# Supplementary material for: Characterization of Human Pseudogene-Derived Non-Coding RNAs for Functional Potential
Source: PLoS One. 2014 Apr 3;9(4):e93972. doi: 10.1371/journal.pone.0093972 (PMC3974860; doi:10.1371/journal.pone.0093972)
Supplement: Table S1 — List of transcribed pseudogenes and their associated features and groups. (XLSX) [file pone.0093972.s008.xlsx]

## Sheet: All transcribed pseudogenes
Pseudogene Ensembl ID	Type	Chromosome	Strand	Start	End	Parent gene Ensembl ID	Parent transcript Ensembl ID	Parent Gene Symbol	adipose FPKM	adrenal FPKM	brain FPKM	breast FPKM	colon FPKM	heart FPKM	kidney FPKM	liver FPKM	lung FPKM	lymphNode FPKM	ovary FPKM	prostate FPKM	skeltalMuscle FPKM	testes FPKM	thyroid FPKM	whiteBloodCell FPKM	Gm12878 FPKM	K562 FPKM	Transcription_strand	correlation coefficient between pseudogene and parent	JS score
ENSG00000213290.3	processed_pseudogene	chr19	+	12670385	12671919	ENSG00000102144	ENST00000373316.4	PGK1	0.97	1.15	0	0	0	0	0.84	0	0	0	0	2.49	0	0	0.79	0	0	0	+	NA	0.31
ENSG00000157021.7	processed_pseudogene	chr15	+	41455322	41456695	ENSG00000188343	ENST00000518322.1	FAM92A1	10.66	5.97	25.52	11.84	9.28	31.28	9.69	11.1	4.21	2.91	17.23	10.33	4.62	81.9	13.61	1.37	6.46	0	+	0.8	0.14
ENSG00000080947.9	unprocessed_pseudogene	chr1	-	16802411	16817802	ENSG00000058453	ENST00000375541.4	CROCC	2.1	4.81	4.15	3.13	3.53	1.57	2.6	0	2.03	2.88	9.34	4.66	0.89	3.53	4.93	0.87	4.18	122.5	+	0.7	0.14
ENSG00000228695.4	unprocessed_pseudogene	chr16	+	55794460	55828070	ENSG00000198848	ENST00000360526.2	CES1	0	0	0	178.04	0	0	0	12.58	2.21	0.64	0	0.84	0	4.74	5.28	0	0	0	NA	0.62	0.36
ENSG00000255185.1	unprocessed_pseudogene	chr16	-	70044654	70099679	ENSG00000179889	ENST00000325823.7	PDXDC1	1.08	0	0	0	0	0	0	0	0	0	0	0.8	0	0	0	0	0	0	NA	0.33	0.48
ENSG00000228014.1	processed_pseudogene	chr7	+	63929563	63931031	ENSG00000173041	ENST00000309683.6	ZNF680	0	1.47	1.48	1.96	0	0	0	0	0	0	2.55	0.67	0	1.56	1.67	0	0	0	+	0.32	0.21
ENSG00000228868.3	unprocessed_pseudogene	chr3	-	75377700	75388222	ENSG00000065534	ENST00000360772.3	MYLK	3.27	5.42	1.16	2.55	12.1	0	0.84	2.04	6.14	2.31	5.27	15.51	0.81	3.2	0.95	0	0	0	+	0.94	0.17
ENSG00000237984.2	processed_pseudogene	chr9	-	33673502	33677497	ENSG00000171862	ENST00000462694	PTEN	61.25	24.5	19.34	43.84	47.55	13.23	23.63	11.04	25.61	29.81	33.82	24.26	12.35	40.89	31.24	61.38	54.9277 6.64741 8.07988	8.08	+	0.87	0.26
ENSG00000233155.1	processed_pseudogene	chr2	-	74645249	74645569	ENSG00000137309	ENST00000447654.1	HMGA1	5.02	3.57	0	0	4.45	0	0	0	10.45	0	4.44	0	9.96	6.09	0	5.84	0	0	NA	0.68	0.18
ENSG00000234724.1	processed_pseudogene	chr10	+	95897505	95899257	ENSG00000116478	ENST00000373548.3	HDAC1	0	0	0	0	0	0	0	0	0	0	0	0.63	0	0	1.37	0	0	0	+	0.29	0.54
ENSG00000229800.1	processed_pseudogene	chr13	+	33051411	33052978	ENSG00000132932	ENST00000381655.2	ATP8A2	0	1.18	1.97	0	0	1.34	0	0	0	0	1.29	0.54	0	0	0	0	0	0	+/-	0.18	0.28
ENSG00000214319.2	processed_pseudogene	chr21	+	15048343	15049437	ENSG00000154639	ENST00000284878.7	CXADR	0	0	0	0	0	0	0	0	0	0	0	0	0	5.73	0	0	0	0	NA	0.14	1
ENSG00000233012.1	processed_pseudogene	chr1	+	220799082	220800790	ENSG00000116478	ENST00000373548.3	HDAC1	2.11	0	0	0	0	0	0	0	0	0	0.56	0	0	0	0	0	0	0	+/-	0.1	0.6
ENSG00000233313.2	processed_pseudogene	chr10	-	77036134	77036404	ENSG00000137309	ENST00000395004.3	HMGA1	0	0	0	0	0	0	0	0	0	0	0	0	0	0	3.8	0	0	0	NA	0.08	1
ENSG00000240800.1	unprocessed_pseudogene	chr10	+	37537046	37604729	ENSG00000132932	ENST00000381655.2	ATP8A2	0	0	0	6.99	0	0	0	0	0	2.78	0	0	0	0	0	0	0	0	+	-0.22	0.52
ENSG00000216753.1	processed_pseudogene	chr6	-	134435733	134436628	ENSG00000137309	ENST00000395004.3	HMGA1	0	0	7.85	0	0	0	0	0	0	0	0	0	0	0	0	0	0	0	NA	-0.25	1
ENSG00000253540.1	unprocessed_pseudogene	chr3	-	129818101	129830315	ENSG00000118894	ENST00000458008.2	FAM86A	0	1.64	3.29	0	0	0	0	0	0	0	1.24	0	0	0	0	0	0	0	+	0.03	0.41
ENSG00000230715.2	processed_pseudogene	chr7	+	128292895	128293297	ENSG00000238035	ENST00000438516.1	AC138035.1	34.07	36.55	9.08	34.34	13.93	18.34	9.43	12.58	49.4	28.57	25.57	19.8	19.14	10.92	18.41	12.23	23.84	0	+	0.15	0.11
ENSG00000225693.1	processed_pseudogene	chr9	-	33019680	33020163	ENSG00000196976	ENST00000407062.1	LAGE3	0	0	0	0	0	0	2.44	0	2.18	0	0	0	0	3.63	4.58	0	0	0	+	NA	0.3
ENSG00000233674.1	processed_pseudogene	chr1	+	44209100	44209409	ENSG00000228532	ENST00000449327.1	ENSG00000228532	0	3.15	0	0	0	0	0	0	0	0	0	0	0	0	0	0	0	0	+	NA	1
ENSG00000154608.8	transcribed_processed_pseudogene	chr4	+	119388744	119477279	ENSG00000143702	ENST00000366542.1	CEP170	0	0.4	1.15	0	0.51	0.81	0.18	0	0.39	0.49	0.22	0.52	0.31	23.62	0.22	0.67	0	0	+	0.64	0.38
ENSG00000238098.4	unitary_pseudogene	chr16	+	2411145	2475686	ENSG00000167972	ENST00000382381.2	ABCA3	0	0.26	0.74	0	0	0	0	0	0	0.2	0.35	0.39	0	1.06	0	0	0	0	-	0.2	0.31
ENSG00000231952.2	unprocessed_pseudogene	chr7	+	32852369	32878182	ENSG00000173852	ENST00000310974.4	DPY19L1	0	0	0	0	0	0	2.09	0	0.92	0	0	0	0	1.45	0	0	0	0	+	0.07	0.39
ENSG00000237118.2	unitary_pseudogene	chr19	-	41324626	41332677	ENSG00000197446	ENST00000331105.2	CYP2F1	1.13	2.3	2.64	1.57	0	0	0	1.77	0	0	1.65	0	3.48	1.65	1.83	0	0	0	+	0.05	0.18
ENSG00000227620.3	unprocessed_pseudogene	chr11	+	67552744	67559806	ENSG00000033011	ENST00000262374.3	ALG1	0	0	0	0	0	0	0	0	0	0	1.59	0	0	0	0	0	0	0	NA	-0.08	1
ENSG00000236474.1	processed_pseudogene	chr20	-	18400804	18402098	ENSG00000187210	ENST00000376730.4	GCNT1	0	0.84	1.33	0	1.12	0	1.52	0	0	0	2.79	0	0	0.95	0.92	0	0	0	+	-0.11	0.24
ENSG00000242588.1	unprocessed_pseudogene	chr7	+	128173706	128256024	ENSG00000146872	ENST00000346027.4	TLK2	19.7	22.92	27.85	14.28	2.98	11.96	9.54	10.08	9.34	5.81	13.73	4.86	10.13	5.46	8.55	3.33	23.93	0	+	-0.21	0.12
ENSG00000227201.2	processed_pseudogene	chr22	-	30442265	30443182	ENSG00000064666	ENST00000263097.1	CNN2	0	0	0	1.17	0	0	1.66	4.78	0	0	0	0	0	2	0	0	0	0	-	-0.32	0.36
ENSG00000213244.3	unprocessed_pseudogene	chr1	+	120904675	120905090	ENSG00000203811	ENST00000369158.1	HIST2H3C	0	0	0	0	0	0	0	0	0	0	5.34	0	0	0	3.13	0	0	0	NA	NA	0.49
ENSG00000215210.3	processed_pseudogene	chr9	+	30689103	30690270	ENSG00000147274	ENST00000320676.7	RBMX	0	0	0	0	0	0	0	6.1	0	0	0	0	0	0	0	0	0	0	+	NA	1
ENSG00000218265.1	processed_pseudogene	chr6	+	13521498	13522277	ENSG00000198034	ENST00000316084.6	RPS4X	1.56	0	0	1.52	0	0	0	0	0	0	0	2.33	0	0	0	0	0	0	+	NA	0.37
ENSG00000220875.1	processed_pseudogene	chr6	-	26322104	26322520	ENSG00000183598	ENST00000331491.1	HIST2H3D	0	0	0	0	0	0	0	0	0	0	0	0	0	0	0	4.71	9.67	0	+	NA	1
ENSG00000230076.1	processed_pseudogene	chr2	+	215711852	215712169	ENSG00000147403	ENST00000424325.2	RPL10	360.84	373.96	33.37	263.25	267.4	7.54	165.91	60.14	35.22	100.56	503.99	89.22	36.94	119.98	186.96	47.75	0	0	NA	NA	0.11
ENSG00000231409.3	processed_pseudogene	chr15	+	35235281	35235595	ENSG00000241343	ENST00000427805.2	RPL36A	0	0	0	0	4.55	0	0	0	0	0	0	0	0	0	0	0	0	0	NA	NA	1
ENSG00000233913.6	processed_pseudogene	chr5	+	168043357	168044001	ENSG00000147403	ENST00000424325.2	RPL10	283.15	241.7	45.93	181.1	259.33	212.13	75.26	264.45	437.35	335.83	397.1	497.75	418.68	124.19	165.16	598.71	32.18	0	+	NA	0.1
ENSG00000236876.2	processed_pseudogene	chr1	-	42965876	42966010	ENSG00000205542	ENST00000380636.1	TMSB4X	0	0	0	0	0	0	0	0	0	0	0	0	0	0	0	10.91	0	0	+	NA	1
ENSG00000239912.1	processed_pseudogene	chr19	+	53916443	53916598	ENSG00000198918	ENST00000422326.1	RPL39	0	0	0	0	0	0	18.44	0	6.81	0	7.05	0	0	12.54	0	0	0	0	NA	NA	0.3
ENSG00000241464.1	processed_pseudogene	chr19	-	18396153	18396306	ENSG00000198918	ENST00000361575.3	RPL39	0	7.84	0	0	0	0	0	0	0	35.45	11.5	0	0	0	0	19.24	0	0	NA	NA	0.31
ENSG00000249475.1	unprocessed_pseudogene	chr10	+	75490934	75497069	ENSG00000182890	ENST00000328078.1	GLUD2	0	0	0	0	0	0	0	0	0	0	0	0	0	0	6.6	0	0	0	+	NA	1
ENSG00000204804.4	processed_pseudogene	chr9	-	45727513	45727852	ENSG00000204807	ENST00000377529.1	FAM27E2	0	0	0	0	0	0	5.48	0	0	0	0	0	0	0	0	0	0	0	NA	1	1
ENSG00000234816.2	unprocessed_pseudogene	chr6	+	26044217	26044585	ENSG00000137259	ENST00000259791.2	HIST1H2AB	0	0	0	0	0	0	0	0	0	0	0	0	0	3.7	0	0	0	0	-	1	1
ENSG00000186301.5	unprocessed_pseudogene	chr1	+	16972122	16976730	ENSG00000173531	ENST00000449682.2	MST1	0.89	0.95	0.75	1.99	3.53	0	34.98	177.42	1.91	1.81	0.99	1.75	0	4.72	8.57	0	1.63	44.12	+	0.86	0.26
ENSG00000203761.4	unprocessed_pseudogene	chr1	+	155715620	155719928	ENSG00000125459	ENST00000538143.1	MSTO1	2.13	5.41	4.14	10.01	0	1.3	4.21	3.04	3.47	3.74	5.77	2.32	2.31	5.23	3.37	1.39	8.1	645.56	+	0.77	0.14
ENSG00000225217.1	unprocessed_pseudogene	chr1	+	161576081	161578007	ENSG00000173110	ENST00000309758.4	HSPA6	5.33	3.43	1.89	8.5	1.98	4.54	1.25	0	25.45	22.04	4.1	10.39	2.28	7.1	19.1	18.87	10.07	877.87	+	0.76	0.14
ENSG00000213574.2	processed_pseudogene	chr10	-	120692186	120692807	ENSG00000166816	ENST00000300051.3	LDHD	1.99	0	1.93	2.11	0	3.07	0	12.95	0	0	0	0	0	0	3.08	0	0	0	+	0.65	0.3
ENSG00000183458.8	unprocessed_pseudogene	chr16	+	15005408	15029565	ENSG00000008710	ENST00000262304.4	PKD1	1.8	2.74	1.63	2.4	1.67	2.35	1.5	1.03	2.24	4.42	4.55	3.74	2.48	2.94	3.88	0.73	0.98	0	+	0.59	0.12
ENSG00000213442.4	processed_pseudogene	chr12	+	104659087	104659614	ENSG00000105640	ENST00000222247.4	RPL18A	2.85	2.19	0	0	0	0	0	0	0	0	2.52	1.45	0	0	2.24	0	0	0	+	0.59	0.24
ENSG00000215837.6	transcribed_unprocessed_pseudogene	chr3	+	195384967	195412775	ENSG00000073578	ENST00000510361.1	SDHA	3.03	1.65	2.44	3.14	1.81	5.06	2.45	2.2	2.09	0.51	2.36	1.81	3.24	4	2.51	0.89	0	0	NA	0.54	0.12
ENSG00000244257.3	unprocessed_pseudogene	chr16	+	16404198	16428047	ENSG00000008710	ENST00000262304.4	PKD1	1.7	3.39	1.9	1.73	2.73	1.54	1.26	0.57	1.14	2.5	4.71	3.58	1.09	2.72	3.08	0.47	0	0	+	0.54	0.13
ENSG00000204253.3	processed_pseudogene	chr2	+	190788062	190788942	ENSG00000179172	ENST00000317869.6	HNRNPCL1	0	0	0	0	1.9	0	0	0	0	0	0	0	0	1.33	0	0	0	0	+	0.54	0.48
ENSG00000228589.2	processed_pseudogene	chr1	-	28422253	28422933	ENSG00000152253	ENST00000282074.2	SPC25	0	0	0	0	0	0	0	0	0	0	0	0	0	2	0	0	0	0	NA	0.42	1
ENSG00000218690.1	processed_pseudogene	chr6	-	26272421	26272768	ENSG00000246705	ENST00000389078.3	H2AFJ	0	0	0	0	0	0	0	0	0	0	0	0	0	2.9	0	0	0	0	NA	0.42	1
ENSG00000189014.6	unprocessed_pseudogene	chr10	+	47379727	47420456	ENSG00000122376	ENST00000298786.3	FAM35A	0	0.81	0	0	0	0	0	5.02	0	0	0	0	0	2.81	0	0	0	0	+	0.41	0.43
ENSG00000230979.2	processed_pseudogene	chr2	-	47917855	47918385	ENSG00000105640	ENST00000222247.4	RPL18A	0	1.86	0	0	1.93	0	0	0	0	1.29	2.82	1.7	0	0	0	0	0	0	+	0.41	0.26
ENSG00000235354.1	processed_pseudogene	chr7	+	102989048	102989218	ENSG00000213741	ENST00000245458.6	RPS29	0	0	0	0	0	0	0	0	0	8.14	0	0	0	0	0	0	0	0	NA	0.36	1
ENSG00000189343.6	processed_pseudogene	chr17	-	19349283	19350165	ENSG00000140988	ENST00000343262.3	RPS2	4.78	5.02	0	1.56	4.02	0	1	0	1.14	1.26	2.99	1.97	6.77	2.93	0	3.98	11.16	0	+	0.36	0.16
ENSG00000254681.2	unprocessed_pseudogene	chr16	-	18468378	18495797	ENSG00000008710	ENST00000262304.4	PKD1	1.5	1.53	1.35	1.76	1.1	1.43	0.52	0.78	1.1	1.76	3.03	1.05	1.14	2.74	2.38	0.82	0.77	0	+	0.34	0.13
ENSG00000227081.4	processed_pseudogene	chr12	-	3320829	3321083	ENSG00000177954	ENST00000368567.4	RPS27	0	0	0	0	0	0	0	0	0	0	0	3.68	0	0	0	5.6	16.71	0	NA	0.31	0.48
ENSG00000160172.6	transcribed_unprocessed_pseudogene	chr11	-	67560667	67572784	ENSG00000118894	ENST00000458008.2	FAM86A	0	0	0	0	0	0	0	0	0	0	1.26	0.79	0	1.74	2.73	0	0	0	+	0.26	0.34
ENSG00000244026.1	unprocessed_pseudogene	chr3	-	75472112	75484261	ENSG00000118894	ENST00000427587.2	FAM86A	6.68	1.6	2.13	4.46	1.99	0	1.78	2.53	4.59	2.58	23.67	6.07	8.31	3.12	8.26	0	0	0	+	0.23	0.17
ENSG00000231503.2	processed_pseudogene	chr12	-	9392582	9392927	ENSG00000126838	ENST00000261336.2	PZP	410.73	375.47	44.4	154.06	195.82	88.78	136.21	130.42	343.74	219.98	206.52	220.53	64.63	100.69	307.43	319.98	0	0	+	0.17	0.1
ENSG00000242640.1	processed_pseudogene	chr4	+	25680472	25680642	ENSG00000213741	ENST00000245458.6	RPS29	0	0	0	0	0	0	0	0	25.68	0	0	0	0	0	0	0	0	0	+	0.14	1
ENSG00000237550.3	processed_pseudogene	chr15	-	82664514	82665092	ENSG00000163682	ENST00000449470.2	RPL9	0	0	0	222.57	0	0	0	0	0	0	448.4	0	0	0	0	0	0	0	NA	0.07	0.46
ENSG00000232439.1	processed_pseudogene	chr3	-	38568293	38568816	ENSG00000105640	ENST00000420197.2	RPL18A	4.31	4.88	2.8	0	0	3.42	1.76	0	0	2.35	2.7	0	0	0	0	4.41	0	0	-	0.03	0.18
ENSG00000239644.1	processed_pseudogene	chr1	-	17007487	17015279	ENSG00000178104	ENST00000313382.9	PDE4DIP	0	0	0	0	0	0	0	1.65	0	0.47	0	0	0	3.12	0	0	0	14.12	+	0.01	0.45
ENSG00000235333.3	unprocessed_pseudogene	chr7	+	99949983	99951315	ENSG00000213413	ENST00000317271.2	PVRIG	14.94	26.73	4.06	14.99	9.01	5.24	24.18	11.18	8.08	30.19	18.43	26.11	9.84	21.91	35.4	5.2	17.32	0	+	0	0.11
ENSG00000235231.3	unprocessed_pseudogene	chr22	+	24373138	24373785	ENSG00000099977	ENST00000404092.1	DDT	0	5.16	0	0	0	0	5.56	8.32	0	0	0	0	0	5.1	22.8	0	29.19	0	+	-0.02	0.29
ENSG00000233406.3	processed_pseudogene	chr1	-	51716275	51717144	ENSG00000140988	ENST00000343262.3	RPS2	4.02	2.19	0	1.58	1.59	0	1.29	0	0.89	0	0	0.85	0	0	1.12	1.49	4.16	118.33	+	-0.04	0.21
ENSG00000163612.10	unprocessed_pseudogene	chr4	+	9155022	9167177	ENSG00000118894	ENST00000427587.2	FAM86A	0	0	0	0	0	0	0	0	0	0	0	0	0	0	1.72	0	0	0	NA	-0.08	1
ENSG00000224646.2	processed_pseudogene	chr2	-	74981797	74981946	ENSG00000233927	ENST00000449223.2	RPS28	0	0	0	0	0	0	0	0	0	0	14.94	0	0	0	0	0	0	0	NA	-0.08	1
ENSG00000233954.4	processed_pseudogene	chr1	-	16133869	16134144	ENSG00000173660	ENST00000311672.5	UQCRH	0	7.25	5.37	4.5	0	0	0	0	0	0	9.97	5.01	0	4.52	0	0	0	208.01	NA	-0.12	0.22
ENSG00000189398.5	processed_pseudogene	chr11	-	3412010	3412982	ENSG00000237521	ENST00000456448.1	OR7E24	1.97	4.94	0	2.41	0	0	1.07	0	0.95	0	2.45	0	0	0	0	0	0	0	NA	-0.19	0.27
ENSG00000204652.5	processed_pseudogene	chr17	+	43685937	43686284	ENSG00000197728	ENST00000356464.4	RPS26	0	0	0	0	0	0	0	0	0	0	0	0	0	12.93	0	0	0	0	+	-0.25	1
ENSG00000230777.1	processed_pseudogene	chr1	+	175891111	175891281	ENSG00000213741	ENST00000245458.6	RPS29	0	6.74	9.99	0	0	0	0	0	0	0	0	0	0	0	0	0	31.32	433.18	+/-	-0.31	0.47
ENSG00000236530.1	processed_pseudogene	chr4	+	81000686	81002273	ENSG00000182481	ENST00000537025.1	KPNA2	0	0	0	0	0	0	0	0	0	0	0	0	1.69	0	0	0	0	0	+	-0.36	1
ENSG00000099882.7	unprocessed_pseudogene	chr22	+	51112843	51171726	ENSG00000251322	ENST00000262795.3	SHANK3	126.38	33.38	37.82	37.99	20.6	25.24	14.47	22.16	27.71	37.73	9.64	10.05	3.02	6.8	16.82	0	0.64	0	+	NA	0.13
ENSG00000197882.2	processed_pseudogene	chr11	-	86543582	86544491	ENSG00000174667	ENST00000308682.2	OR7D4	19.82	1.04	1.93	6.14	0	1.73	0	0	1.02	0	3.07	0.81	1.31	0	1.25	0	0	0	-	NA	0.26
ENSG00000213180.4	processed_pseudogene	chr17	+	65220844	65221157	ENSG00000241343	ENST00000427805.2	RPL36A	0	0	0	0	0	0	0	0	0	0	0	0	0	10.72	0	0	0	0	NA	NA	1
ENSG00000214203.4	processed_pseudogene	chr12	-	100402830	100403616	ENSG00000198034	ENST00000316084.6	RPS4X	1.54	0	0	0	0	0	0	0	0	0	1.94	0	0	0	0	0	0	0	+/-	NA	0.47
ENSG00000217026.3	processed_pseudogene	chr21	-	28792699	28793342	ENSG00000147403	ENST00000344746.4	RPL10	31.94	30.67	3.73	16.85	39.41	13.18	14.93	26.94	46.78	40.25	38.8	40.66	33.97	18.17	18.04	53.85	0	0	+	NA	0.11
ENSG00000224011.1	processed_pseudogene	chr17	-	58804526	58804843	ENSG00000241343	ENST00000427805.2	RPL36A	0	0	0	0	0	0	0	0	0	0	0	0	0	0	0	3.22	0	0	+	NA	1
ENSG00000226948.1	processed_pseudogene	chr20	-	4610073	4610865	ENSG00000129824	ENST00000250784.7	RPS4Y1	0	1.41	1.49	0	0	2	0	0	0	0	2.84	0	0	0	0	0	0	0	+	NA	0.31
ENSG00000229992.1	processed_pseudogene	chr1	-	93112605	93113187	ENSG00000029993	ENST00000325307.7	HMGB3	0	0	0	1.91	0	0	0	0	1.91	0	0	0	0	0	0	0	0	0	-	NA	0.44
ENSG00000230734.1	processed_pseudogene	chr9	-	119942907	119943374	ENSG00000147403	ENST00000406022.2	RPL10	155.35	220.09	0	158.15	148.58	91.98	114.12	310.28	227.83	318.52	95.25	504.67	336.84	58.76	129.73	16.02	36.73	0	+	NA	0.11
ENSG00000231445.1	processed_pseudogene	chr2	-	162933867	162934161	ENSG00000126953	ENST00000372902.3	TIMM8A	4.63	0	0	0	0	0	3.09	0	0	0	3.07	7.19	0	0	0	0	0	0	NA	NA	0.31
ENSG00000240371.1	processed_pseudogene	chr11	-	57343765	57344553	ENSG00000198034	ENST00000316084.6	RPS4X	0	1.01	0	0	0	0	0	0	0	0	0	0	0	0	0	0	0	0	+	NA	1
ENSG00000244073.1	processed_pseudogene	chr5	+	37085158	37085954	ENSG00000198034	ENST00000316084.6	RPS4X	0	0	0	1.86	0	2.17	1.32	0	0	1	1.71	1.27	0	1.27	1.02	0	0	0	+/-	NA	0.19
ENSG00000244097.1	processed_pseudogene	chr17	-	560034	560787	ENSG00000198034	ENST00000316084.6	RPS4X	0	0	0	0	1.58	0	0	0	0	3.61	1.61	0.99	0	0	1.2	0	0	0	+	NA	0.31
ENSG00000248208.1	processed_pseudogene	chr4	+	154579724	154580805	ENSG00000196998	ENST00000432482.2	WDR45	54.42	40.69	35.3	48.88	48.01	63.09	48.71	69.82	54.39	47.81	44.04	47.93	98.92	34.07	76.22	32.83	25.98	0	+	NA	0.1
ENSG00000249465.1	processed_pseudogene	chr4	-	110267482	110268615	ENSG00000147274	ENST00000320676.7	RBMX	0	1.31	2.45	2.82	0.86	0	0	0	0	0.63	2.64	0.99	0	5.6	0.85	0	0	0	+	NA	0.23
ENSG00000251578.1	TR_V_pseudogene	chr7	+	142344427	142344887	ENSG00000183938	ENST00000331828.4	.	0	8.75	0	0	0	0	0	0	0	11.41	0	0	0	0	0	15.69	0	0	NA	NA	0.35
ENSG00000205976.3	unprocessed_pseudogene	chr5	-	7299887	7306705	ENSG00000174450	ENST00000312015.3	GOLGA6L2	0	0	0	0	0	0	0	0	0	0	0	0	0	9.8	0	0	0	0	NA	1	1
ENSG00000223614.1	unprocessed_pseudogene	chr7	+	63667581	63680031	ENSG00000197123	ENST00000421025.1	ZNF679	0	0	0	0	0	0	0	0	0	0	0	0	0	1.71	0	0	0	0	NA	1	1
ENSG00000254948.1	processed_pseudogene	chr8	-	11777409	11778318	ENSG00000237521	ENST00000456448.1	OR7E24	0	0	0	0	0	0	0	0	0	0	0	0	0	1.37	0	0	0	0	NA	1	1
ENSG00000254395.1	IG_V_pseudogene	chr14	-	107062111	107062561	ENSG00000211956	ENST00000390616.2	.	0	15.24	0	4.36	0	0	0	0	15.99	106.2	0	0	0	0	0	2.49	0	0	NA	0.82	0.34
ENSG00000204872.2	unprocessed_pseudogene	chr2	-	73927754	73928432	ENSG00000144035	ENST00000272425.3	NAT8	0	0	0	0	0	0	31.32	6.6	4.74	2.27	0	1.9	0	3.88	0	31.73	0	0	NA	0.81	0.25
ENSG00000254572.1	processed_pseudogene	chr11	-	122484186	122485194	ENSG00000135821	ENST00000311223.5	GLUL	55.83	1.71	28.51	6.86	9.21	15.49	5.22	10.36	9.72	14.22	4.95	11.18	120.2	7.81	22.36	9.02	0	0	+	0.8	0.14
ENSG00000233297.4	unprocessed_pseudogene	chr7	-	102322283	102330916	ENSG00000105808	ENST00000262940.7	RASA4	3.76	7.22	4.24	3.15	4.61	1.41	1.45	0	2.03	3.08	5.97	6.92	14.14	3.02	4.13	4.02	0	0	NA	0.79	0.14
ENSG00000253705.1	IG_V_pseudogene	chr14	-	106899044	106899493	ENSG00000211938	ENST00000390598.2	.	0	9.54	0	3.43	0	0	0	0	4.89	64.13	0	0	0	0	0	0	0	0	NA	0.74	0.39
ENSG00000205746.5	transcribed_unprocessed_pseudogene	chr16	-	18428257	18446333	ENSG00000008710	ENST00000262304.4	PKD1	0.68	1.19	1.1	0.69	1.02	0.81	0.61	0.35	0.75	1.07	1.95	1	1.31	1.3	1.62	0.32	0	0	+	0.64	0.13
ENSG00000237679.1	processed_pseudogene	chr9	-	97049987	97050830	ENSG00000213585	ENST00000265333.3	VDAC1	3.01	2.26	2.37	1.52	1.76	2.89	1.91	0	0	0	1.14	0	8.66	0	2.51	0	0	0	+/-	0.63	0.2
ENSG00000228665.1	processed_pseudogene	chr1	+	109572688	109572941	ENSG00000177954	ENST00000368567.4	RPS27	0	0	0	0	0	0	0	0	4.98	7.57	0	11.71	7.71	0	0	12.67	0	0	+	0.62	0.25
ENSG00000229230.2	processed_pseudogene	chr20	+	33805812	33805988	ENSG00000205364	ENST00000379818.2	MT1M	0	0	8.66	7.25	0	28.52	46.84	389.58	47.25	19.87	0	39.97	0	0	0	0	0	0	NA	0.59	0.23
ENSG00000236969.1	unprocessed_pseudogene	chr2	+	91963970	91969195	ENSG00000133475	ENST00000454894.1	GGT2	0	0	0	0	0	0	5.2	0	0	0	0	0	0	0	2.78	0	0	0	NA	0.59	0.5
ENSG00000234898.1	unprocessed_pseudogene	chr2	+	92145462	92151636	ENSG00000183765	ENST00000544772.1	CHEK2	0	0	0	0	0	0	0	0	0	4.68	5.31	6.98	0	5.55	0	0	0	0	NA	0.57	0.28
ENSG00000227827.3	unprocessed_pseudogene	chr16	+	16450081	16471364	ENSG00000008710	ENST00000262304.4	PKD1	1.44	1.82	1.28	1.82	1.23	1.25	0.51	0.41	1.26	1.8	3.07	1.45	3.66	2.14	2.63	0.72	0	0	NA	0.55	0.13
ENSG00000255464.1	processed_pseudogene	chr8	-	150385	150562	ENSG00000154997	ENST00000388975.3	2013-09-14	0	0	0	0	0	0	0	0	0	13.47	0	0	0	33.64	23.77	6.71	0	0	NA	0.55	0.3
ENSG00000206066.3	unprocessed_pseudogene	chr22	+	25714223	25716047	ENSG00000128322	ENST00000330377.2	IGLL1	0	5.44	0	0	0	0	4.73	0	0	16.44	0	0	0	2.46	2.79	0	0	0	NA	0.49	0.31
ENSG00000178762.2	processed_pseudogene	chr6	-	25732011	25732390	ENSG00000196331	ENST00000303806.4	HIST1H2BO	0	0	0	0	0	0	0	0	0	0	0	0	0	6.67	0	0	0	0	NA	0.48	1
ENSG00000242829.1	processed_pseudogene	chr3	+	119017512	119017859	ENSG00000197728	ENST00000356464.4	RPS26	0	5.5	0	0	0	0	0	0	0	0	0	0	0	0	3.33	0	0	0	NA	0.46	0.49
ENSG00000237792.3	unprocessed_pseudogene	chr9	+	65585692	65661972	ENSG00000106714	ENST00000358144.2	CNTNAP3	0.73	0.93	0.76	0.99	0.48	0.69	1.26	0.63	0.59	0.4	0	0.54	0	0.37	0	0	0	0	NA	0.45	0.16
ENSG00000229007.1	processed_pseudogene	chr21	+	33869122	33869621	ENSG00000107371	ENST00000327304.4	EXOSC3	0	5.97	6.88	0	9.28	0	6.06	6.25	4.52	0	8.87	3.22	0	16.8	0	0	8.49	0	+	0.44	0.18
ENSG00000229526.1	unprocessed_pseudogene	chr17	+	18353558	18354079	ENSG00000186832	ENST00000301653.4	KRT16	0	0	0	1.96	0	0	0	0	0	0	0	0	0	0	0	0	0	0	NA	0.44	1
ENSG00000215148.2	unprocessed_pseudogene	chr16	+	2848397	2855133	ENSG00000007038	ENST00000450020.2	PRSS21	0	0	0	0	0	0	0	0	0	0	0	0	0	3.71	0	0	0	0	+	0.43	1
ENSG00000227693.1	processed_pseudogene	chr20	+	21482033	21482606	ENSG00000134202	ENST00000256594.3	GSTM3	0	0	9.71	0	0	0	1.73	0	0	0	0	0	0	2.4	0	0	0	0	-	0.42	0.45
ENSG00000218459.1	processed_pseudogene	chr6	+	74328069	74328320	ENSG00000177954	ENST00000368567.4	RPS27	0	0	0	0	0	0	0	0	5.03	3.97	0	0	0	0	0	0	0	0	-	0.42	0.46
ENSG00000215177.2	processed_pseudogene	chr8	-	48114096	48114396	ENSG00000211638	ENST00000390283.2	.	0	0	0	0	0	0	0	0	0	3.94	0	0	0	0	0	0	0	0	-	0.42	1
ENSG00000203825.4	unprocessed_pseudogene	chr1	+	149036435	149067496	ENSG00000178104	ENST00000369353.3	PDE4DIP	0	0	0	0	0	1.38	0	0	0	0	0	0	0	0	0	0	0	0	+	0.42	1
ENSG00000216307.1	processed_pseudogene	chr6	+	4189160	4190040	ENSG00000110583	ENST00000456907.2	NAA40	0	0	0	0	0	0	0	0	0	0	0	0	0	2.94	0	0	0	0	-	0.42	1
ENSG00000229231.1	processed_pseudogene	chr21	+	15134659	15136653	ENSG00000141965	ENST00000269856.3	FEM1A	0	0	0	0	0	0	0	0	0	0	0	0	1.16	0	0	0	0	0	NA	0.42	1
ENSG00000234424.1	unprocessed_pseudogene	chr9	+	88368221	88401490	ENSG00000165115	ENST00000297814.2	KIF27	0	0	0	0	0	0	0	0	0	0	0	0	0	1.74	0	0	0	0	NA	0.42	1
ENSG00000238151.1	processed_pseudogene	chr20	-	29637799	29638060	ENSG00000078403	ENST00000438473.1	MLLT10	12.29	12.64	10.41	12.64	0	33.01	8.91	0	3.42	3.5	49.94	25.2	0	15.19	18.36	9.15	0	0	+/-	0.42	0.14
ENSG00000225591.1	processed_pseudogene	chr1	+	173710813	173711062	ENSG00000177954	ENST00000368567.4	RPS27	0	0	0	0	5.56	0	0	0	0	5.56	0	3.14	0	0	0	0	0	164.83	+	0.41	0.34
ENSG00000206145.4	unprocessed_pseudogene	chr22	-	21396632	21399306	ENSG00000099957	ENST00000413302.2	P2RX6	0	0	0	3.31	0	0	0	0	0	0	0	0	0	0	0	0	0	0	NA	0.36	1
ENSG00000213194.3	processed_pseudogene	chr2	-	158067359	158068051	ENSG00000134058	ENST00000506563.1	CDK7	0	0	0	0	0	0	0	0	0	0	0	0	0	0	1.43	0	0	0	+	0.36	1
ENSG00000253543.1	processed_pseudogene	chr8	-	127594876	127595251	ENSG00000198039	ENST00000476120.1	ZNF273	0	0	0	0	0	0	0	0	0	0	0	0	0	2.65	0	0	0	0	+	0.36	1
ENSG00000253242.1	IG_V_pseudogene	chr22	+	22429777	22430077	ENSG00000211647	ENST00000390293.1	.	0	0	0	0	0	0	0	0	0	0	0	0	0	0	0	3.15	0	0	NA	0.33	1
ENSG00000248608.1	processed_pseudogene	chr4	+	25506618	25508297	ENSG00000105655	ENST00000338128.6	ISYNA1	0	0	0	0	0	0	0	0	1.12	0	0	0	0	3.39	0	0	0	0	-	0.26	0.56
ENSG00000237872.2	processed_pseudogene	chr1	+	155402969	155404046	ENSG00000204531	ENST00000259915.6	POU5F1	0	1.24	0	0	0	0	13.2	0	0	1.15	0.88	0.86	0	1	0	0	0	0	NA	0.23	0.39
ENSG00000214243.3	processed_pseudogene	chr7	-	76279718	76280214	ENSG00000146587	ENST00000396904.2	RBAK	0	0	0	0	0	0	0	0	0	0	0	4.51	0	0	2.57	0	0	0	-	0.23	0.49
ENSG00000236465.1	processed_pseudogene	chr9	+	128035814	128036159	ENSG00000228344	ENST00000458396.1	AP001496.1	4.6	2.52	0	0	0	0	0	0	0	2.72	0	0	0	0	0	0	0	0	+	0.22	0.37
ENSG00000240821.1	processed_pseudogene	chr15	-	66671675	66672253	ENSG00000163682	ENST00000449470.2	RPL9	13.1	9.17	6.69	14.18	22.65	16.58	16.18	8.12	20.76	11.59	31.89	13.59	14.7	11.61	13.89	31.86	25.66	0	+	0.21	0.11
ENSG00000215043.2	processed_pseudogene	chr2	-	194994078	194994990	ENSG00000135821	ENST00000311223.5	GLUL	6.45	1.04	0	0	0	0	0	0	0	2.3	1.05	0.73	7.71	1	3.02	1.09	0	0	+/-	0.19	0.23
ENSG00000224680.3	processed_pseudogene	chr1	+	52834347	52834911	ENSG00000123739	ENST00000243501.4	PLA2G12A	0	0	3.65	0	2.52	0	1.47	0	0	0	0	0	0	1.99	2.82	0	0	73.35	+/-	0.18	0.26
ENSG00000235602.2	processed_pseudogene	chr12	-	8286376	8287449	ENSG00000204531	ENST00000259915.6	POU5F1	3.55	4.01	2.59	3.89	0	1.58	19.85	0	5.33	3.03	4.86	0.68	0	0.77	2.47	3.31	3.61	0	+/-	0.16	0.19
ENSG00000229515.1	processed_pseudogene	chr3	-	46183850	46185169	ENSG00000102755	ENST00000282397.4	FLT1	0	0	0	0	0	0	0	0	1.2	1.22	0	0	0	0	0	0	0	0	-	0.15	0.44
ENSG00000238275.1	processed_pseudogene	chr14	-	106743806	106744253	ENSG00000103942	ENST00000304231.7	HOMER2	0	0	0	0	0	0	0	0	0	0	0	0	0	5.34	0	0	0	0	NA	0.14	1
ENSG00000238172.1	processed_pseudogene	chr9	-	102879037	102879933	ENSG00000140988	ENST00000343262.3	RPS2	0	1.41	0	0	0	0	1.16	0	0	0	0	0	1.6	0	0	0	0	0	+	0.14	0.35
ENSG00000182347.10	processed_pseudogene	chr9	-	5084999	5086112	ENSG00000148459	ENST00000396343.1	PDSS1	0	2.6	1.35	1.13	1.83	3.05	0	0	0	0	0	0	0	1.11	0	1.08	0	0	NA	0.13	0.22
ENSG00000240096.1	processed_pseudogene	chr14	-	93689944	93690485	ENSG00000105640	ENST00000222247.4	RPL18A	0	0	0	0	0	0	0	0	0	0	0	0	2.29	1.92	1.56	0	0	0	+/-	0.1	0.35
ENSG00000215544.6	unprocessed_pseudogene	chr22	-	18843134	18846153	ENSG00000159842	ENST00000544583.1	ABR	0	0	0	0	0	0	0	0	0	0	0	0	0	9.88	0	0	0	0	NA	0.08	1
ENSG00000234025.1	processed_pseudogene	chr6	-	73867240	73867862	ENSG00000157110	ENST00000320203.4	RBPMS	0	0	0	0	0	0	0	0	0	0	0	0	0	2.2	0	0	0	0	-	0.08	1
ENSG00000240121.1	processed_pseudogene	chr11	+	129407764	129408009	ENSG00000177954	ENST00000368567.4	RPS27	0	0	0	0	0	0	0	0	0	0	0	0	0	0	0	4.76	0	0	+	0.08	1
ENSG00000251271.2	unprocessed_pseudogene	chr4	+	3937174	3944246	ENSG00000033011	ENST00000262374.3	ALG1	0	1.35	0	0	0	0	0	0	0	1.04	0	0	0	0	0	0	0	0	-	0.06	0.47
ENSG00000223822.2	processed_pseudogene	chr21	+	24762579	24763317	ENSG00000101210	ENST00000217182.3	EEF1A2	0	1.73	2.09	2.29	2.29	0	0	0	0	0	2.84	1.01	0	3.89	0	1.05	0	0	+	0.04	0.2
ENSG00000241847.1	processed_pseudogene	chr6	+	143811630	143812504	ENSG00000213585	ENST00000265333.3	VDAC1	0	5.25	4.96	3.6	0	3.93	1.01	2.52	0	0.98	8.49	1.3	0	3.82	3.99	2.27	7.89	0	+/-	0.03	0.16
ENSG00000223398.1	processed_pseudogene	chr3	-	13501924	13502389	ENSG00000204576	ENST00000376560.3	PRR3	0	0	0	0	0	0	0	0	0	0	0	0	0	2.65	0	0	0	0	+	0.03	1
ENSG00000233025.1	processed_pseudogene	chr7	-	102729111	102730057	ENSG00000116791	ENST00000417775.1	CRYZ	3.93	3.25	12.96	2.17	0	1.96	2.45	0	0	0	5.12	0	0	0	2.22	0	10.69	0	+/-	0.01	0.23
ENSG00000228477.1	processed_pseudogene	chr1	+	40428352	40429076	ENSG00000140988	ENST00000343262.3	RPS2	1.68	1.99	1.8	0	0	0	3.93	12.07	8.52	1.84	1.56	4.11	0	1.75	1.7	0	0	66.14	+	0.01	0.19
ENSG00000254765.1	processed_pseudogene	chr11	-	9980291	9981337	ENSG00000135821	ENST00000311223.5	GLUL	2.85	1.5	7	0	0	1.63	1.9	0	0	0	0	0	0	0	0	0.72	0	0	+/-	-0.02	0.3
ENSG00000231123.1	processed_pseudogene	chr21	-	39610149	39610586	ENSG00000006282	ENST00000006658.6	SPATA20	0	0	0	0	0	0	2.54	0	4.5	6.7	0	0	0	0	2.76	0	0	0	+	-0.02	0.31
ENSG00000224669.1	processed_pseudogene	chr7	+	64043111	64043585	ENSG00000140905	ENST00000315467.3	GCSH	0	0	0	0	0	0	0	0	0	0	0	0	0	2.78	0	0	0	0	NA	-0.03	1
ENSG00000251441.1	processed_pseudogene	chr4	+	113277291	113280900	ENSG00000026036	ENST00000318100.4	RTEL1	0.48	0.57	0	0	0.29	0.53	0	0	0.61	0	0.38	0.51	1.49	1.33	0.37	0.69	0	0	+	-0.04	0.19
ENSG00000214089.3	processed_pseudogene	chr10	-	44910097	44910601	ENSG00000163682	ENST00000449470.2	RPL9	0	0	0	0	0	0	0	0	0	0	0	1.94	0	0	0	0	0	0	+	-0.08	1
ENSG00000217770.1	processed_pseudogene	chr6	-	112686906	112688646	ENSG00000141965	ENST00000269856.3	FEM1A	0	0	0	0	0	0	0	0	0	0	0	0	0	2.15	0	0	0	0	NA	-0.08	1
ENSG00000232709.1	processed_pseudogene	chr10	+	94178424	94180632	ENSG00000072518	ENST00000413835.2	MARK2	1.36	0	0	6.14	0	0	0.9	0	0	0.78	0.54	0	0	17.31	0	0	0	0	+/-	-0.11	0.37
ENSG00000168992.3	unprocessed_pseudogene	chr2	+	96212279	96213293	ENSG00000237521	ENST00000456448.1	OR7E24	0	0	0	1.44	0	0	0	0	0	0	0	1.18	0	0	6.83	0	0	0	NA	-0.12	0.48
ENSG00000236002.3	processed_pseudogene	chr17	-	34930301	34931164	ENSG00000140988	ENST00000343262.3	RPS2	3.77	4.31	1.9	1.25	0	1.83	0	4.19	0	3.12	1.85	0	0	0.97	1.22	0	0	0	-	-0.16	0.17
ENSG00000248945.1	processed_pseudogene	chr5	-	17655237	17655741	ENSG00000163041	ENST00000366816.1	H3F3A	0	0	0	0	0	0	0	0	0	0	0	0	3.22	0	0	0	0	0	NA	-0.2	1
ENSG00000213900.2	processed_pseudogene	chr6	-	29457048	29457453	ENSG00000184779	ENST00000330339.7	RPS17	0	0	0	0	0	0	0	0	0	0	0	3.18	0	3.76	0	0	0	0	NA	-0.21	0.46
ENSG00000236040.1	unprocessed_pseudogene	chr1	+	111792876	111799337	ENSG00000134216	ENST00000369740.1	CHIA	0	1.11	0	0	0	0	0	0	0	0.66	0	0	0	0	0	0	0	0	+	-0.25	0.51
ENSG00000228373.1	processed_pseudogene	chr9	+	90038546	90038803	ENSG00000189043	ENST00000339600.5	NDUFA4	0	0	0	0	0	0	0	0	0	4.45	0	0	0	0	0	0	0	0	NA	-0.25	1
ENSG00000236484.2	processed_pseudogene	chr1	-	161348497	161349148	ENSG00000171848	ENST00000304567.4	RRM2	0	0	0	0	0	0	0	0	0	0	1.25	0	0	0	0	0	0	0	+	-0.25	1
ENSG00000256913.1	processed_pseudogene	chr12	+	6586880	6589373	ENSG00000057294	ENST00000070846.5	PKP2	0	1.13	1.04	0.49	0	0	0	0	0	0	0.31	0.54	0	0	0.38	0	0	0	+	-0.29	0.27
ENSG00000254455.1	processed_pseudogene	chr11	-	64913162	64913443	ENSG00000181061	ENST00000321331.7	HIGD1A	0	0	0	0	0	0	0	0	0	0	0	0	11.63	0	0	0	0	0	+	-0.31	1
ENSG00000229106.1	processed_pseudogene	chr1	-	24227961	24229227	ENSG00000184887	ENST00000536364.1	BTBD6	0	5.83	0	0	0	0	0	0	0	3.92	0	0	0	0	0	2.84	12.36	0	+	-0.42	0.37
ENSG00000236278.1	processed_pseudogene	chr1	-	198648263	198649162	ENSG00000089220	ENST00000261313.2	PEBP1	0	1.63	0	0	0	0	0	0	2.17	0	0	0	0	0	0	2.15	0	0	NA	-0.56	0.34
ENSG00000101898.5	processed_pseudogene	chr20	+	30135307	30135852	ENSG00000232119	ENST00000371315.3	MCTS1	3.43	10.99	8.47	5.98	5.06	6.8	4.12	2.99	8.5	10.36	26.87	7.12	2.95	9.68	17.74	0	19.15	0	+	NA	0.13
ENSG00000158731.2	unprocessed_pseudogene	chr1	+	159568088	159569017	ENSG00000184155	ENST00000334857.2	OR10J5	0	0	0	0	0	0	0	110.68	0	0	0	0	0	0	0	0	0	0	NA	NA	1
ENSG00000170688.3	unprocessed_pseudogene	chr11	+	7870247	7871173	ENSG00000174942	ENST00000312253.1	OR5R1	0	0	0	0	0	0	0	0	0	0	0	0	0	5.03	0	0	0	0	NA	NA	1
ENSG00000174572.2	processed_pseudogene	chr6	+	27179023	27179663	ENSG00000147403	ENST00000424325.2	RPL10	0	0	0	0	0	0	0	0	0	0	0	0	0	1.73	0	0	0	0	+	NA	1
ENSG00000175800.4	unitary_pseudogene	chr11	+	4399512	4400439	ENSG00000221996	ENST00000408920.2	OR52B4	0	0	0	1.06	3.07	0	0	0	3.48	1.34	1.72	1.65	0	2.33	0	0	0	0	NA	NA	0.22
ENSG00000176752.6	unprocessed_pseudogene	chr11	-	5191581	5192526	ENSG00000187918	ENST00000341449.2	OR51I2	2.28	0	0	0	0	0	0	0	0	0	0	0	0	0	0	0	0	0	+	NA	1
ENSG00000178464.6	processed_pseudogene	chr19	-	12754089	12754733	ENSG00000147403	ENST00000424325.2	RPL10	3562.77	2395.5	577.19	1803.08	3927.95	2095.24	1468.73	2857.18	5119.64	4190.62	4124.89	6355.42	5865.05	1532.61	1713.88	6528.13	108.15	0	+	NA	0.1
ENSG00000180663.4	unitary_pseudogene	chr16	-	31819247	31820165	ENSG00000228567	ENST00000311170.4	VN1R6P	0	0	0	0	0	0	0	0	0	0	0	0	0	7.44	0	0	0	0	NA	NA	1
ENSG00000181017.3	unprocessed_pseudogene	chr11	+	5786326	5787279	ENSG00000180919	ENST00000316529.3	OR56B4	0	1.57	0	0	0	0	0	0	0	0	0	0	0	0	0	0	0	0	-	NA	1
ENSG00000183055.5	processed_pseudogene	chr10	+	60475314	60476017	ENSG00000179083	ENST00000322139.4	FAM133A	0	0	0	1.42	0	0	2.2	0	0	0	1.27	0	0	0	0	0	0	0	NA	NA	0.38
ENSG00000183122.4	unprocessed_pseudogene	chr7	+	143854319	143855271	ENSG00000221989	ENST00000408979.2	OR2A2	0	0	0	0	0	0	0	0	0	0	0	0	0	0	1.1	0	0	0	-	NA	1
ENSG00000185074.6	processed_pseudogene	chr9	+	92978481	92979192	ENSG00000127515	ENST00000248058.1	OR7A10	0	1.13	0	0	0	0	0	0	0	0	0	0	0	0	0	0	0	0	NA	NA	1
ENSG00000187763.3	unprocessed_pseudogene	chr6	+	28014212	28015145	ENSG00000188558	ENST00000343414.4	OR2G6	0	0	0	0	0	0	0	0	0	0	2.13	0	0	0	0	0	0	0	NA	NA	1
ENSG00000197067.3	processed_pseudogene	chr1	-	248246941	248247898	ENSG00000177212	ENST00000318021.2	OR2T33	0	0	0	0	0	0	0	0	0	0	0	0	0	0	3.12	0	0	0	NA	NA	1
ENSG00000197617.5	processed_pseudogene	chr1	+	247419374	247420447	ENSG00000228567	ENST00000311170.4	VN1R6P	0	0	0	0	0	0	0	0	0	0	0	0	0	1.62	0	0	0	0	-	NA	1
ENSG00000197848.5	processed_pseudogene	chr6	+	26864126	26865739	ENSG00000182356	ENST00000427789.2	AC008132.13	0	0	0	0	0	0	0	0	0	0	0	0	0	1.27	0	0	0	0	NA	NA	1
ENSG00000198452.5	processed_pseudogene	chr1	+	247782945	247783872	ENSG00000196772	ENST00000357627.1	OR14A16	0	0	0	0	1.06	0	0	0	0	0	0	0	0	1.08	0	0	0	0	-	NA	0.44
ENSG00000203523.3	processed_pseudogene	chr7	+	12530721	12531630	ENSG00000121377	ENST00000240687.2	TAS2R7	0	0	0	0	0	0	1.85	0	0	0	0	0	0	10.08	0	0	0	0	-	NA	0.59
ENSG00000203758.4	unprocessed_pseudogene	chr1	-	158414858	158415804	ENSG00000198965	ENST00000368152.1	OR10R2	0	0	0	0	0	0	0	0	0	0	0	0	0	1.67	0	0	0	0	NA	NA	1
ENSG00000205025.5	transcribed_unprocessed_pseudogene	chr11	-	56569332	56570270	ENSG00000187612	ENST00000344514.1	OR5W2	0	0	0	0	0	0	0	0	2.87	0	0	0	0	0	0	0	0	0	NA	NA	1
ENSG00000205044.3	unprocessed_pseudogene	chr11	-	49035495	49037446	ENSG00000189253	ENST00000329862.6	TRIM64B	1.63	0	0	0	0	0	0	0	0	0	0	0	0	0	0	0	0	0	NA	NA	1
ENSG00000213140.2	processed_pseudogene	chr14	-	106138648	106139651	ENSG00000126767	ENST00000247161.3	ELK1	0	0	0	0	0	0	0	0	0	0	0	0	0	10.58	0	0	0	0	NA	NA	1
ENSG00000213332.4	processed_pseudogene	chr4	-	187249870	187250755	ENSG00000005022	ENST00000317881.8	SLC25A5	0	0	0	0	0	0	0	0	0	0	0	0	0	1.6	0	0	0	0	NA	NA	1
ENSG00000213386.3	processed_pseudogene	chr5	-	172189524	172190261	ENSG00000147382	ENST00000370175.4	FAM58A	0	1.85	0	0	0	0	0	0	0	0	0	0	0	2.29	0	2.72	0	0	NA	NA	0.35
ENSG00000213547.3	unitary_pseudogene	chr16	+	31558126	31559058	ENSG00000228567	ENST00000311170.4	VN1R6P	0	0	0	0	0	0	0	0	0	0	0	0	0	20.26	0	0	0	0	NA	NA	1
ENSG00000213608.4	processed_pseudogene	chr4	+	84398674	84399568	ENSG00000102078	ENST00000218197.5	SLC25A14	0	0	0	0	0	0	0	0	0	0	1.25	0	0	0.93	0	0	0	0	+/-	NA	0.48
ENSG00000213871.3	processed_pseudogene	chr3	+	25796416	25797161	ENSG00000187325	ENST00000341864.5	TAF9B	0	0	4.13	0	0	2.72	0	0	0	0	1.19	0	0	0	0	0	0	0	-	NA	0.4
ENSG00000214617.3	unprocessed_pseudogene	chr16	-	32890027	32896822	ENSG00000130821	ENST00000413787.1	SLC6A8	0	0	0	0	0	0	0	0	0	0	0	0	0	2.36	0	0	0	0	+	NA	1
ENSG00000215347.3	processed_pseudogene	chr22	-	42397073	42397970	ENSG00000005022	ENST00000317881.8	SLC25A5	0	0	3.52	0	0	0	0	0	0	3.07	1.87	0	0	11.52	2.08	0	5.12	0	+/-	NA	0.32
ENSG00000215864.3	unprocessed_pseudogene	chr1	-	120377493	120387137	ENSG00000162825	ENST00000412624.1	ENSG00000162825	0	0	0	0	0	0	0	0	0	0	0	0	0	2.78	0	0	0	0	+	NA	1
ENSG00000217330.1	processed_pseudogene	chr6	+	118910233	118910797	ENSG00000187754	ENST00000298181.5	SSX7	0	0	0	0	0	3.41	0	0	0	2.16	3.51	0	0	0	0	0	0	0	NA	NA	0.34
ENSG00000218189.3	processed_pseudogene	chr6	+	58263735	58266381	ENSG00000182356	ENST00000427789.2	AC008132.13	0	0.48	0	0	0	0	0	0	0	0	0	0	0	2.92	0	0	0	0	NA	NA	0.65
ENSG00000219773.1	processed_pseudogene	chr6	-	112677043	112677916	ENSG00000205246	ENST00000354585.4	RPSAP58	13.1	29.28	3.36	12.37	15.11	0	0	0	0	0	25.7	0	0	10.71	14.4	0	0	0	+	NA	0.18
ENSG00000220184.1	processed_pseudogene	chr6	-	122179397	122179909	ENSG00000029993	ENST00000325307.7	HMGB3	0	0	0	0	0	0	0	0	0	0	0	0	0	4.25	0	0	0	0	NA	NA	1
ENSG00000220305.1	processed_pseudogene	chr6	-	160133833	160135017	ENSG00000126945	ENST00000457902.1	HNRNPH2	2.9	13.37	0.98	1.72	0	4.52	3.41	4.18	0	3.88	4.25	0.89	6.26	1.88	2.09	0	0	0	+	NA	0.17
ENSG00000223656.1	processed_pseudogene	chr1	+	100163798	100164734	ENSG00000029993	ENST00000325307.7	HMGB3	0	0	0	24.67	0	7.76	0	0	0	1.78	2.45	0	7.12	0	0	0	0	0	NA	NA	0.32
ENSG00000223658.4	processed_pseudogene	chr2	-	43902517	43903461	ENSG00000171155	ENST00000304661.5	C1GALT1C1	8.64	11.69	4.33	13.05	7.58	9.05	8.81	3.31	0	1.73	5.39	11.14	0	31.35	17.28	0	0	0	+	NA	0.15
ENSG00000223683.1	processed_pseudogene	chr1	+	63727784	63728378	ENSG00000205246	ENST00000354585.4	RPSAP58	0	0	0	0	0	0	0	0	0	0	0	0	0	3.32	0	0	0	0	-	NA	1
ENSG00000223728.2	processed_pseudogene	chr1	+	147313096	147314537	ENSG00000204479	ENST00000376098.3	PRAMEF17	0	0	0	0	0	0	7.57	0	0	0	0	0	0	0.62	0	0	0	0	NA	NA	0.69
ENSG00000224261.1	processed_pseudogene	chr1	-	160236129	160237016	ENSG00000205246	ENST00000354585.4	RPSAP58	2.58	5.88	1.32	4.87	9.98	0	3.71	3.36	1.48	4.73	7.46	2.63	1.35	6.68	4.02	4.99	0	421.76	+/-	NA	0.13
ENSG00000224287.1	processed_pseudogene	chr2	-	234774783	234776876	ENSG00000005302	ENST00000312196.4	MSL3	4.36	2.6	2.43	4.01	3.43	3.07	2.21	3.05	2.01	5.19	3.15	2.06	5.84	14.43	3.48	14.88	0	0	+	NA	0.14
ENSG00000224331.2	processed_pseudogene	chr2	-	165543797	165544106	ENSG00000147403	ENST00000424325.2	RPL10	0	0	0	0	0	0	0	0	3.91	0	0	10.65	0	0	0	0	0	0	NA	NA	0.52
ENSG00000224427.1	processed_pseudogene	chr21	-	34213806	34214121	ENSG00000147403	ENST00000424325.2	RPL10	0	0	0	0	0	0	0	0	3.82	8.13	2.83	2.84	0	0	0	5.41	0	0	NA	NA	0.27
ENSG00000224622.1	unprocessed_pseudogene	chr12	+	55552631	55553507	ENSG00000198283	ENST00000360374.2	OR5B21	0	0	0	0	0	0	0	0	0	0	0	0	0	1.91	0	0	0	0	+/-	NA	1
ENSG00000224683.1	processed_pseudogene	chr7	+	16248570	16248890	ENSG00000241343	ENST00000427805.2	RPL36A	0	5.77	0	0	0	0	0	0	0	0	0	0	0	0	0	0	0	0	-	NA	1
ENSG00000224786.1	unitary_pseudogene	chr4	-	123651703	123653348	ENSG00000147400	ENST00000370277.3	CETN2	4.61	2.32	9.5	7.29	0	3.22	0	0	0	0	2.87	0	0	29.68	5.29	0	0	0	+	NA	0.24
ENSG00000224892.1	processed_pseudogene	chr13	+	52034661	52035532	ENSG00000198034	ENST00000316084.6	RPS4X	4.15	4.54	0	2.59	3.84	10.02	4.06	3.43	2.13	19	5.5	10.05	19.62	9.68	4.1	6.93	15.47	0	+	NA	0.13
ENSG00000224947.1	processed_pseudogene	chr7	+	56626914	56627651	ENSG00000228567	ENST00000311170.4	VN1R6P	0	0	0	0	0	0	0	0	0	0	0	0	0	2.75	0	0	0	0	NA	NA	1
ENSG00000225051.3	processed_pseudogene	chr5	+	179121198	179121749	ENSG00000029993	ENST00000325307.7	HMGB3	0	0	3.08	4.06	0	0	1.51	0	0	1.48	2.7	2.64	0	6.9	1.83	0	0	0	NA	NA	0.22
ENSG00000225101.3	unitary_pseudogene	chr11	+	4496043	4496985	ENSG00000196778	ENST00000307632.3	OR52K1	0	0	0	0	0	0	0	0	0	0	0	1.41	0	0	0	23.57	0	0	NA	NA	0.66
ENSG00000225477.2	processed_pseudogene	chr11	+	21305325	21306501	ENSG00000067829	ENST00000444450.1	IDH3G	0	0	0	0	0	0	0	0	0	0	0	0	0	2.8	0	0	0	0	NA	NA	1
ENSG00000225934.1	processed_pseudogene	chr1	-	227786128	227786795	ENSG00000179083	ENST00000322139.4	FAM133A	0	1.45	0	0	0	0	0	0	0	0	0	0	0	0	0	0	0	0	NA	NA	1
ENSG00000226406.1	processed_pseudogene	chr21	-	16201475	16202310	ENSG00000134597	ENST00000305536.6	RBMX2	0	0	0	0	0	0	0	0	0	0	0	0	4.16	0	0	0	0	0	NA	NA	1
ENSG00000226421.1	processed_pseudogene	chr7	+	32511125	32512021	ENSG00000005022	ENST00000317881.8	SLC25A5	0	0	0	0	0	0	0	0	0	0	0	1.94	0	1.4	0	0	0	0	+	NA	0.48
ENSG00000226468.2	processed_pseudogene	chr7	-	32496575	32497370	ENSG00000101911	ENST00000380668.5	PRPS2	0	0	3.26	0	0	0	0	0	0	0	0	0.85	0	0	0	0	0	0	+/-	NA	0.59
ENSG00000226479.2	processed_pseudogene	chr2	-	120979500	120980552	ENSG00000155984	ENST00000316916.8	TMEM185A	114.7	93.34	72.19	106.86	77.58	128.62	77.56	43.75	59.15	53.58	113.09	79.89	126.52	127.87	120.34	102.2	119.91	0	+	NA	0.1
ENSG00000226580.1	processed_pseudogene	chr21	-	18872997	18873142	ENSG00000198918	ENST00000422326.1	RPL39	0	0	17.14	0	0	97.58	0	19.89	0	0	0	7.81	0	0	9.48	0	0	0	+	NA	0.3
ENSG00000226652.1	processed_pseudogene	chr3	+	186478893	186479564	ENSG00000101843	ENST00000217958.3	PSMD10	0	0	0	0	0	0	0	0	0	0	0	0	0	4.69	0	0	0	0	+	NA	1
ENSG00000226668.1	unprocessed_pseudogene	chr9	+	95644883	95650700	ENSG00000234214	ENST00000377509.2	FAM75A4	0	0	0.38	0	0	0	0	0	0	0	0	0	0	2.1	0	0	0	0	NA	NA	0.65
ENSG00000226942.2	unprocessed_pseudogene	chr16	-	79336	88321	ENSG00000124334	ENST00000424344.3	IL9R	0	3.04	0	0	0	0	0	0	0	0	0	0	0	0	0	0	3.57	0	+/-	NA	1
ENSG00000227009.1	processed_pseudogene	chr22	+	39551530	39551950	ENSG00000165775	ENST00000369498.3	FUNDC2	0	0	0	0	0	0	0	0	0	0	0	0	0	4.88	0	0	0	0	NA	NA	1
ENSG00000227087.2	processed_pseudogene	chr5	-	79627392	79628360	ENSG00000134597	ENST00000305536.6	RBMX2	0	0	0	0	0	0	0	0	0	0	0	0	0	15.35	0	0	0	0	NA	NA	1
ENSG00000227096.1	processed_pseudogene	chr10	-	118198980	118199556	ENSG00000029993	ENST00000455596.1	HMGB3	0	0	0	0	0	0	0	0	0	2	0	0	0	0	0	0	0	0	+	NA	1
ENSG00000227182.1	unitary_pseudogene	chr7	-	57482534	57483429	ENSG00000228567	ENST00000311170.4	VN1R6P	0	0	0	0	0	0	0	0	0	0	0	0	0	4.29	0	0	0	0	NA	NA	1
ENSG00000227351.1	processed_pseudogene	chr10	-	101548322	101549167	ENSG00000111704	ENST00000229307.4	NANOG	0	0	0	0	0	0	0	3.54	0	0	0	0	0	0	0	0	0	0	-	NA	1
ENSG00000227470.1	processed_pseudogene	chr2	+	109494764	109494916	ENSG00000198918	ENST00000422326.1	RPL39	0	0	0	0	0	0	0	0	0	0	0	6.68	0	13.66	0	6.94	0	0	+	NA	0.37
ENSG00000227973.1	processed_pseudogene	chr15	-	44168047	44168442	ENSG00000102309	ENST00000218432.5	PIN4	0	0	8.3	0	0	0	0	0	0	0	0	0	0	0	0	0	0	0	+	NA	1
ENSG00000228007.1	processed_pseudogene	chr17	+	73334908	73335228	ENSG00000241343	ENST00000427805.2	RPL36A	0	0	0	0	0	0	3.07	0	0	0	0	0	0	0	0	0	0	0	NA	NA	1
ENSG00000228175.2	processed_pseudogene	chr1	-	90459152	90459880	ENSG00000046647	ENST00000380523.4	GEMIN8	0	2.31	3.42	4.5	1.92	7.36	7.03	7.42	1.29	1.92	1.33	0	14.28	5.8	10.15	0	0	546.81	+	NA	0.15
ENSG00000228212.1	processed_pseudogene	chr5	+	37209466	37212483	ENSG00000046651	ENST00000380567.1	OFD1	0	0.63	0.56	0.75	0	1.05	0	0	0	0	0.25	0.6	0	2.21	0.59	0	0	0	+/-	NA	0.26
ENSG00000228307.1	processed_pseudogene	chr9	+	36013181	36014130	ENSG00000122718	ENST00000341959.2	OR2S2	3.03	1.25	0	1.24	1.34	3.75	1.94	0	4.04	0.96	0	0.7	0	0.88	1.96	0	0	0	+	NA	0.17
ENSG00000228336.1	unprocessed_pseudogene	chr1	+	247938212	247939138	ENSG00000198283	ENST00000360374.2	OR5B21	0	0	0	0	0	0	0	0	0	0	0	0	0	1.17	0	0	0	0	NA	NA	1
ENSG00000228601.1	processed_pseudogene	chr20	-	55034484	55034639	ENSG00000198918	ENST00000422326.1	RPL39	0	9.09	0	15.61	15.65	0	0	22.19	42.91	8.7	19.74	0	0	0	0	197.6	0	0	NA	NA	0.23
ENSG00000228663.1	processed_pseudogene	chr20	+	49530268	49530948	ENSG00000101843	ENST00000217958.3	PSMD10	0	33.37	7.54	0	3.39	2.78	0	3.52	0	4.91	7.88	2.2	2.32	2.75	8.86	0	15.38	0	-	NA	0.2
ENSG00000228914.1	processed_pseudogene	chr9	+	125370315	125371079	ENSG00000171505	ENST00000304880.2	OR1N1	0	0	0	0	0	0	0	0	0	0	0	2.82	0	0	0	0	0	0	NA	NA	1
ENSG00000229758.1	processed_pseudogene	chr2	+	128957475	128957767	ENSG00000165169	ENST00000378578.4	DYNLT3	0	0	0	0	0	0	0	0	5.08	3.81	4.64	0	0	0	0	0	0	0	+	NA	0.34
ENSG00000229926.1	unprocessed_pseudogene	chr9	+	141031547	141038316	ENSG00000124334	ENST00000244174.5	IL9R	0	0	0	0	0	0	0	0	0	0	0	0	0	1.02	0	0	0	0	NA	NA	1
ENSG00000230570.1	processed_pseudogene	chr6	-	7341087	7342289	ENSG00000205126	ENST00000378832.1	ACCSL	0	0	0	0	0	1.17	0	0	0	0	0	0	0	0	0	0	0	0	+	NA	1
ENSG00000230576.1	processed_pseudogene	chr1	-	247996651	247997590	ENSG00000196099	ENST00000309154.2	OR6M1	0	0	0	0	0	0	0	0	0	0	0	0	0	1.86	0	0	0	0	NA	NA	1
ENSG00000230772.1	unprocessed_pseudogene	chr20	+	25714900	25715729	ENSG00000228567	ENST00000311170.4	VN1R6P	0	1.15	4.12	1.78	2.74	9	3.01	3.04	4.95	4.93	4.83	8.25	2.89	4.85	4.91	0	0	0	+	NA	0.13
ENSG00000230853.1	processed_pseudogene	chr7	-	79725916	79726531	ENSG00000147403	ENST00000424325.2	RPL10	0	0	0	0	0	0	0	0	1.41	0	0	0	0	0	0	0	0	0	+	NA	1
ENSG00000231699.1	processed_pseudogene	chr2	+	198398527	198398689	ENSG00000198918	ENST00000422326.1	RPL39	0	0	0	0	22.86	0	0	0	0	0	0	0	0	0	0	0	0	0	+	NA	1
ENSG00000231845.3	processed_pseudogene	chr3	+	133889331	133889929	ENSG00000029993	ENST00000325307.7	HMGB3	0	2.86	0	0	0	0	0	0	0	0	1.78	0	0	0	0	0	0	0	-	NA	0.49
ENSG00000232036.1	processed_pseudogene	chr1	+	184535645	184536987	ENSG00000188917	ENST00000372931.5	TRMT2B	0	0	0	0	0	1.15	0	0	0	0	0.93	0	0	0	0	0	0	0	+	NA	0.47
ENSG00000232228.1	processed_pseudogene	chr2	-	69821873	69822190	ENSG00000241343	ENST00000427805.2	RPL36A	0	0	0	0	0	0	3.67	0	0	0	0	0	0	0	0	0	0	0	+	NA	1
ENSG00000232535.1	unprocessed_pseudogene	chr3	+	98030757	98031687	ENSG00000197938	ENST00000355273.2	OR5H2	0	0	0	0	0	0	0	0	0	0	0	0	0	1.52	0	0	0	0	NA	NA	1
ENSG00000232630.1	processed_pseudogene	chr9	+	127912932	127913868	ENSG00000147224	ENST00000372435.4	PRPS1	10.64	14.57	8.24	16.2	7.13	7.92	7.44	4.18	2.46	14.6	5.1	9.53	6.61	6.04	8.98	0	15.35	0	-	NA	0.12
ENSG00000232862.2	processed_pseudogene	chr1	-	36545921	36546923	ENSG00000102158	ENST00000358075.6	MAGT1	0	0	0	0	0	0	0	0	2.44	0	5.54	0	0	39.95	0.96	0	0	0	+/-	NA	0.44
ENSG00000233114.1	processed_pseudogene	chr1	+	46570628	46570847	ENSG00000131174	ENST00000481445.1	COX7B	0	7.44	0	0	0	0	0	0	0	0	0	0	0	0	0	0	0	0	NA	NA	1
ENSG00000233121.1	unitary_pseudogene	chr3	+	13968310	13969275	ENSG00000228567	ENST00000311170.4	VN1R6P	0	0	5.32	0	0	0	0	0	0	0	1.56	1.79	0	9.04	0	0	0	0	+/-	NA	0.35
ENSG00000233173.1	unitary_pseudogene	chr7	-	63394827	63395709	ENSG00000228567	ENST00000311170.4	VN1R6P	0	0	0	0	0	0	0	0	0	0	0	0	0	1.89	0	0	0	0	NA	NA	1
ENSG00000233273.1	processed_pseudogene	chr13	+	97225913	97226753	ENSG00000101935	ENST00000372057.1	AMMECR1	0	1.42	0	0	0	0	0	0	0	0	0	0	0	0	0	0	0	0	+	NA	1
ENSG00000233487.6	processed_pseudogene	chr3	-	196713547	196714429	ENSG00000205246	ENST00000354585.4	RPSAP58	0	2.24	7.04	0	1.12	0	0	0	0	0	0	0	0	1.51	0.92	0	0	0	+	NA	0.35
ENSG00000233609.3	processed_pseudogene	chr8	+	8819267	8819567	ENSG00000147403	ENST00000406022.2	RPL10	0	0	0	0	0	0	0	0	3.76	0	0	0	0	0	0	0	0	0	+	NA	1
ENSG00000233626.1	processed_pseudogene	chr1	+	212109591	212109978	ENSG00000102309	ENST00000218432.5	PIN4	0	0	0	0	0	0	0	0	0	2.93	0	0	3.66	7.22	0	3.41	0	0	-	NA	0.32
ENSG00000233646.1	unprocessed_pseudogene	chr11	-	5587908	5588846	ENSG00000181616	ENST00000322653.4	OR52H1	0	1.34	0	0	0	0	0	0	0	0	0	0	0	0	0	0	0	0	-	NA	1
ENSG00000233991.2	unprocessed_pseudogene	chr2	+	91777536	91809447	ENSG00000163982	ENST00000296358.4	OTOP1	0.84	0	1.96	0.85	0	0	0.95	0	0	0	0.73	0.36	0	0.9	0	0	0	0	+/-	NA	0.25
ENSG00000234040.2	processed_pseudogene	chr12	-	69020657	69020969	ENSG00000147403	ENST00000406022.2	RPL10	0	6.23	0	0	0	0	0	0	5.52	0	0	0	0	0	0	0	0	0	+/-	NA	0.45
ENSG00000234175.1	processed_pseudogene	chr10	-	13181196	13181533	ENSG00000172288	ENST00000306609.4	CDY1	6.3	7.76	11.12	8.67	26.08	58.49	0	7.19	16.64	11.16	13.57	33.22	316.46	9.01	5.57	5.49	0	0	+/-	NA	0.17
ENSG00000234335.1	processed_pseudogene	chr10	-	32391450	32392221	ENSG00000198034	ENST00000316084.6	RPS4X	0	0	0	0	2.06	0	0	0	0	0	0	0.96	0	0	0	0	4.31	0	+	NA	0.53
ENSG00000235108.1	processed_pseudogene	chr9	+	21403080	21403650	ENSG00000214042	ENST00000239347.3	IFNA7	0	0	2.97	0	0	0	0	0	0	0	0	0	0	0	0	0	0	0	NA	NA	1
ENSG00000235213.1	unprocessed_pseudogene	chr14	+	23171352	23172274	ENSG00000205329	ENST00000379667.1	OR6C3	0	0	3.3	0	0	0	0	0	1.17	2.2	3.02	1.08	0	1.17	2.46	0	0	0	-	NA	0.21
ENSG00000235227.1	unitary_pseudogene	chr7	-	63640384	63641270	ENSG00000228567	ENST00000311170.4	VN1R6P	0	0	0	0	0	0	0	0	0	0	0	0	0	1.51	0	0	0	0	NA	NA	1
ENSG00000235349.1	processed_pseudogene	chr7	-	64027192	64027821	ENSG00000101951	ENST00000218068.6	PAGE4	0	0	9.17	0	3.5	0	0	0	0	0	13.9	17.81	0	0	0	0	0	0	+/-	NA	0.31
ENSG00000235369.1	processed_pseudogene	chr2	-	48024965	48025230	ENSG00000241343	ENST00000427805.2	RPL36A	0	0	0	0	0	0	0	0	5.04	6	0	0	0	0	0	0	0	0	+/-	NA	0.46
ENSG00000235614.2	unprocessed_pseudogene	chr7	+	143839102	143840031	ENSG00000221989	ENST00000408979.2	OR2A2	0	0	0	0	0	0	1.21	0	0	0	0	0	0	0	1.13	0	0	0	+	NA	0.45
ENSG00000235619.1	processed_pseudogene	chr9	+	35507561	35507870	ENSG00000241343	ENST00000392994.3	RPL36A	10.46	0	0	0	0	0	0	0	0	4.28	3.76	0	7.79	0	0	0	0	0	+	NA	0.31
ENSG00000235705.3	processed_pseudogene	chr10	-	81265833	81266643	ENSG00000204038	ENST00000356374.4	AL359195.1	0	0	0	0	0	0	0	0	0	0	0	0	0	2.17	0	0	0	0	NA	NA	1
ENSG00000236146.1	processed_pseudogene	chr9	-	132142420	132142749	ENSG00000174010	ENST00000328046.8	KLHL15	0	2.93	0	0	0	0	0	0	0	0	0	0	0	0	0	0	0	0	+	NA	1
ENSG00000236741.3	processed_pseudogene	chr1	+	171731214	171731782	ENSG00000102317	ENST00000376759.3	RBM3	0	0	0	0	0	0	0	0	0	0	0	0	0	3.95	0	0	0	0	+	NA	1
ENSG00000236816.2	unprocessed_pseudogene	chr9	-	44076368	44118444	ENSG00000183148	ENST00000377601.2	ANKRD20A2	2.12	0	0.84	0.39	0.98	0.63	0.55	0	1.11	0	0	0	0	3.74	1.23	0	0	0	NA	NA	0.24
ENSG00000237003.1	processed_pseudogene	chr1	-	93656297	93656617	ENSG00000241343	ENST00000409170.3	RPL36A	0	0	0	4.09	0	0	0	0	0	0	0	0	0	0	0	0	0	0	NA	NA	1
ENSG00000237065.1	processed_pseudogene	chr7	+	29251916	29252816	ENSG00000111704	ENST00000229307.4	NANOG	0	0	0	0	1.42	0	0	4.53	0	0.73	0	0	0	0	0	1.52	0	0	NA	NA	0.39
ENSG00000237418.1	processed_pseudogene	chr3	-	196024932	196025086	ENSG00000198918	ENST00000422326.1	RPL39	0	0	0	0	0	0	0	0	0	0	9.25	0	0	0	0	0	0	0	NA	NA	1
ENSG00000237522.1	processed_pseudogene	chr2	-	61163954	61165184	ENSG00000147140	ENST00000418921.1	NONO	6.16	26.89	4.31	7.85	1.57	3.2	6.61	5.27	19.23	30.81	11.3	3.47	1.62	2.54	7.39	19.23	28.09	0	+/-	NA	0.13
ENSG00000237540.1	processed_pseudogene	chr10	-	13201477	13201777	ENSG00000241343	ENST00000427805.2	RPL36A	0	0	0	0	0	0	0	0	3.47	0	0	0	0	0	0	0	0	0	NA	NA	1
ENSG00000237642.1	processed_pseudogene	chr10	+	112210387	112210998	ENSG00000029993	ENST00000325307.7	HMGB3	0	0	0	0	0	0	0	0	1.29	0	2.68	0	0	0	0	0	0	0	NA	NA	0.52
ENSG00000237861.1	processed_pseudogene	chr1	+	197191352	197192385	ENSG00000182220	ENST00000378438.4	ATP6AP2	0	0.91	0	0.94	0	0	0	0	0	0	0	0	0	1.36	0	0	0	0	NA	NA	0.37
ENSG00000237988.2	unprocessed_pseudogene	chr6	+	29520996	29521943	ENSG00000174339	ENST00000307832.2	OR2Y1	0	38.52	0	1.03	0	0	4.22	0	8.11	18.43	0	2.88	0	0	0	0	0	0	-	NA	0.29
ENSG00000238003.1	processed_pseudogene	chr1	+	201947770	201948077	ENSG00000147403	ENST00000424325.2	RPL10	6.15	4.33	0	0	4.31	11.49	0	22.92	8.16	25.87	8.16	13.17	20.49	0	3.26	59.62	0	73.64	NA	NA	0.16
ENSG00000238055.1	processed_pseudogene	chr6	+	108639283	108639608	ENSG00000241343	ENST00000409170.3	RPL36A	0	3.51	0	0	0	0	0	0	0	0	0	0	0	0	0	0	0	0	+	NA	1
ENSG00000239254.1	processed_pseudogene	chr7	-	138857262	138859012	ENSG00000005302	ENST00000361672.2	MSL3	1.07	3.16	2.15	1.74	3.99	1.35	1.47	0	1.97	2.41	2.35	0.96	4.78	7.74	2.7	3.39	0	0	+/-	NA	0.15
ENSG00000239620.1	processed_pseudogene	chr3	-	127002924	127003524	ENSG00000204918	ENST00000377930.1	PRR20B	0	0	0	0	0	0	0	0	0	0	0	0	0	84.48	0	0	0	0	+	NA	1
ENSG00000239830.1	processed_pseudogene	chr19	-	9793970	9794749	ENSG00000198034	ENST00000316084.6	RPS4X	3.74	2.76	3.64	0	7.64	0	4.57	0	1.69	4.24	7.43	3.28	0	6.91	7.55	0	0	0	+	NA	0.14
ENSG00000240163.1	processed_pseudogene	chr15	+	60682570	60682881	ENSG00000241343	ENST00000427805.2	RPL36A	0	3.13	0	0	0	0	0	0	0	0	0	0	0	0	0	0	0	0	-	NA	1
ENSG00000240366.1	processed_pseudogene	chr15	-	75478992	75479309	ENSG00000241343	ENST00000427805.2	RPL36A	0	0	0	0	0	0	0	0	0	0	7.01	2.82	0	3.23	0	6.44	0	0	NA	NA	0.3
ENSG00000241362.1	processed_pseudogene	chr15	-	90231166	90231449	ENSG00000241343	ENST00000427805.2	RPL36A	0	0	0	0	4.75	0	5.81	0	0	2.9	7.7	0	0	0	5.22	0	0	0	+	NA	0.25
ENSG00000242052.1	processed_pseudogene	chr3	-	119354373	119354997	ENSG00000147403	ENST00000424325.2	RPL10	17.98	20	3.46	9.51	19.87	29.58	3.69	0	0	0	23.84	3.62	2.16	8.22	13.98	0	0	0	NA	NA	0.15
ENSG00000242958.1	processed_pseudogene	chr8	+	28667620	28667935	ENSG00000241343	ENST00000392994.3	RPL36A	0	5.32	0	0	0	0	0	0	0	0	0	0	0	0	0	0	0	0	-	NA	1
ENSG00000243280.2	processed_pseudogene	chr4	+	113092371	113092683	ENSG00000241343	ENST00000427805.2	RPL36A	6.03	0	0	0	0	0	0	0	0	0	0	0	0	0	0	0	0	0	+	NA	1
ENSG00000243429.1	unprocessed_pseudogene	chr3	+	125430983	125431889	ENSG00000127515	ENST00000248058.1	OR7A10	0	0	1.29	0	0	0	0	6.92	0	0	1.14	0	0	4.78	1.07	0	0	0	NA	NA	0.32
ENSG00000243453.1	processed_pseudogene	chr22	-	35590692	35590935	ENSG00000131174	ENST00000481445.1	COX7B	0	0	0	0	0	0	0	0	0	0	0	4.21	0	0	0	0	0	0	+	NA	1
ENSG00000243659.1	processed_pseudogene	chr1	+	27637731	27638329	ENSG00000228532	ENST00000449327.1	ENSG00000228532	0	0	23.78	0	16.77	0	0	0	3.13	7.72	6.48	3.25	0	0	0	6.5	0	0	+/-	NA	0.23
ENSG00000243663.1	processed_pseudogene	chr12	-	1866397	1867177	ENSG00000198034	ENST00000316084.6	RPS4X	2.95	1.53	0	1.27	0	0	0	0	0	1.02	0	0	0	0	0	0	0	0	+/-	NA	0.34
ENSG00000244193.1	processed_pseudogene	chr3	-	169663775	169664542	ENSG00000022267	ENST00000543669.1	FHL1	10.29	0	0	8.39	0	0	0	0	0	0	0	1.05	13.35	0	10.02	0	0	0	+	NA	0.26
ENSG00000244217.1	processed_pseudogene	chr8	+	95365151	95365881	ENSG00000198034	ENST00000316084.6	RPS4X	0	0	0	0	0	0	0	0	0	0	1.33	0	0	0	0	0	0	0	-	NA	1
ENSG00000248430.1	processed_pseudogene	chr5	-	111788400	111788686	ENSG00000029993	ENST00000325307.7	HMGB3	0	0	0	0	0	0	0	0	4.59	0	0	0	0	0	0	0	0	0	NA	NA	1
ENSG00000248696.1	processed_pseudogene	chr5	-	149394348	149394717	ENSG00000155984	ENST00000502858.2	TMEM185A	0	0	0	0	0	0	0	0	0	2.9	0	0	0	5.16	0	0	0	0	-	NA	0.49
ENSG00000248840.1	processed_pseudogene	chr4	+	3314239	3314577	ENSG00000171405	ENST00000375503.3	XAGE5	0	0	0	0	0	0	0	0	0	0	0	2.4	0	0	0	0	0	0	+	NA	1
ENSG00000249053.1	processed_pseudogene	chr5	+	12794843	12795634	ENSG00000187690	ENST00000342995.2	CXorf67	0	0	0	0	0	0	0	0	0	0	0	0	0	2.33	0	0	0	0	+/-	NA	1
ENSG00000249068.1	processed_pseudogene	chr5	-	109175829	109176393	ENSG00000242284	ENST00000370724.3	CT45A5	0	1.45	2.36	0	0	0	0	0	2.12	0	0	0	0	0	0	0	0	0	+/-	NA	0.35
ENSG00000249321.1	unprocessed_pseudogene	chr3	+	97916055	97916982	ENSG00000236032	ENST00000437310.1	OR5H14	0	0	0	0	0	0	0	0	0	0	0	0	0	2.87	0	0	0	0	NA	NA	1
ENSG00000249400.1	processed_pseudogene	chr5	-	122804475	122805123	ENSG00000029993	ENST00000325307.7	HMGB3	2.09	0	0	0	0	0	0	0	0	0	0	0	0	0	0	0	0	0	+	NA	1
ENSG00000249493.1	unprocessed_pseudogene	chr21	+	15436646	15441408	ENSG00000132498	ENST00000254835.2	ANKRD20A3	0	0	0	0	0	0	0	0	0	0	0	1.43	0	0	0	0	9.37	0	+	NA	1
ENSG00000249633.1	unprocessed_pseudogene	chr11	-	5548507	5549404	ENSG00000255307	ENST00000530810.1	OR52B2	0	0	0	0	0	0	0	0	0	1.02	1.42	0	0	0	0	0	0	0	+	NA	0.48
ENSG00000249779.1	processed_pseudogene	chr5	+	43206811	43207913	ENSG00000102172	ENST00000404933.2	SMS	0	0	1.58	0	0	0	0	0	0	0.77	0.72	0	0	0	0	0	0	0	+	NA	0.41
ENSG00000250147.1	processed_pseudogene	chr4	+	54953093	54953950	ENSG00000123562	ENST00000423833.2	MORF4L2	0	0	2.88	0	1.84	0	7.51	1.83	0	2.07	0	1.8	2.23	1.07	1.04	0	0	0	+	NA	0.22
ENSG00000250325.1	processed_pseudogene	chr4	-	83322731	83323609	ENSG00000089289	ENST00000356413.4	IGBP1	0	0	0	0	0	0	0	0	0	0	0	0	0	2.76	1.66	0	0	0	NA	NA	0.5
ENSG00000250749.1	processed_pseudogene	chr5	-	179961184	179961642	ENSG00000102007	ENST00000376327.5	PLP2	0	3.47	0	0	0	0	0	0	2.84	0	0	0	0	0	0	0	0	0	-	NA	0.46
ENSG00000251056.1	unprocessed_pseudogene	chr4	-	49504162	49508039	ENSG00000183148	ENST00000377601.2	ANKRD20A2	0	0	0	1.96	0	0	0	0	0	0	0	0	0	0	0	0	0	0	NA	NA	1
ENSG00000251090.1	unprocessed_pseudogene	chr3	+	97823598	97824516	ENSG00000197938	ENST00000355273.2	OR5H2	0	0	0	0	0	0	0	0	0	0	0	0	0	3.99	0	0	0	0	-	NA	1
ENSG00000251112.1	processed_pseudogene	chr5	-	12794222	12794843	ENSG00000187690	ENST00000342995.2	CXorf67	0	0	0	0	0	0	0	0	0	0	0	0	0	3.18	0	0	0	0	NA	NA	1
ENSG00000251354.3	unprocessed_pseudogene	chr8	-	48459366	48460488	ENSG00000198034	ENST00000316084.6	RPS4X	0	1.02	0	0	0	0	0	0	0	0	0	0	0	0	1.05	0	0	0	+/-	NA	0.45
ENSG00000251667.1	processed_pseudogene	chr5	+	175735066	175736016	ENSG00000185515	ENST00000369462.1	BRCC3	5.55	2.4	3.19	5.76	4.33	14.54	6.73	4.44	3.72	4.95	9.95	3.5	15.77	6.21	3.74	5.28	20.6	0	+	NA	0.12
ENSG00000253283.1	processed_pseudogene	chr8	+	85998850	85999421	ENSG00000164893	ENST00000297524.3	SLC7A13	0	0	2.12	0	0	0	0	0	0	0	0	0	0	18.56	0	0	0	0	-	NA	0.61
ENSG00000253995.1	processed_pseudogene	chr8	+	33397703	33398011	ENSG00000147403	ENST00000424325.2	RPL10	0	0	0	0	0	0	0	0	0	0	3.77	0	0	0	0	0	0	0	+	NA	1
ENSG00000254012.1	processed_pseudogene	chr5	+	170793303	170793615	ENSG00000147403	ENST00000406022.2	RPL10	0	3.68	0	0	0	0	0	0	0	4	0	6.22	8.98	0	0	11.21	0	0	+	NA	0.26
ENSG00000254198.1	processed_pseudogene	chr8	-	42981138	42981540	ENSG00000187268	ENST00000542843.1	FAM9C	25.07	17.96	47.59	34.61	25.76	21.39	15.65	10.9	16.88	30.85	36.44	9.99	18.18	21.84	30.32	59.73	27.5	0	-	NA	0.11
ENSG00000254423.1	processed_pseudogene	chr8	-	12231875	12233055	ENSG00000231396	ENST00000417945.1	ENSG00000231396	0	0	3.52	0	0	0	0	0	0	0	0	0	0	0	0	0	0	0	NA	NA	1
ENSG00000254475.1	unprocessed_pseudogene	chr11	-	74842183	74842925	ENSG00000171561	ENST00000305159.3	OR2AT4	0	0	0	0	0	0	0	0	0	0	0	0	0	3.41	0	0	0	0	NA	NA	1
ENSG00000254503.1	processed_pseudogene	chr19	-	17527840	17529097	ENSG00000029993	ENST00000430118.1	HMGB3	1.69	0	0	0	0	1.79	1.07	1.23	1.33	3.95	3.24	1.15	0	1.5	0	4.83	7.12	0	+/-	NA	0.19
ENSG00000254866.1	processed_pseudogene	chr8	-	12008400	12008643	ENSG00000232948	ENST00000400079.1	DEFB130	0	6.52	7.39	4.76	0	0	0	0	0	0	4.64	0	0	9.71	6.29	0	0	0	NA	NA	0.22
ENSG00000255083.1	processed_pseudogene	chr11	+	56785575	56786361	ENSG00000181273	ENST00000326855.2	OR5AK2	0	0	0	0	0	0	0	0	2.37	0	0	0	0	0	0	0	0	0	NA	NA	1
ENSG00000255342.1	processed_pseudogene	chr11	-	123006631	123007084	ENSG00000069509	ENST00000378045.4	FUNDC1	4.21	0	0	7.33	0	0	0	0	0	0	2.24	0	0	0	0	0	0	0	+/-	NA	0.39
ENSG00000255538.1	unprocessed_pseudogene	chr11	+	59516284	59517047	ENSG00000180475	ENST00000316770.2	OR10Q1	0	0	0	0	0	0	0	0	0	0	0	0	0	1.43	0	0	0	0	-	NA	1
ENSG00000255556.1	processed_pseudogene	chr8	-	12236580	12237774	ENSG00000223443	ENST00000333796.3	USP17L2	0	1.11	3.67	0	0	0	0	0	0	0	0	0	0	2.41	0	0	0	0	NA	NA	0.4
ENSG00000256079.1	processed_pseudogene	chr12	-	25588515	25589172	ENSG00000179083	ENST00000322139.4	FAM133A	0	0	0	0	0	0	0	0	0	0	0	0	0	1.3	0	0	0	0	-	NA	1
ENSG00000256657.1	processed_pseudogene	chr12	-	11348987	11349908	ENSG00000121377	ENST00000240687.2	TAS2R7	0	1.11	0	0	0	0	0	0	0	0	0	0	0	0	0	0	0	0	-	NA	1
ENSG00000256682.1	processed_pseudogene	chr12	-	11047542	11048481	ENSG00000121314	ENST00000240615.2	TAS2R8	0	1.18	1.24	0	0	0	0	0	0	0	1.19	0.71	0	0	2.5	0	0	0	+	NA	0.3
ENSG00000256981.1	processed_pseudogene	chr12	-	11311384	11312293	ENSG00000121377	ENST00000240687.2	TAS2R7	0	3.56	0	1.4	0	4.71	0	0	0	0	1.14	1.98	0	0	0	1.42	0	0	+	NA	0.26
ENSG00000144010.7	unprocessed_pseudogene	chr2	-	96142912	96148462	ENSG00000144015	ENST00000272395.2	TRIM43	0	0	0	0	0	0	0	0	0	0	0	0	0	1.28	0	0	0	0	NA	1	1
ENSG00000186788.7	transcribed_unprocessed_pseudogene	chr9	+	84558501	84564953	ENSG00000214929	ENST00000344803.2	FAM75D1	0	0	0	0	0	0	0	0	0	0	0	0	0	6.21	0	0	0	0	NA	1	1
ENSG00000188668.4	processed_pseudogene	chr2	+	159731154	159732182	ENSG00000237521	ENST00000456448.1	OR7E24	0	0	0	0	0	0	0	0	0	0	0	0	0	2.82	0	0	0	0	NA	1	1
ENSG00000189357.4	transcribed_unprocessed_pseudogene	chr9	+	84543429	84549863	ENSG00000214929	ENST00000344803.2	FAM75D1	0	0	0	0	0	0	0	0	0	0	0	0	0	1.38	0	0	0	0	NA	1	1
ENSG00000205449.6	unprocessed_pseudogene	chr5	+	85578584	85589155	ENSG00000186086	ENST00000370040.3	NBPF6	0	0	0	0	0	0	0	0	0	0	0	0	0	3.03	0	0	0	0	NA	1	1
ENSG00000215160.2	unprocessed_pseudogene	chr3	+	8729829	8730845	ENSG00000237521	ENST00000456448.1	OR7E24	0	0	0	0	0	0	0	0	0	0	0	0	0	2.77	0	0	0	0	NA	1	1
ENSG00000215430.2	processed_pseudogene	chr13	+	64316498	64316945	ENSG00000237521	ENST00000456448.1	OR7E24	0	0	0	0	0	0	0	0	0	0	0	0	0	11.87	0	0	0	0	NA	1	1
ENSG00000216436.1	processed_pseudogene	chr6	+	25732693	25733039	ENSG00000164508	ENST00000297012.3	HIST1H2AA	0	0	0	0	0	0	0	0	0	0	0	0	0	185.09	0	0	0	0	NA	1	1
ENSG00000228547.4	unprocessed_pseudogene	chr10	-	15041102	15042077	ENSG00000237521	ENST00000456448.1	OR7E24	0	0	0	0	0	0	0	0	0	0	0	0	0	1.11	0	0	0	0	NA	1	1
ENSG00000237770.1	processed_pseudogene	chr9	+	84583753	84586985	ENSG00000214929	ENST00000344803.2	FAM75D1	0	0	0	0	0	0	0	0	0	0	0	0	0	1.26	0	0	0	0	+	1	1
ENSG00000241149.2	unprocessed_pseudogene	chr7	+	63465954	63476508	ENSG00000185177	ENST00000331162.4	ZNF479	0	0	0	0	0	0	0	0	0	0	0	0	0	8.62	0	0	0	0	NA	1	1
ENSG00000249910.2	unprocessed_pseudogene	chr11	+	48967246	48973447	ENSG00000124900	ENST00000449290.2	SPRYD5	0	0	0	0	0	0	0	0	0	0	0	0	0	1.03	0	0	0	0	NA	1	1
ENSG00000213315.4	processed_pseudogene	chr14	+	91232875	91233333	ENSG00000231500	ENST00000439602.2	RPS18	1995.57	1281.32	278.69	1155.81	1662.04	384.56	455.96	680.89	1181.04	1013.75	2238.5	1359.61	1513.27	1029.65	825.73	1790.26	1584.94	0	+	0.99	0.1
ENSG00000231313.2	processed_pseudogene	chr12	+	121352203	121352926	ENSG00000213719	ENST00000375779.2	CLIC1	244.79	130.31	18.06	128.01	177.29	62.9	228.04	85.53	370.18	147.71	108.86	166.65	32.12	76.57	88.48	353.42	194.14	0	+	0.99	0.11
ENSG00000242163.1	processed_pseudogene	chr14	-	81799305	81799705	ENSG00000138326	ENST00000440692.1	RPS24	73.38	67.14	18.26	40.08	110.24	55.7	33.64	67.46	113.45	76.67	115.53	157.18	222.61	61.87	49.22	131.2	0	0	+	0.97	0.11
ENSG00000162685.4	processed_pseudogene	chr5	+	28926923	28927130	ENSG00000130592	ENST00000406638.2	LSP1	90.18	145.35	10.46	98.06	26.34	32.32	10.02	0	78.83	106.53	31.79	74.68	21.3	48.14	41.47	1236.24	160.52	0	+	0.97	0.15
ENSG00000234618.1	processed_pseudogene	chr9	+	79013615	79014502	ENSG00000168028	ENST00000301821.5	RPSA	101.72	175.17	54.55	67.92	174.91	30.78	77.44	83.14	79.04	96.51	194.86	82.2	32.3	96.87	105.81	174.68	0	0	+	0.96	0.1
ENSG00000242299.1	processed_pseudogene	chr3	-	101295333	101295791	ENSG00000231500	ENST00000439602.2	RPS18	14631.5	9473.3	2108.39	8494.3	13709.8	3658.55	3321.85	5794.58	10166.3	9831.96	15679.2	12420.8	12965.6	8008.94	5948.01	14546.6	11204.2	0	+/-	0.96	0.09
ENSG00000225137.1	processed_pseudogene	chr10	+	52024738	52026575	ENSG00000077380	ENST00000340296.4	DYNC1I2	242.47	137	445.1	177.06	333.36	260.47	247.85	75.08	162.4	113.75	253.28	263.51	157.09	280.26	228.36	178.93	197.68	0	+	0.96	0.1
ENSG00000178429.8	processed_pseudogene	chr10	+	86320199	86321019	ENSG00000145425	ENST00000274065.4	RPS3A	205.82	288.62	136.24	193.55	440.27	224.02	147.79	161.7	336.47	318.47	635.19	345.28	101.73	240.47	307.59	586.19	11.42	0	+	0.96	0.1
ENSG00000248180.1	processed_pseudogene	chr4	+	88128244	88129238	ENSG00000111640	ENST00000229239.5	GAPDH	209.67	145.32	175.26	210.24	169.19	334.05	153.09	189.36	92.21	77.65	111.89	126.99	1024.06	137.88	266.3	134.86	626.57	0	+/-	0.96	0.11
ENSG00000183022.5	processed_pseudogene	chr2	-	231437882	231438524	ENSG00000143549	ENST00000368533.3	TPM3	386.21	194.91	141.98	197.65	116.4	179.61	107.85	72.96	229.41	96.31	88.53	44.34	440.23	190.63	385.77	453.24	208.58	0	+	0.94	0.1
ENSG00000225093.1	processed_pseudogene	chr6	-	108325561	108326772	ENSG00000100316	ENST00000216146.4	RPL3	353.03	165.73	56.89	233.82	249.64	24.77	80.53	92.65	155.64	119.66	439.05	205.93	54.85	152.32	171.06	215.8	3.17	0	+	0.94	0.11
ENSG00000234851.3	processed_pseudogene	chr3	-	161146915	161147385	ENSG00000198242	ENST00000422514.2	RPL23A	91.68	86.84	45.7	45.96	79.16	70.17	36.51	60.84	72.35	87.48	137.84	141.43	248.83	57.4	40.88	152.19	0	0	NA	0.94	0.11
ENSG00000243829.1	processed_pseudogene	chr19	-	50222755	50223338	ENSG00000170889	ENST00000402367.1	RPS9	331.81	219.35	63.6	169.31	314.47	191.33	108.25	210.83	442.26	370.53	356.78	273.89	370.18	215.48	200.04	555.7	1007.26	0	+	0.94	0.1
ENSG00000249921.1	processed_pseudogene	chr5	+	108119799	108121240	ENSG00000204628	ENST00000512805.1	GNB2L1	193.81	174.83	24.89	150	168.88	118.74	87.89	145.73	222.48	233.54	220.54	264.9	316.43	128.07	96.91	324.88	618.53	0	+	0.94	0.1
ENSG00000213131.2	processed_pseudogene	chr6	+	127676901	127677931	ENSG00000164924	ENST00000521607.1	YWHAZ	54	17.9	100.22	40.64	21.7	23	15.3	13.45	36.88	34.69	38.34	38.33	14.95	31.66	20.14	106.55	0	0	+	0.94	0.11
ENSG00000237897.2	processed_pseudogene	chr1	-	106433315	106434052	ENSG00000015479	ENST00000394800.2	MATR3	38.7	32.58	132.62	27.13	55.25	48.47	47.86	10.91	17.55	35.93	80.3	42.96	59.57	72.24	71.59	41.65	14.51	121.4	+	0.94	0.11
ENSG00000250927.1	processed_pseudogene	chr4	-	28824866	28825833	ENSG00000106484	ENST00000223215.4	MEST	22.41	11.23	5.19	57.87	7.39	4.71	3.96	8.24	14.99	4.25	14.69	2.41	0	20.35	4.76	3.45	0	0	+	0.94	0.15
ENSG00000213866.3	processed_pseudogene	chr9	-	35971341	35972315	ENSG00000065978	ENST00000321358.7	YBX1	3.56	1.29	0	1.1	1.11	1.75	0	0	1.02	0	0	0.89	2.32	1.7	1.16	0.86	0	0	+	0.93	0.18
ENSG00000226721.1	processed_pseudogene	chr9	-	95599108	95599983	ENSG00000104529	ENST00000532741.1	EEF1D	149.57	95.05	41.68	70.36	187.35	51.34	68.47	69.81	73.58	126.04	124.8	80.5	74.68	92.27	69.99	115.96	10.89	0	+	0.92	0.1
ENSG00000225067.1	processed_pseudogene	chr19	+	15722467	15722934	ENSG00000198242	ENST00000422514.2	RPL23A	46.44	32.84	13.23	17.94	30.43	16.78	21.92	26.57	28	64.71	54.92	74.31	78.96	12.81	16.65	113.32	0	0	+	0.91	0.11
ENSG00000241255.1	processed_pseudogene	chr11	+	33258554	33258955	ENSG00000138326	ENST00000440692.1	RPS24	1099.91	756.4	316.15	679.37	915.78	642.01	547.22	948.49	1131.45	1033.32	1742.71	1602.77	1968.08	574.26	930.39	1217.31	885.55	0	+	0.91	0.1
ENSG00000249264.1	processed_pseudogene	chr4	+	106405855	106407237	ENSG00000156508	ENST00000316292.9	EEF1A1	22.95	16.09	5.4	12.45	23.58	2.03	7.62	3.56	15.02	9.86	20.02	13.59	2.71	8.7	14.48	17.26	24.83	0	+	0.91	0.11
ENSG00000233476.2	processed_pseudogene	chr7	-	22550235	22551618	ENSG00000156508	ENST00000316292.9	EEF1A1	8.78	7.23	4.9	4.87	12.96	1.52	3.52	2.11	7.7	4.46	13.96	8.66	2.28	6.09	8.9	10.22	5.28	0	+	0.91	0.12
ENSG00000236062.1	processed_pseudogene	chr3	-	12299300	12299959	ENSG00000213366	ENST00000241337.3	GSTM2	4.84	1.35	6.53	19.59	2.28	15.05	2.48	0	19.32	1.22	24.94	39.8	4.07	5.94	12.42	1.3	0	0	+	0.91	0.15
ENSG00000234797.4	processed_pseudogene	chr15	+	60060551	60061345	ENSG00000145425	ENST00000514682.1	RPS3A	367.62	479.23	261.76	294.6	619.07	158.6	199.52	242.91	342.57	384.08	1058.95	568.18	172.09	382.37	492.36	801.11	11.69	0	+	0.9	0.1
ENSG00000253239.1	IG_V_pseudogene	chr22	+	22380474	22380991	ENSG00000211645	ENST00000390291.2	.	0	8.55	0	0	0	0	0	0	2.78	35.12	5.09	0	0	0	0	5.5	10.5	0	NA	0.89	0.32
ENSG00000239392.1	processed_pseudogene	chr9	-	34133161	34134694	ENSG00000106348	ENST00000338791.6	IMPDH1	12.26	2.77	1.57	3.5	4.57	2.73	1.64	0	1.91	4.6	5.64	2.42	0.84	3.83	1.29	12.59	0	0	-	0.89	0.15
ENSG00000214199.3	processed_pseudogene	chr2	-	107313787	107315132	ENSG00000156508	ENST00000316292.9	EEF1A1	12.9	10.21	5.47	8.23	15.57	2.4	5.97	4.58	7.81	9.62	14.48	11.69	3.31	8.27	8.1	13.69	13.01	0	+	0.89	0.11
ENSG00000232187.1	processed_pseudogene	chr13	-	23270162	23270713	ENSG00000167996	ENST00000273550.7	FTH1	13.57	2.38	5.29	9.96	3.33	4.84	5.58	5.02	10	2.47	0	4.77	5.84	2.35	3.05	4.59	0	0	+	0.89	0.13
ENSG00000232952.1	processed_pseudogene	chr1	+	106434361	106436139	ENSG00000015479	ENST00000515833.1	MATR3	71.76	56.46	143.24	44.74	89.24	106.38	75.33	32.6	47.47	70.69	106.71	77.51	152.59	85.75	110.57	114.87	115.23	1073.09	+	0.89	0.1
ENSG00000250182.1	processed_pseudogene	chr5	-	14652050	14653438	ENSG00000156508	ENST00000316292.9	EEF1A1	21.99	16.41	4.88	15.72	19.17	2.02	10.59	4.87	9.52	9.21	21.62	16.87	3.62	10.78	12.36	18.04	11.67	0	+	0.89	0.11
ENSG00000198406.6	processed_pseudogene	chr3	-	116364749	116365574	ENSG00000082153	ENST00000409600.1	BZW1	62.24	17.9	37.08	32.13	24.79	21.41	30.77	87.29	36.67	19.4	39.62	15.2	24.85	54.03	25.16	49.31	16.42	0	+	0.89	0.11
ENSG00000224858.3	processed_pseudogene	chr3	-	37058014	37058505	ENSG00000162244	ENST00000466397.1	RPL29	59.08	59.09	20.76	34.57	90.11	30.52	47.97	136.02	107.74	184.03	91.79	220.56	336.18	41.5	35.13	222.99	0	0	+	0.89	0.11
ENSG00000240087.2	processed_pseudogene	chr12	-	68946778	68947662	ENSG00000168028	ENST00000301821.5	RPSA	82.49	179.38	23.33	85.48	110.08	11.48	23.24	29.47	21.7	40.23	136.36	47.97	7.16	70.04	85.93	73.2	0	0	+	0.88	0.11
ENSG00000250144.1	processed_pseudogene	chr4	+	135966619	135968005	ENSG00000156508	ENST00000316292.9	EEF1A1	2.89	2.12	0.91	1.25	2.02	0	1.7	1.33	2.02	1.3	3.83	3.21	1.01	1.06	2.64	2.97	2.98	0	+	0.88	0.13
ENSG00000253525.1	processed_pseudogene	chr8	+	92169513	92170976	ENSG00000047457	ENST00000264613.6	CP	2.98	1.37	3.37	0	3.81	0.96	0	127.02	2.32	6.14	0	0.94	0	0.56	0	0	0	0	+	0.87	0.31
ENSG00000185834.9	processed_pseudogene	chr20	+	53691183	53691679	ENSG00000197958	ENST00000361436.5	RPL12	177.8	99.83	39.33	79.34	95.96	48.9	52.69	139.47	181.2	202.2	158.64	385.86	450.13	54.6	78.72	310.06	0	0	+	0.87	0.11
ENSG00000213598.3	processed_pseudogene	chr14	+	59261372	59261747	ENSG00000071082	ENST00000264258.3	RPL31	232.46	256.86	221.65	198.67	503.12	286.98	243.25	404.84	516.11	447.6	382.53	488.28	461.65	265.44	165.05	764.18	629.37	0	+	0.87	0.1
ENSG00000218803.1	processed_pseudogene	chr6	-	111368071	111368724	ENSG00000213366	ENST00000241337.3	GSTM2	42.51	20.52	54.95	111.68	26.61	54.09	30.11	5.4	68.41	11.28	176.08	220.8	38.82	57.13	72.1	8.83	129.32	0	+	0.87	0.12
ENSG00000225200.2	processed_pseudogene	chr14	-	106444607	106445233	ENSG00000142937	ENST00000396651.3	RPS8	6.1	8.15	2.68	4.17	5.47	0	3.02	3.34	7.69	8.59	10.31	14.53	4.49	5.87	5.44	10.99	5.45	0	+	0.87	0.12
ENSG00000227850.1	processed_pseudogene	chr1	+	106240661	106240840	ENSG00000168385	ENST00000391973.2	2013-09-02	379.61	175.85	335.86	396.74	274.19	289.02	253.77	98.56	259.22	144.46	362.83	196.23	47.4	409	270.96	268.81	558.44	1793.02	+	0.87	0.1
ENSG00000229991.1	processed_pseudogene	chr1	+	224762136	224763091	ENSG00000085662	ENST00000285930.3	AKR1B1	1.38	0	1.47	0	1.03	3.43	4.35	0	1.04	1.85	2	1.53	2.74	1.3	1.18	1.43	0	0	NA	0.87	0.15
ENSG00000243312.2	processed_pseudogene	chr4	+	87791344	87792187	ENSG00000089009	ENST00000424576.1	RPL6	14.6	23.05	0	13.43	19.9	9.18	13.84	14.19	19.89	24.66	26.57	32.49	20.03	7.25	10.99	49.92	34.02	0	+	0.86	0.12
ENSG00000254677.1	processed_pseudogene	chr11	-	90847892	90849119	ENSG00000117859	ENST00000371710.3	OSBPL9	30.79	20.17	11.09	36.76	27.23	21.45	32.19	67.97	22.19	15.95	32.06	21	39.26	28.11	46.95	20.99	16.43	0	+	0.86	0.11
ENSG00000254589.1	processed_pseudogene	chr11	-	58009515	58010569	ENSG00000156976	ENST00000323963.5	EIF4A2	0	1.49	7.71	0	5.73	3.36	1.81	0	2.25	3.52	3.75	7.09	10.55	3.37	1.52	3.23	0	0	+	0.86	0.15
ENSG00000231234.1	processed_pseudogene	chr7	-	65888392	65888880	ENSG00000113558	ENST00000353411.5	SKP1	41.64	29.75	131.73	59.06	115.05	92.81	47.09	63.41	60.95	45.12	67.56	96.6	103.67	109.57	54.54	66.75	10.89	0	+	0.86	0.1
ENSG00000232004.1	processed_pseudogene	chr10	-	44100291	44101699	ENSG00000131236	ENST00000430361.2	CAP1	111.87	90.58	52.07	63.47	82.59	43.15	65.24	56.42	100.79	65.01	71.95	82.06	25.82	82.33	67.36	323.87	133.22	0	+	0.86	0.11
ENSG00000186466.3	unprocessed_pseudogene	chr9	-	67272039	67281831	ENSG00000165269	ENST00000379507.3	AQP7	130.81	3.93	0	23.82	9.02	43.08	2.03	8.11	0	2.81	0.86	2.6	1.51	3.99	1.9	0	0	0	NA	0.86	0.21
ENSG00000213730.3	processed_pseudogene	chr5	+	92603135	92604131	ENSG00000106628	ENST00000406581.2	POLD2	0	1.18	0	0	1.28	2.14	0	2.5	0	1.51	2.23	2	2.14	2.25	2.35	0	0	0	+	0.86	0.15
ENSG00000172974.9	processed_pseudogene	chr2	+	65432242	65433121	ENSG00000165637	ENST00000535553.1	VDAC2	56.28	38.16	73.88	49.03	82.75	348.55	51.7	66.62	68.31	40.62	51.84	118.79	310.47	53.08	73.25	48.97	142.69	0	+	0.86	0.11
ENSG00000213785.3	processed_pseudogene	chr11	-	16505631	16506218	ENSG00000085662	ENST00000285930.3	AKR1B1	8.44	5.55	15.83	6.54	6.39	17.31	43.23	3.85	8.52	16.81	8.96	13.24	28.91	14.2	12.66	11.51	15.83	0	+	0.86	0.12
ENSG00000245205.3	processed_pseudogene	chr12	-	19609178	19610582	ENSG00000156508	ENST00000316292.9	EEF1A1	4.03	3.86	1.31	1.92	3.02	0	1.57	0	1.5	1.42	4.62	2.1	0	1.45	2.71	3.35	3.39	0	+	0.86	0.14
ENSG00000254294.1	processed_pseudogene	chr8	+	124412822	124414335	ENSG00000106348	ENST00000348127.6	IMPDH1	10.1	3.32	0.83	3.29	3.62	4.62	2.07	0	3.43	6.65	3.5	3.84	0	2.37	1.2	21.38	10.66	0	+	0.86	0.17
ENSG00000197744.5	processed_pseudogene	chr5	+	118309491	118309817	ENSG00000187514	ENST00000409115.3	PTMA	1063.45	899.39	863.08	468.39	1350.62	380.86	674.64	771.42	1959.64	1247.37	893.39	1300.44	409.4	702.22	706.52	1526.77	101.43	0	+	0.85	0.1
ENSG00000218976.1	unprocessed_pseudogene	chr6	-	18366970	18368874	ENSG00000106348	ENST00000338791.6	IMPDH1	15.82	5.46	1.58	5.76	4.63	4.46	1.18	0	3.11	3.93	5.56	3.59	1.97	4.23	3.27	19.78	7.31	0	+/-	0.85	0.15
ENSG00000241015.2	processed_pseudogene	chr19	+	53945116	53945860	ENSG00000143549	ENST00000368533.3	TPM3	13.24	8.6	7.96	7.07	4.01	6.22	5.34	3.41	17.9	3.65	5.96	2.63	8.27	5.44	9.03	17.31	0	0	+	0.85	0.12
ENSG00000222037.5	IG_C_pseudogene	chr22	+	23261707	23262023	ENSG00000211677	ENST00000390323.2	.	0	58.61	0	9	0	0	0	0	26.92	136.13	3.66	0	0	0	0	8.08	0	0	+	0.85	0.27
ENSG00000251548.1	processed_pseudogene	chr5	-	10664607	10665225	ENSG00000205726	ENST00000381318.3	ITSN1	128.37	16.66	25.08	131.72	59.26	67.85	25.17	44.78	20.84	23.95	34.28	45.21	37.44	65.89	19.64	1.39	0	0	+	0.85	0.12
ENSG00000197805.3	processed_pseudogene	chr9	+	43313699	43314297	ENSG00000168214	ENST00000345843.3	RBPJ	24.83	11.69	15.52	17.21	25.04	6.15	7.31	5.67	11.92	10.72	13.72	19.87	13.34	19.08	6.55	14.96	0	0	+	0.85	0.11
ENSG00000216624.2	processed_pseudogene	chr6	+	166477779	166478788	ENSG00000111640	ENST00000229239.5	GAPDH	165.9	106.24	87.99	161.67	116.97	165.05	43.44	59.92	48.3	33.06	71.99	43.11	422.97	104.53	198.16	45.73	169.81	0	+	0.85	0.11
ENSG00000161132.6	unprocessed_pseudogene	chr22	+	20287283	20300739	ENSG00000100033	ENST00000357068.6	PRODH	0	0	6.98	0	0	0	2.49	3.36	2.33	0.83	0	0	7.3	0.73	1.87	0	0	0	+/-	0.85	0.22
ENSG00000223612.2	processed_pseudogene	chr1	+	148193338	148193856	ENSG00000154978	ENST00000285279.5	VOPP1	67.55	44.4	29.95	38.9	26.33	22.73	37.95	29.05	28.53	80.66	34.35	21.37	23.06	34.08	34.74	103.48	369.78	1764.63	+	0.84	0.11
ENSG00000225558.1	processed_pseudogene	chr3	+	37176149	37176593	ENSG00000109332	ENST00000453744.2	UBE2D3	288.51	119.37	176.03	177.18	319.58	236.3	140.68	177.64	287.62	185.51	170.13	167.31	300.24	230.35	214.31	289.37	119.47	0	+	0.84	0.1
ENSG00000242060.1	processed_pseudogene	chr18	+	57816808	57817597	ENSG00000145425	ENST00000514682.1	RPS3A	31.02	41.59	4.94	27.68	52.99	6.57	6.86	24.23	14.95	17.75	75.85	34.69	8.53	32.59	38.07	69.53	0	0	+	0.84	0.11
ENSG00000229932.2	processed_pseudogene	chr10	+	23425853	23426590	ENSG00000164924	ENST00000395957.1	YWHAZ	753.29	334.78	1044.4	621.92	412.06	260.04	356.04	128.81	343.2	260.34	609.03	324.14	162.56	416.87	393.22	987.61	41.27	0	+	0.84	0.1
ENSG00000254056.1	IG_V_pseudogene	chr14	-	107183396	107183857	ENSG00000211965	ENST00000390625.2	.	0	49.22	0	14.67	0	0	0	5.74	12.46	200.95	7.3	0	0	0	0	10.47	0	0	NA	0.84	0.26
ENSG00000236654.2	processed_pseudogene	chr7	+	23520372	23520578	ENSG00000134986	ENST00000379671.3	C5orf13	9.36	13.73	60.32	32.89	32.39	133.51	39.39	0	15.68	5.5	46.32	47.17	0	61.93	9.7	30.6	70.62	0	+	0.84	0.13
ENSG00000234814.2	unprocessed_pseudogene	chr10	+	30960495	31006195	ENSG00000197321	ENST00000375400.3	SVIL	1.34	2	0	1.17	13.32	6.81	0.51	0	0	0	4.6	8.12	1.2	2.14	5.06	1.11	0	0	+	0.84	0.19
ENSG00000179131.6	processed_pseudogene	chr7	+	66379568	66379930	ENSG00000071082	ENST00000264258.3	RPL31	553.75	487.82	90.35	405.82	434.75	121.44	157.6	409.79	456.49	653.25	606.92	818.25	600.51	271.91	346.45	985.18	1518.12	0	NA	0.83	0.1
ENSG00000220848.4	processed_pseudogene	chr6	+	149915220	149915679	ENSG00000231500	ENST00000439602.2	RPS18	590.57	396.16	161.52	394.95	830.92	181.61	138.51	146.61	329.96	296.49	755.36	327.78	332.14	596.13	267.67	491.07	1275.44	0	+	0.83	0.1
ENSG00000250441.1	processed_pseudogene	chr5	-	108230048	108230329	ENSG00000204392	ENST00000375661.5	LSM2	34.68	31.78	14.75	30.67	31.15	34.82	38.44	17.83	32.21	36.21	35.29	46.89	53.79	45.72	29.94	57.91	26.15	0	+	0.83	0.1
ENSG00000253883.1	IG_V_pseudogene	chr14	-	106653371	106653661	ENSG00000211957	ENST00000390617.2	.	0	11.74	0	0	0	0	0	0	4.82	29.48	0	0	0	0	0	0	0	0	NA	0.83	0.4
ENSG00000197421.5	transcribed_unprocessed_pseudogene	chr22	-	18761338	18778736	ENSG00000133475	ENST00000454894.1	GGT2	0	0	0	0.57	0	0	12.64	1.84	0	0	0.47	0	0	1.61	7.12	0	0	0	NA	0.83	0.33
ENSG00000213236.3	processed_pseudogene	chr2	-	127315012	127315739	ENSG00000164924	ENST00000395957.1	YWHAZ	371.22	178.67	401.68	275.83	150.48	170.07	131.01	67.98	210.67	148.12	294.45	166.6	99.27	186.06	182.91	463.35	21.18	0	+	0.82	0.1
ENSG00000235207.1	processed_pseudogene	chr7	+	55713313	55714644	ENSG00000196230	ENST00000396389.1	TUBB	22.08	25.07	12.78	26.84	14.8	25.08	14.14	23.02	50.32	18.13	48.22	25.3	33.53	20.36	18.4	18.9	0	0	+	0.82	0.11
ENSG00000223529.1	processed_pseudogene	chr3	-	183744157	183745544	ENSG00000156508	ENST00000358190.6	EEF1A1	3.65	2.18	1.41	1.73	4.38	0	0.96	0	0.87	1.25	4.56	3.02	0	1.06	2.75	1.99	5.27	0	+	0.82	0.15
ENSG00000118976.5	processed_pseudogene	chr12	+	3948625	3951691	ENSG00000164164	ENST00000454497.2	OTUD4	2.41	1.59	2.86	2	1.29	4.12	1.33	1.62	3.55	0.66	2.9	0.86	6.7	6.09	3.56	3.3	2.11	0	+	0.82	0.13
ENSG00000250492.1	processed_pseudogene	chr5	-	39719086	39721615	ENSG00000102786	ENST00000311234.4	INTS6	4.13	2.08	2.41	3.4	3.15	8.39	5.38	7.72	4.88	5.7	3.83	6.98	3.32	18.07	3.37	11.31	9.68	0	+	0.82	0.13
ENSG00000253497.1	IG_V_pseudogene	chr2	-	89345492	89345963	ENSG00000211630	ENST00000390275.2	.	0	19.83	0	0	0	0	0	0	31.79	133.46	4.3	2.97	0	0	0	4.12	0	0	NA	0.82	0.3
ENSG00000253545.1	IG_V_pseudogene	chr14	-	107042360	107042810	ENSG00000211938	ENST00000390598.2	.	0	53.88	0	3.66	0	0	0	0	5.03	38.17	0	0	0	0	0	3.32	0	0	NA	0.82	0.31
ENSG00000178723.6	processed_pseudogene	chr9	+	34917172	34918287	ENSG00000135821	ENST00000311223.5	GLUL	90.23	7.99	39.78	10.26	12.73	41.57	5.76	25.18	29.71	25.53	7.85	20.3	246.77	11.68	32.55	17.99	0	0	+	0.81	0.14
ENSG00000213942.3	processed_pseudogene	chr12	-	6518803	6519179	ENSG00000071082	ENST00000264258.3	RPL31	175.9	115.61	27.37	99.03	119.72	231.69	29.39	190.95	237.94	237.02	160.55	285.37	276.77	96.23	90.69	313.94	0	0	+/-	0.81	0.1
ENSG00000225254.1	processed_pseudogene	chr9	-	38452786	38454067	ENSG00000114098	ENST00000481646.1	ARMC8	1.48	0.85	2.43	1.88	1.21	4.17	0.92	0	1.83	1.36	1.22	2.25	4.3	3.01	2.67	5.91	0	0	+	0.81	0.14
ENSG00000236565.2	processed_pseudogene	chr13	-	66362064	66362896	ENSG00000170144	ENST00000411529.1	HNRNPA3	45.87	40.35	38.59	14.56	52.34	26.56	32.24	26.12	42.29	18.68	51.1	18.37	13.39	56.26	52.51	18.32	0	0	NA	0.81	0.1
ENSG00000251583.1	processed_pseudogene	chr5	-	149311577	149312231	ENSG00000168958	ENST00000353339.3	MFF	94.08	82.69	94.55	41.35	92.13	195.69	117.11	105.8	72.99	92.76	84.53	101.72	177.38	307.56	77.8	92.88	173.16	0	+	0.81	0.11
ENSG00000250376.1	unprocessed_pseudogene	chr4	+	69650336	69653192	ENSG00000135220	ENST00000251566.4	UGT2A3	0	0	0	0	1.96	0	1.94	3.79	0	0	0	0	0	0	0	0	0	0	-	0.81	0.39
ENSG00000243517.1	processed_pseudogene	chr12	-	31404926	31405531	ENSG00000142541	ENST00000391857.4	RPL13A	6.54	11.68	0	3.33	7.68	0	2.45	5.33	3.53	9.25	7.31	6.92	3.65	5.24	4.54	6.48	7.36	0	+	0.81	0.13
ENSG00000253570.1	processed_pseudogene	chr8	-	38458179	38458718	ENSG00000204308	ENST00000375094.3	RNF5	454.02	295.97	245.13	261.04	426.42	355.27	445.97	602.72	300.83	195.61	358.02	266.14	318.26	325.11	615.03	257.04	303.93	0	+	0.81	0.1
ENSG00000226945.1	processed_pseudogene	chr1	+	207080964	207081574	ENSG00000142541	ENST00000391857.4	RPL13A	6.48	14.77	0	4.46	7.45	2.65	3.24	0	7	7.95	9.53	6.41	4.02	3.37	12.96	6.93	0	2635.15	+	0.81	0.13
ENSG00000242951.1	processed_pseudogene	chr14	-	76062148	76062549	ENSG00000138326	ENST00000435275.1	RPS24	297.22	199.59	95.76	184.83	306.84	311.81	173.3	497.37	543.95	539.24	441.55	873.85	865.21	173.46	266.26	720.78	0	0	+	0.8	0.1
ENSG00000215004.3	processed_pseudogene	chr3	+	29128887	29130090	ENSG00000106484	ENST00000223215.4	MEST	1.28	2.33	0	6.03	0	0	0	0	0	0	2.55	0	0	1.37	0	0	0	0	+	0.8	0.31
ENSG00000213376.4	processed_pseudogene	chr5	+	173940308	173941310	ENSG00000111640	ENST00000229239.5	GAPDH	88.15	32.61	82.13	56.33	88.96	115.94	80.59	63.94	23.37	15.22	14.23	49.45	474.24	68.32	65.01	41.45	0	0	+	0.8	0.12
ENSG00000249855.1	processed_pseudogene	chr5	-	43495175	43496556	ENSG00000156508	ENST00000316292.9	EEF1A1	4.52	7.24	3.41	4.32	6.63	1.01	3.42	2.12	2.35	4	6.4	4.93	1.44	4.03	4.43	6.71	8.05	0	+	0.8	0.11
ENSG00000256420.1	processed_pseudogene	chr12	-	66957747	66962974	ENSG00000117859	ENST00000435686.2	OSBPL9	3.9	1.28	1.77	2.01	2.29	1.39	2.95	4.15	1.96	1.2	2.03	0.94	3.87	2.43	3.15	0.95	0	0	+	0.8	0.12
ENSG00000231700.2	processed_pseudogene	chr1	+	157678876	157680187	ENSG00000159140	ENST00000356577.4	SON	193.17	140.82	139.7	152.92	152.22	113.92	115.26	72.97	88.68	91.77	270.9	111.37	111.75	169.19	208.93	194.71	149.26	1248.43	+	0.8	0.1
ENSG00000248626.1	processed_pseudogene	chr5	-	159377500	159378505	ENSG00000111640	ENST00000229239.5	GAPDH	31.99	22.51	70.76	32.29	42.59	168	30.61	115.07	19.34	17.44	14.51	37.82	332.71	37.52	36.85	28.58	17.44	0	+	0.8	0.13
ENSG00000233057.1	processed_pseudogene	chr1	+	194158097	194159472	ENSG00000156508	ENST00000331523.2	EEF1A1	3.26	1.92	0	1.12	1.89	0	0.86	1.23	1.04	1.31	2.22	1.38	0	0.71	1.5	1.41	2.77	74.26	+	0.8	0.15
ENSG00000220494.3	processed_pseudogene	chr6	+	147728024	147729340	ENSG00000137693	ENST00000282441.5	YAP1	2.06	1.3	0	2.27	0.73	0	0	0	1.03	0	0.89	1.3	0	0.75	0.85	0	0	0	+	0.79	0.19
ENSG00000213757.3	processed_pseudogene	chr5	-	78579955	78580741	ENSG00000145425	ENST00000514682.1	RPS3A	31.3	44.9	17.27	26.28	33.41	6.6	8.43	12.87	13.13	44.05	106.11	40.22	10.25	20.85	50.49	66.78	5.07	0	+	0.79	0.12
ENSG00000224887.1	processed_pseudogene	chr9	-	89699076	89700066	ENSG00000066136	ENST00000372652.1	NFYC	7.25	5.24	4.47	4.34	5.93	10.19	9.27	4.57	4.56	4.48	8.73	6.91	27.45	11.31	8.14	14.78	3.28	0	+	0.79	0.13
ENSG00000249239.1	processed_pseudogene	chr4	-	93743146	93744070	ENSG00000204628	ENST00000512805.1	GNB2L1	6.5	4.7	1.52	3.28	6.05	5.71	5.98	6.61	6.41	10.27	10.51	10.6	10.96	10.18	4.2	13.92	0	0	+	0.79	0.11
ENSG00000234648.1	processed_pseudogene	chr14	+	99439651	99439808	ENSG00000100316	ENST00000216146.4	RPL3	49.07	19.21	12.2	33.21	37.56	0	11.84	31.32	33.43	34.72	62.99	31.87	0	28.96	28.13	112.54	0	0	NA	0.79	0.13
ENSG00000254174.1	IG_V_pseudogene	chr14	-	106579014	106579303	ENSG00000211934	ENST00000390594.2	.	0	8.63	0	9.52	0	0	0	0	21.49	7023.38	0	0	0	0	0	5.55	0	0	NA	0.78	0.43
ENSG00000243547.1	processed_pseudogene	chr3	+	96068398	96069783	ENSG00000165119	ENST00000376263.3	HNRNPK	232.53	126.93	179.38	140.22	151.73	183.36	86.69	114.11	147.65	84.64	156.25	102.32	120.17	147.84	180.11	223.28	201.38	0	+	0.78	0.1
ENSG00000219682.3	processed_pseudogene	chr6	+	25140231	25141631	ENSG00000093000	ENST00000347635.3	NUP50	2.78	0.83	0	1.37	0	0	0	2.31	1.99	0.64	1.51	0.65	0	7.53	1.47	4.8	0	0	+	0.78	0.2
ENSG00000236686.1	processed_pseudogene	chr3	-	172143640	172144879	ENSG00000082153	ENST00000409600.1	BZW1	56.37	13.38	17.59	28.6	19.14	16.46	20.97	77.63	30.16	19.59	28.38	18.24	20.95	42.14	31.03	47.56	53.17	0	+	0.78	0.11
ENSG00000253336.1	processed_pseudogene	chr8	+	124300595	124302743	ENSG00000133835	ENST00000504811.1	HSD17B4	16.53	4.63	6.49	12.99	5.58	10.62	12.47	20.78	3.99	3.57	5.21	8.24	6.45	8.27	25.19	4.5	0	0	+	0.78	0.12
ENSG00000233469.1	processed_pseudogene	chr13	-	20392261	20392759	ENSG00000136840	ENST00000361444.3	ST6GALNAC4	3.79	9.64	0	0	5.17	0	2.53	0	2.75	7.17	5.36	2.53	0	4.21	0	0	0	0	+	0.77	0.18
ENSG00000228502.1	processed_pseudogene	chr1	+	96912486	96913874	ENSG00000156508	ENST00000331523.2	EEF1A1	18.85	12.78	3.56	9.84	17.57	1.01	8.95	2.1	4.19	4.35	16.16	10.42	1.85	6.95	10.36	8.89	13.04	351.11	+	0.77	0.12
ENSG00000218582.2	processed_pseudogene	chr6	-	80662722	80663728	ENSG00000111640	ENST00000229239.5	GAPDH	72.1	42.55	37.37	63.84	32.73	41.5	23.69	24.32	8.52	22.93	36.86	20.37	151.92	24.71	94.59	22.52	0	0	+	0.77	0.12
ENSG00000229897.1	processed_pseudogene	chr9	+	101369275	101370411	ENSG00000122545	ENST00000494488.2	2013-09-07	5.96	5.98	24.35	8.19	12.23	4.97	2.65	0	4.55	1.6	11.58	2.96	1.97	10.73	6.41	12.73	3.96	0	+	0.77	0.14
ENSG00000215835.2	processed_pseudogene	chr1	-	166244866	166246834	ENSG00000182944	ENST00000397938.2	EWSR1	177.51	181.61	141.19	114.61	75.02	181.77	94.99	138.6	90.37	98.85	116.39	141.19	222.06	190.37	193.74	194.46	168.93	4195.15	+	0.77	0.1
ENSG00000249978.1	TR_V_pseudogene	chr7	-	38374642	38375115	ENSG00000211699	ENST00000390346.2	.	0	4.67	0	0	0	0	0	0	11.27	11.84	3.23	2.7	0	6.75	0	178.26	0	0	+	0.77	0.3
ENSG00000228285.2	processed_pseudogene	chr6	-	33333325	33334020	ENSG00000011009	ENST00000374514.3	LYPLA2	15.3	7.75	3.77	5.02	11.07	3.55	11.14	21.33	3.04	9.21	7.93	7.32	11.17	8.17	8.06	21.19	22.76	0	+	0.76	0.12
ENSG00000242140.1	processed_pseudogene	chr3	+	180864021	180864251	ENSG00000015479	ENST00000394800.2	MATR3	136.93	151.23	450.61	126.47	201.96	258.55	245.22	122.32	206.2	210.68	260.33	261.31	484.52	239.32	273.8	281.9	273.71	0	+	0.76	0.1
ENSG00000249839.1	unprocessed_pseudogene	chr15	-	43955852	43976537	ENSG00000168781	ENST00000381885.1	PPIP5K1	2.86	3	12.91	4.95	2.8	3.44	2.5	2.28	3.52	1.34	3.67	4.88	8.72	6.74	5.39	1.74	0	0	NA	0.76	0.13
ENSG00000230913.1	processed_pseudogene	chr6	+	41634644	41635387	ENSG00000181163	ENST00000296930.5	NPM1	4.75	2.8	0	2.94	3.48	0	0	0	2.94	1.61	11.29	3.91	4.87	3.29	6.4	1.56	0	0	NA	0.76	0.16
ENSG00000227694.1	processed_pseudogene	chr17	+	59147232	59147702	ENSG00000198242	ENST00000422514.2	RPL23A	6.74	4.61	0	2.2	2.65	4.17	0	4.22	5.87	4.26	4.29	2.84	8.56	2.24	3.45	7.87	0	0	+	0.76	0.13
ENSG00000242071.2	processed_pseudogene	chr14	-	70352057	70352857	ENSG00000148303	ENST00000323345.6	RPL7A	1.51	2.59	0	2.1	2.97	0	0	0	0	1.57	4.21	1.93	1.5	0	2.65	1.06	4.14	0	+	0.76	0.17
ENSG00000215861.4	unprocessed_pseudogene	chr1	-	144676874	144679969	ENSG00000178104	ENST00000369359.4	PDE4DIP	0	0	7.77	3.4	0	57.72	0	0	0	0	0	0	38.55	3.61	23.84	0	0	141.94	NA	0.76	0.26
ENSG00000253132.1	IG_V_pseudogene	chr14	-	107099145	107099588	ENSG00000224650	ENST00000424969.2	.	0	8.74	0	0	0	0	0	0	13.77	96.37	0	0	0	0	0	2.73	0	0	NA	0.76	0.39
ENSG00000255070.1	processed_pseudogene	chr11	+	90849129	90849723	ENSG00000117859	ENST00000371710.3	OSBPL9	16.67	3.97	3.25	8.16	16.53	15.6	13.48	16.85	10.54	8.07	10.5	10.3	38.67	8.67	15.45	13.22	0	0	+	0.76	0.12
ENSG00000162840.3	processed_pseudogene	chr4	+	69242041	69242223	ENSG00000125148	ENST00000245185.5	MT2A	94.26	55.82	30.6	21.47	42.36	0	32.85	315.65	18.49	7.87	13.51	0	48.03	7.66	106.41	0	0	0	NA	0.76	0.15
ENSG00000223668.1	processed_pseudogene	chr3	+	39400036	39401413	ENSG00000156508	ENST00000331523.2	EEF1A1	2.05	2.14	1.67	2.79	3.5	0	0.97	0	0.88	1.77	4.94	1.52	0	1.25	2.31	2.61	0	0	+	0.76	0.15
ENSG00000185986.8	transcribed_processed_pseudogene	chr5	-	1572337	1593404	ENSG00000073578	ENST00000327872.6	SDHA	14.02	10.5	46.68	28.72	21.46	78.07	41.1	52.94	22.86	28.44	25.51	20.81	73.76	20.57	15.49	16.85	0	0	+	0.75	0.11
ENSG00000236650.1	processed_pseudogene	chr22	-	25574049	25574727	ENSG00000197457	ENST00000370053.1	STMN3	8.31	6.05	21.99	3.39	6.5	0	6.51	2.83	6.48	9.16	34.97	4.91	0	12.02	20.81	3.78	5.97	0	+	0.75	0.14
ENSG00000225422.2	processed_pseudogene	chr12	-	66627862	66629014	ENSG00000153250	ENST00000348849.3	RBMS1	6.91	3.73	1.31	3.19	5.23	5.63	5.5	0	9.64	6.41	4.78	3.26	1.74	2.14	3.4	5.88	0	0	+	0.75	0.13
ENSG00000234498.2	processed_pseudogene	chr12	+	13028433	13029041	ENSG00000142541	ENST00000391857.4	RPL13A	2.44	6.81	0	2.82	5.15	0	3.12	0	4.55	7.53	3.64	3.72	0	3.38	3.83	3.22	9.01	0	+	0.75	0.14
ENSG00000255331.1	processed_pseudogene	chr11	+	59844823	59845874	ENSG00000164924	ENST00000395957.1	YWHAZ	3.14	1.63	5.15	5.26	6.09	0	1.77	0	1.17	3.43	5.59	1.84	0	3.56	2.23	7.03	0	0	+	0.75	0.14
ENSG00000219693.3	unprocessed_pseudogene	chr9	+	66544359	66545745	ENSG00000140285	ENST00000267843.3	FGF7	12.18	4	7.3	0	24.13	0	0	0	8.1	3.83	6.21	7.54	0	0	6.31	0	0	0	NA	0.75	0.19
ENSG00000218980.1	processed_pseudogene	chr6	+	56869330	56869598	ENSG00000167996	ENST00000273550.7	FTH1	66.21	16.32	18.64	43.03	38.49	17.21	89.36	14.84	25.17	17.49	16.12	20.96	46.7	15.78	19.17	41.33	0	0	NA	0.75	0.11
ENSG00000220884.1	processed_pseudogene	chr6	-	129250144	129251134	ENSG00000106484	ENST00000223215.4	MEST	19.21	8.89	5.76	40	6.91	12.06	5.8	7.09	16.17	2.5	10.65	0.8	3	9.72	2.69	1.92	0	0	+	0.75	0.14
ENSG00000249026.1	processed_pseudogene	chr5	-	114725340	114728067	ENSG00000044115	ENST00000355078.5	CTNNA1	18.11	8.11	16.47	13.48	20.4	30.46	21	9.53	34.03	9.5	13.71	18.99	18.01	12.74	12.69	11.21	10.26	0	+	0.75	0.11
ENSG00000185485.9	transcribed_unprocessed_pseudogene	chr3	-	195690206	195717129	ENSG00000073578	ENST00000510361.1	SDHA	19.36	13.95	26.47	21.69	15.69	68.06	20.77	29.82	17.18	13.52	19.57	16.35	45.03	22.65	27.7	12.21	0	0	+	0.74	0.11
ENSG00000240342.2	processed_pseudogene	chr12	+	118683889	118684767	ENSG00000140988	ENST00000343262.3	RPS2	393.48	701.34	41.79	166.5	375.69	217.17	70.14	339.74	189.38	205.64	393.04	493.17	588.08	86.32	1.02	851.31	393.45	0	+	0.74	0.11
ENSG00000242697.2	processed_pseudogene	chr4	+	98946541	98947391	ENSG00000122406	ENST00000432788.1	RPL5	19.16	13.71	0	15.28	17.17	5.9	6.34	9.25	7.27	4.56	23.99	17.17	4.79	10.13	20.27	10.62	0	0	+	0.74	0.12
ENSG00000244171.2	processed_pseudogene	chr3	+	142895205	142896458	ENSG00000204304	ENST00000375050.2	PBX2	91.79	67.47	38.81	39.9	58.77	74.51	43.97	54.56	144.89	75.64	93.54	91.57	86.39	62.93	112.42	165.4	149.46	0	+	0.74	0.1
ENSG00000183199.6	processed_pseudogene	chr4	+	88812995	88815167	ENSG00000096384	ENST00000353801.3	HSP90AB1	0.91	0.81	2.45	0.44	1.4	0.64	0.96	0	0.89	0.44	1.42	0.48	1.12	0.71	0.9	0	1.43	0	+	0.74	0.16
ENSG00000233190.1	processed_pseudogene	chr10	-	32520777	32521173	ENSG00000138326	ENST00000440692.1	RPS24	0	0	0	0	4.81	0	0	0	2.93	2.85	3.04	2.54	4.87	0	0	0	0	0	+	0.74	0.22
ENSG00000127589.4	transcribed_processed_pseudogene	chr8	+	30209524	30210858	ENSG00000196230	ENST00000327892.8	TUBB	313.33	290.74	166.67	291.13	180.32	197.68	146.31	180.26	261.45	138.23	517.26	157.7	249.09	226.78	188.8	154.87	1374.15	0	+	0.74	0.1
ENSG00000240809.1	processed_pseudogene	chr3	+	76483169	76484579	ENSG00000131236	ENST00000372797.3	CAP1	162.34	82.81	51.51	89.61	77.89	42.79	87.1	64.51	107.75	73.71	68.69	88.15	22.63	81.63	77.34	405.57	63.47	0	+	0.74	0.11
ENSG00000206192.7	unprocessed_pseudogene	chr13	-	19390858	19446107	ENSG00000172014	ENST00000357336.3	ANKRD20A4	0.66	0	0.42	0	0	0	0	0	0	0	0	0	0	1.7	0	0	0	0	-	0.74	0.47
ENSG00000224607.2	IG_V_pseudogene	chr2	+	90007677	90008145	ENSG00000244575	ENST00000498435.1	.	0	4.97	0	0	3.25	0	0	0	5.35	39.27	0	0	0	0	0	0	0	0	NA	0.74	0.39
ENSG00000253234.1	IG_V_pseudogene	chr22	+	23198937	23199213	ENSG00000211668	ENST00000390314.2	.	0	39.69	0	0	0	0	0	0	17.26	127.9	0	0	0	0	0	12.98	133.98	0	NA	0.74	0.33
ENSG00000213399.2	processed_pseudogene	chr2	+	85142992	85143784	ENSG00000140988	ENST00000343262.3	RPS2	0	1.71	0	0	0	0	0	3.99	0	1.33	1.32	1.87	3.79	0	0	3.49	0	0	+	0.74	0.21
ENSG00000213885.3	processed_pseudogene	chr21	+	26734135	26734745	ENSG00000142541	ENST00000391857.4	RPL13A	121.29	96.09	16.76	59.78	106.14	12.75	37.14	34.33	21.52	51.67	87.93	47.99	26.32	47.18	86.08	103.36	0	0	+	0.74	0.11
ENSG00000253541.1	processed_pseudogene	chr8	-	57389385	57390546	ENSG00000186522	ENST00000356688.4	2013-09-10	55.72	16.2	10.26	18.01	38.54	42.04	21.28	23.74	31.03	24.19	27.86	51.24	51.84	80.96	26.86	5.83	27.39	0	+	0.74	0.11
ENSG00000237086.1	processed_pseudogene	chr9	+	65973175	65974597	ENSG00000168214	ENST00000342320.4	RBPJ	6.38	2.67	1.61	1.89	2.23	0	0	0	0.74	0	1.76	0.46	0	1.21	2.06	0	0	0	NA	0.73	0.21
ENSG00000242634.1	processed_pseudogene	chr15	+	67524784	67525175	ENSG00000138326	ENST00000440692.1	RPS24	0	3.71	0	0	0	0	0	0	3.4	3.62	4.84	4.79	10.86	2.99	0	7.99	0	0	+	0.73	0.2
ENSG00000204818.3	unprocessed_pseudogene	chr9	-	44170447	44175727	ENSG00000069122	ENST00000283296.7	GPR116	2.19	0.46	1.58	1.73	1.33	2.44	2.73	1.84	3.89	0.89	0.47	0	0	0.49	1.19	0	0	0	NA	0.73	0.16
ENSG00000184106.3	deleted	chr6	-	41185217	41185685	ENSG00000188056	ENST00000445267.1	TREML4	0	0	0	0	0	0	0	0	0	0	0	0	0	0	0	9.96	0	0	+	0.73	1
ENSG00000198384.7	unprocessed_pseudogene	chr13	+	53096767	53161041	ENSG00000166157	ENST00000298232.7	TPTE	0	0	0	0	0	0	0	0	0	0	0.73	0	0	1.45	0	0	0	0	NA	0.73	0.53
ENSG00000206356.4	processed_pseudogene	chr5	-	98858028	98861166	ENSG00000183169	ENST00000402027.1	POM121L1P	0	0	0	0	0	0	0	0	0	0	0	0	0	2.5	0	0	0	0	NA	0.73	1
ENSG00000227019.2	processed_pseudogene	chr13	+	47034744	47035256	ENSG00000237521	ENST00000456448.1	OR7E24	0	0	0	2.2	0	0	0	0	0	0	0	0	0	8.16	0	0	0	0	NA	0.73	0.55
ENSG00000227255.1	unprocessed_pseudogene	chr17	+	15668017	15668978	ENSG00000214819	ENST00000399044.1	CDRT15L2	0	0	0	0	0	0	0	0	0	0	0	0	0	4.52	0	0	0	0	NA	0.73	1
ENSG00000228915.3	unprocessed_pseudogene	chr11	+	71604456	71605479	ENSG00000237521	ENST00000456448.1	OR7E24	0	0	0	0	0	0	0	0	0	0	0	0.71	0	1.21	0	0	0	0	-	0.73	0.51
ENSG00000249866.1	unprocessed_pseudogene	chr4	+	9514554	9515523	ENSG00000237521	ENST00000456448.1	OR7E24	0	0	0	0	0	0	0	0	0	0	0	0	0	5.4	3	0	0	0	NA	0.73	0.49
ENSG00000255298.1	unprocessed_pseudogene	chr11	+	124134840	124135631	ENSG00000204293	ENST00000375013.2	OR8B2	0	1.11	0	0	0	0	0	0	0	0	0	0	0	3.72	0	0	0	0	+/-	0.73	0.57
ENSG00000226450.2	unprocessed_pseudogene	chr22	-	42545877	42551007	ENSG00000100197	ENST00000389970.3	CYP2D6	0	2.44	1.54	1.61	0	0	0.95	57.98	0.61	0.73	0	0.66	0	1.42	0.59	0	4.89	0	+	0.73	0.36
ENSG00000139239.6	processed_pseudogene	chr12	+	63359105	63359749	ENSG00000188846	ENST00000396203.2	RPL14	2.67	4.52	0	0	2.97	0	2.67	0	2.81	5.31	4.05	8.58	3.41	1.32	1.29	6.78	13.19	0	+	0.73	0.15
ENSG00000253703.1	IG_V_pseudogene	chr14	-	107159869	107160163	ENSG00000211961	ENST00000390621.2	.	0	3.04	0	0	0	0	0	0	0	4.29	0	0	0	0	0	0	0	0	NA	0.72	0.47
ENSG00000213763.4	processed_pseudogene	chr5	+	77080705	77081827	ENSG00000075624	ENST00000331789.5	ACTB	92.39	53.9	14.96	37.42	55.02	2.64	6.08	5.39	10.04	4.04	49.59	13.23	1.47	23.95	23.77	23.18	4.88	0	+	0.72	0.13
ENSG00000241556.1	processed_pseudogene	chr12	-	95861173	95861637	ENSG00000162244	ENST00000466397.1	RPL29	3.56	1.98	0	0	3.13	0	0	0	0	0	1.99	2.13	3.8	0	0	2.6	0	0	NA	0.72	0.2
ENSG00000100058.7	transcribed_unprocessed_pseudogene	chr22	+	25851679	25855648	ENSG00000244752	ENST00000398215.2	CRYBB2	0	1.84	0	2.28	0	0	14.12	0	0	4.69	33.48	2.84	0	2.42	1.57	0	20.78	0	+	0.72	0.27
ENSG00000226540.2	processed_pseudogene	chr6	-	135940303	135941309	ENSG00000111640	ENST00000229239.5	GAPDH	4.63	2.42	3.82	2.81	3.5	19.34	2.54	10.84	1.14	0	0	2.83	31.7	4.94	2.48	3.62	0	0	+	0.72	0.17
ENSG00000156750.7	unprocessed_pseudogene	chr9	+	42858072	42876505	ENSG00000165269	ENST00000379507.3	AQP7	24.57	0.36	0	5	3.84	6.17	0	0	0	0.7	0	0	0	0.41	1.23	0	0	0	NA	0.72	0.3
ENSG00000226790.2	processed_pseudogene	chr10	-	44284697	44285835	ENSG00000170144	ENST00000420139.2	HNRNPA3	22.86	24.29	8.03	8.43	15.11	6.2	5.57	10.21	11.83	5.29	25.96	12.63	10.98	22.15	20.4	10.39	0	0	+	0.71	0.11
ENSG00000231369.1	processed_pseudogene	chr22	-	27282872	27283511	ENSG00000174748	ENST00000307839.4	RPL15	188.65	182.53	45.88	113.51	144.6	85.12	55.24	122.88	187.2	124.44	255.29	144.82	140.23	102.77	141.59	198.06	29.89	0	+	0.71	0.1
ENSG00000197254.2	processed_pseudogene	chr11	+	58458942	58459338	ENSG00000149124	ENST00000344743.3	GLYAT	0	0	0	13.87	0	0	8.29	7.68	0	0	0	0	0	0	0	0	0	0	+	0.71	0.36
ENSG00000253668.1	processed_pseudogene	chr8	+	54625257	54625456	ENSG00000134986	ENST00000257435.7	C5orf13	0	6.93	23.49	18.44	14.17	26.87	34.68	0	5.31	0	16.99	0	0	22.47	0	10.99	0	0	+	0.71	0.15
ENSG00000181358.3	processed_pseudogene	chr13	+	50464727	50467134	ENSG00000212710	ENST00000391403.2	CTAGE1	0	0	0	0	0.43	0.86	2.03	1.7	0.71	0	0.7	0.51	0	1.87	1.07	0	0	0	NA	0.71	0.2
ENSG00000228335.1	processed_pseudogene	chr7	-	99040513	99041119	ENSG00000205323	ENST00000336133.2	SARNP	6.73	5.9	3.77	3.66	4.17	0	0	3.72	0	0	4.73	4.98	0	4.67	8.38	0	0	0	+/-	0.71	0.15
ENSG00000204196.4	processed_pseudogene	chr2	+	204055503	204056000	ENSG00000197958	ENST00000361436.5	RPL12	68.43	56.97	16.29	46.71	41.04	142.45	22.65	152.05	298.3	192.49	95.78	349.27	492.88	28.29	42.69	326.89	0	0	NA	0.71	0.11
ENSG00000213260.3	processed_pseudogene	chr10	+	107446080	107446809	ENSG00000164924	ENST00000395957.1	YWHAZ	139.7	64.91	181.78	123.34	111.36	25.22	44.25	13.29	32.64	36.72	128.29	23.56	13.93	115.29	65.74	99.29	31.22	0	+	0.71	0.11
ENSG00000227242.2	unprocessed_pseudogene	chr1	-	146492879	146596107	ENSG00000178104	ENST00000530130.1	PDE4DIP	0	0	0.56	0	0	9.53	0.71	7.26	0.56	0.43	0	0	1.23	0.31	0.78	0.29	0	10.18	+	0.71	0.29
ENSG00000233820.1	processed_pseudogene	chr9	+	99488172	99489449	ENSG00000075975	ENST00000170447.7	MKRN2	4.81	4.38	17.49	7.25	4.09	8.69	3.71	2.66	7.89	2.57	6.02	8.84	12.77	12.91	10.11	12.98	12	0	+	0.71	0.12
ENSG00000250731.1	processed_pseudogene	chr19	+	53982604	53983345	ENSG00000143549	ENST00000368533.3	TPM3	12.32	8.85	11.99	6.43	7.65	4.1	3.5	4.07	7.47	4.12	3.7	3.46	14.01	6.72	6.08	18.33	0	0	+	0.71	0.12
ENSG00000253481.1	IG_V_pseudogene	chr22	-	17414465	17414716	ENSG00000251546	ENST00000448155.2	.	0	8.47	0	0	0	0	0	0	0	25.06	0	0	0	0	0	0	0	0	NA	0.71	0.51
ENSG00000240854.1	processed_pseudogene	chr3	+	131894246	131895555	ENSG00000161057	ENST00000435765.1	PSMC2	0	1.25	3.6	1.03	0	5.68	1.81	14.36	0	0	2.21	2	3.49	0.75	1.58	0.69	0	0	+	0.71	0.21
ENSG00000256211.1	processed_pseudogene	chr12	+	17142060	17142870	ENSG00000113558	ENST00000522552.1	SKP1	48.55	24.27	70.44	50.12	61.42	60.7	34.58	14.18	29.8	10.62	60.02	42.11	45.92	65.93	67.63	28.7	0	0	+	0.7	0.1
ENSG00000232456.1	unprocessed_pseudogene	chr1	-	16361673	16366524	ENSG00000185519	ENST00000375662.4	FAM131C	0	0	10.83	0	0	2.06	9.62	0	0	0	0	0	0	0	0	0	0	0	NA	0.7	0.38
ENSG00000253209.1	IG_V_pseudogene	chr14	-	107122108	107122548	ENSG00000211965	ENST00000390625.2	.	0	26.64	0	0	0	0	0	0	2.75	47.81	2.84	0	0	0	0	0	0	0	NA	0.7	0.37
ENSG00000213050.3	processed_pseudogene	chr7	-	116612219	116612965	ENSG00000143549	ENST00000368533.3	TPM3	0	2.36	4.92	0	0	4.26	0	0	1.36	0	0	0	4.37	0	1.65	5.27	0	0	+/-	0.7	0.21
ENSG00000213352.3	processed_pseudogene	chr12	+	63149007	63150013	ENSG00000111640	ENST00000229239.5	GAPDH	3.21	2.03	10.87	3.68	3.3	4.38	3.01	0	1.45	0	1.89	0	8.25	1.98	5.76	1.58	0	0	+	0.7	0.16
ENSG00000230832.3	processed_pseudogene	chr1	-	146553887	146555127	ENSG00000138385	ENST00000544688.1	SSB	1.24	0.63	0	1.01	1.87	0	0.7	0	0	0	0	0.74	0	0	1.09	0.85	0	0	+	0.69	0.21
ENSG00000255749.1	processed_pseudogene	chr12	+	14407846	14408160	ENSG00000114353	ENST00000422163.1	GNAI2	71.01	28.12	7.08	17.79	27.99	38.63	13.13	25.11	109.85	54.58	27.51	42.74	25.47	14.54	14.12	158.43	0	0	+	0.69	0.12
ENSG00000213362.3	processed_pseudogene	chr9	-	15527131	15527681	ENSG00000167996	ENST00000273550.7	FTH1	8.84	2.68	4.64	3.88	0	0	7.26	2.96	6.39	1.48	3.01	4.4	2.92	2.67	2.44	4.46	0	0	+	0.69	0.13
ENSG00000214223.3	processed_pseudogene	chr19	-	11776884	11777845	ENSG00000135486	ENST00000330752.6	HNRNPA1	18.7	12.29	20.15	6.3	34.45	5.18	12.22	3.41	2.31	5.37	33.47	6.99	6.31	15.99	9.66	4.27	0	0	+	0.69	0.12
ENSG00000231100.1	unprocessed_pseudogene	chr1	+	159527158	159527990	ENSG00000132703	ENST00000255040.2	APCS	0	0	0	0	0	0	6.89	21.41	0	0	0	0	0	1.92	0	0	0	0	NA	0.69	0.44
ENSG00000227337.1	processed_pseudogene	chr3	+	32827138	32827608	ENSG00000198242	ENST00000422514.2	RPL23A	5.12	0	0	0	0	0	0	6.68	0	2.21	0	6.44	6.15	0	0	13.51	0	0	+	0.69	0.24
ENSG00000226814.1	processed_pseudogene	chr1	+	192769701	192770277	ENSG00000119185	ENST00000456913.2	ITGB1BP1	4.96	0	0	9.67	2.11	0	2.01	0	0	0	0	0	0	1.49	0	0	0	0	+	0.69	0.32
ENSG00000248827.1	processed_pseudogene	chr5	+	107060662	107062818	ENSG00000187555	ENST00000344836.4	USP7	0.86	0	0	0	0	0	0	0	0	0	0	0	1.98	0.67	0	0.51	0	0	+	0.68	0.38
ENSG00000253957.1	IG_V_pseudogene	chr14	-	106714360	106714821	ENSG00000211965	ENST00000390625.2	.	0	29.92	0	3.89	0	0	0	0	0	35.63	3.41	0	0	0	0	0	0	0	NA	0.68	0.34
ENSG00000123870.8	processed_pseudogene	chr19	+	53095291	53100598	ENSG00000180257	ENST00000357666.4	ZNF816	9.24	11.39	5.8	7.54	10.74	7.01	15.62	0.95	4.87	19.4	20.73	20.32	2.53	15.82	16.55	17.82	11.41	0	+/-	0.68	0.11
ENSG00000237214.2	processed_pseudogene	chr22	+	41460056	41460637	ENSG00000170889	ENST00000402367.1	RPS9	263.03	157.3	85.46	124.85	199.03	305.96	113.21	446.07	887.98	666.31	298.1	613.34	599.93	142.42	153.9	929.68	8.9	0	+	0.68	0.1
ENSG00000218175.2	processed_pseudogene	chr2	-	177065636	177065980	ENSG00000137818	ENST00000260379.5	RPLP1	7.3	8.84	0	6.58	5.97	0	3.08	5.52	4.92	6.71	6.37	4.27	18.69	3.73	0	7.07	27.84	0	+	0.68	0.14
ENSG00000214192.3	processed_pseudogene	chr3	-	175436019	175436458	ENSG00000244687	ENST00000340309.3	UBE2V1	152.5	60.45	126.7	81.89	123.76	180.53	96.28	172.7	117.79	123.61	69.85	131.16	136.3	101.11	66.66	255.97	60.14	0	+	0.68	0.1
ENSG00000238241.1	processed_pseudogene	chr13	-	100060035	100061316	ENSG00000169508	ENST00000376414.4	GPR183	0	1.81	0	0	0	0	0	0	0	1.31	0	0	0	0	0	7.07	3.91	0	+	0.68	0.46
ENSG00000244062.1	processed_pseudogene	chr3	+	133479144	133481207	ENSG00000123983	ENST00000357430.3	ACSL3	0	0	41.29	0.84	0	0	0	25.42	0	0	0	0	0	0	0	0	0	0	+	0.68	0.44
ENSG00000227934.1	processed_pseudogene	chr1	+	231157357	231157929	ENSG00000063978	ENST00000511600.1	RNF4	22.8	12.85	11.84	10.1	10.66	6.45	10.28	7.93	3.75	7.1	9.5	7.35	6.03	12.05	19.31	27.54	19.32	40.1	+	0.68	0.12
ENSG00000146677.6	processed_pseudogene	chr7	+	44507496	44507903	ENSG00000144713	ENST00000429711.2	RPL32	19.97	16.67	11.73	11.37	13.22	20.72	3.81	36.79	16.64	17.46	26.27	29.73	55.35	8.35	9.18	45.43	0	0	+	0.67	0.12
ENSG00000213237.4	processed_pseudogene	chr7	-	138088940	138089268	ENSG00000187514	ENST00000409115.3	PTMA	96.73	88.95	20.19	34.14	63.48	9.18	16.54	12.72	27.85	16.84	53.35	20.3	0	36.64	55.58	12.89	0	0	+	0.67	0.12
ENSG00000215237.5	unprocessed_pseudogene	chr9	+	14993310	15019727	ENSG00000056050	ENST00000393381.2	C4orf27	0	0	9.15	1.3	0	0	0	0	0	0	1.92	2.88	0	8.24	1.48	0	0	0	+	0.67	0.27
ENSG00000214125.2	processed_pseudogene	chr22	-	31551952	31552633	ENSG00000128739	ENST00000444203.2	SNRPN	0	4.02	6.48	0	5.88	0	2.16	0	0	0	1.79	0	0	7.35	2.18	1.37	0	0	+	0.67	0.2
ENSG00000124097.7	processed_pseudogene	chr20	-	56063448	56064083	ENSG00000189403	ENST00000339872.4	HMGB1	142.29	73.77	105.16	73.36	146.64	99.05	40.21	70.29	154.68	91.53	112.46	89.63	71.36	119.64	110.23	104.49	0	0	+	0.67	0.1
ENSG00000230849.2	processed_pseudogene	chr1	-	173110239	173111489	ENSG00000125166	ENST00000245206.4	GOT2	0	0	1.57	0	0	9	0.88	0	0	0	0	0	1.32	0	0	0	0	0	NA	0.67	0.43
ENSG00000229880.1	processed_pseudogene	chr21	-	46095785	46098003	ENSG00000132305	ENST00000254636.5	IMMT	0	0	0	0	0	4.49	0.77	0.96	0	0.63	0.35	0.61	6.4	1.31	1.24	0.73	0	0	+	0.67	0.25
ENSG00000251682.1	processed_pseudogene	chr5	+	60642953	60643543	ENSG00000109832	ENST00000263576.6	DDX25	0	0	3.68	0	0	0	2.1	0	0	0	4.04	0	0	1.89	2.97	0	0	0	+	0.67	0.25
ENSG00000213881.3	processed_pseudogene	chr8	+	62114909	62115779	ENSG00000181163	ENST00000296930.5	NPM1	5.68	5.73	4.45	2.94	12.79	7.07	2.31	3.25	3.19	3.85	10.83	9.45	6.46	8.06	6.72	3.86	12.47	0	+	0.67	0.12
ENSG00000215030.4	processed_pseudogene	chr17	-	17286691	17287326	ENSG00000167526	ENST00000393099.3	RPL13	759.54	813.42	64.19	431.16	527.89	110.34	76.68	150.44	150.71	251.56	646.48	249.73	442.6	305.55	353.15	329.08	109.88	0	+	0.67	0.1
ENSG00000250859.1	processed_pseudogene	chr5	-	126847156	126848534	ENSG00000165119	ENST00000351839.3	HNRNPK	7.02	4.11	5.75	6.14	7.14	3.36	1.31	3.91	1.7	0.89	6.13	0.81	1.61	7	5.53	5.1	0	0	+	0.67	0.11
ENSG00000197258.5	processed_pseudogene	chr7	+	104308196	104310023	ENSG00000063046	ENST00000262056.8	EIF4B	1.02	0	0	0	0.63	0	0	0	0	0	0.81	0	1.08	0.58	0	1.42	0	0	+	0.67	0.24
ENSG00000176115.8	unprocessed_pseudogene	chr9	+	67032331	67048373	ENSG00000165269	ENST00000379507.3	AQP7	21.77	0	0	2.62	1.97	1.77	0	0	0	0	0	0	0	0	0	0	0	0	NA	0.67	0.43
ENSG00000211978.2	IG_V_pseudogene	chr14	-	107259338	107259632	ENSG00000211966	ENST00000390626.2	.	0	72.36	0	0	0	0	3.39	0	5.92	36.57	0	0	0	0	0	66.29	90.21	0	-	0.67	0.28
ENSG00000219951.4	processed_pseudogene	chr6	+	84102135	84103128	ENSG00000111640	ENST00000229239.5	GAPDH	344.52	270.44	164.89	355.33	284.97	244.11	98.47	56.38	57.14	89.55	196.95	85.08	431.81	151.8	438.81	72.24	567.37	0	+	0.66	0.1
ENSG00000228507.1	processed_pseudogene	chr2	+	172347932	172348441	ENSG00000132676	ENST00000368336.5	DAP3	21.97	12.65	7.93	8.46	15.54	36.37	11.53	57.63	25.13	24.76	10.64	29.59	79.85	18.14	11.14	24.57	0	0	+	0.66	0.12
ENSG00000231292.4	processed_pseudogene	chr2	+	114163973	114164453	ENSG00000239855	ENST00000464162.1	.	0	3.64	0	0	0	0	0	0	4.72	83.88	0	0	0	0	0	4.34	0	0	+	0.66	0.42
ENSG00000229828.1	unprocessed_pseudogene	chr1	+	146011091	146025308	ENSG00000178104	ENST00000369353.3	PDE4DIP	0.54	0	0.75	0	0	6.87	0	0	0	0	0	0	6.09	0.38	2.37	0	0	5.53	NA	0.66	0.31
ENSG00000226553.1	processed_pseudogene	chr2	-	187866603	187868104	ENSG00000106348	ENST00000338791.6	IMPDH1	3.84	1.24	0	0.83	2.88	2.14	0.89	0	2.21	1.11	1.45	1.56	0	2.06	0	3.03	0	0	+	0.66	0.16
ENSG00000229251.2	processed_pseudogene	chr7	+	84612872	84613822	ENSG00000135486	ENST00000340913.5	HNRNPA1	11.86	10.78	26.05	6.38	30.54	0	13.21	0	0	1.03	26.77	0.7	0	21	5.78	2.72	0	0	NA	0.66	0.15
ENSG00000226624.1	processed_pseudogene	chr7	+	105459938	105460547	ENSG00000142541	ENST00000391857.4	RPL13A	2.03	2.93	0	2.15	5.64	0	0	0	0	1.22	4.44	1.13	0	4.08	1.5	2.06	0	0	NA	0.66	0.18
ENSG00000230721.1	processed_pseudogene	chr1	+	87250596	87251150	ENSG00000215472	ENST00000418495.1	RPL17	0	0	0	0	0	0	0	0	0	1.72	1.94	2.12	0	0	1.52	2.14	0	140.18	+	0.66	0.23
ENSG00000233158.1	processed_pseudogene	chr2	+	95578177	95578576	ENSG00000138326	ENST00000435275.1	RPS24	3.57	2.56	0	2.91	6.36	0	7.57	4.23	4.15	6.89	5.59	10.26	11.26	2.7	3.71	9.87	0	0	+	0.66	0.13
ENSG00000237624.1	unprocessed_pseudogene	chr1	+	39980628	39982162	ENSG00000198754	ENST00000327582.5	OXCT2	0.92	1.31	1.57	0	1.13	2.46	0	1.9	0.64	0.5	2.54	0	0	6.9	0.72	0	0	0	NA	0.66	0.22
ENSG00000248333.1	unprocessed_pseudogene	chr1	-	1571126	1588935	ENSG00000008128	ENST00000401097.3	CDK11A	67.81	50.1	36.42	39	60.23	31.98	11.12	21.74	47.31	29.48	48.49	35.09	129.11	90.74	58.3	37.84	3.68	1825.69	+/-	0.66	0.11
ENSG00000253692.1	IG_C_pseudogene	chr14	-	106188131	106188864	ENSG00000211891	ENST00000390541.2	.	0	2.61	0	0	0	0	0	0	0	4.02	0	0	0	0	0	0	0	0	NA	0.66	0.48
ENSG00000177590.6	processed_pseudogene	chr7	-	150443981	150444816	ENSG00000196329	ENST00000358647.3	GIMAP5	1.45	6.84	0	0	0	0	0	0	0	5.28	0	0	0	0	0	5.23	0	0	-	0.65	0.31
ENSG00000236801.1	processed_pseudogene	chr9	+	72832111	72832584	ENSG00000114391	ENST00000394077.3	RPL24	4.02	6.34	0	3.93	11.82	5.09	2.32	0	2.57	0	6.92	7.73	0	5.57	3.07	2.21	0	0	+	0.65	0.15
ENSG00000224094.1	processed_pseudogene	chr3	-	45201266	45201667	ENSG00000138326	ENST00000440692.1	RPS24	277.88	188.15	189	155.65	700.41	554.67	409.82	571.37	813.34	600.76	347.3	972.08	1310.46	348.94	170.05	858.96	0	0	+	0.65	0.1
ENSG00000197794.2	IG_V_pseudogene	chr2	-	89214597	89214894	ENSG00000241351	ENST00000483158.1	.	0	6.01	0	0	0	0	0	0	0	35.13	0	0	0	0	0	4.93	0	0	+	0.65	0.44
ENSG00000256720.1	processed_pseudogene	chr12	+	9287680	9288187	ENSG00000133639	ENST00000256015.2	BTG1	3.72	5.21	0	0	0	0	0	7.76	0	5.68	0	0	0	0	0	25.15	0	0	NA	0.65	0.3
ENSG00000228668.1	TR_V_pseudogene	chr7	-	38384631	38385100	ENSG00000211699	ENST00000390346.2	.	0	21.33	0	0	0	0	2.74	0	7.88	0	3.22	0	0	7.5	0	4.73	11.86	0	NA	0.65	0.27
ENSG00000255042.1	unprocessed_pseudogene	chr11	-	50246832	50254505	ENSG00000122545	ENST00000494488.2	2013-09-07	0	0	18.53	0	9.28	17.83	0	5.25	11.25	0	0	5.89	0	201.2	0	11.14	0	0	+	0.65	0.25
ENSG00000230188.1	processed_pseudogene	chr9	-	37490418	37490890	ENSG00000122026	ENST00000311549.6	RPL21	0	2.65	0	4.16	0	0	0	0	3.44	0	1.78	0	0	0	0	0	0	0	+/-	0.65	0.3
ENSG00000204959.3	unprocessed_pseudogene	chr7	-	143969538	143984059	ENSG00000050327	ENST00000056217.5	ARHGEF5	0.36	0.25	0.25	1.28	0	0	0.86	0.46	0.46	0.57	0.32	0.44	0	0.44	3.16	0.58	0	0	+	0.65	0.24
ENSG00000240668.1	processed_pseudogene	chr3	-	137820320	137821759	ENSG00000170421	ENST00000293308.5	KRT8	0	0	0	0	0	0	0	1.17	2.31	0	0	0.91	0	0	0.77	0	0	0	+	0.65	0.35
ENSG00000143429.4	unprocessed_pseudogene	chr2	-	91842941	91843529	ENSG00000130592	ENST00000406638.2	LSP1	44.44	32.31	26.23	64.25	13.21	28.8	41.77	0	47.86	43.32	23.66	28.78	20.04	17.74	42.19	108.45	0	0	NA	0.64	0.12
ENSG00000215199.2	processed_pseudogene	chr9	-	34922186	34922918	ENSG00000164924	ENST00000395957.1	YWHAZ	195.98	87.48	220.84	158.75	135.91	11.07	76.57	9.33	19.39	17.14	163.68	21.79	13.21	112.02	100.09	72.48	0	0	+	0.64	0.11
ENSG00000231434.1	processed_pseudogene	chr1	+	158493462	158495628	ENSG00000080824	ENST00000216281.6	HSP90AA1	0	0	0.78	0.44	0.88	0	0.36	0	0	0	0.64	0	0	0	1.23	0	0	0	+	0.64	0.26
ENSG00000237109.1	processed_pseudogene	chr13	+	79335310	79335786	ENSG00000122026	ENST00000311549.6	RPL21	0	1.75	0	0	0	0	0	0	0	0	2.47	0	0	0	1.79	0	0	0	-	0.64	0.36
ENSG00000170092.9	unprocessed_pseudogene	chr7	+	75123401	75131256	ENSG00000136206	ENST00000258704.3	SPDYE1	0	3.4	2.39	1.05	0	0	1.21	0	0	0	0	0	0	6.18	0	0	0	0	-	0.64	0.31
ENSG00000253908.1	processed_pseudogene	chr5	+	179684680	179685366	ENSG00000135747	ENST00000366503.2	ZNF670	0	1.41	2.43	2.04	0	0	0	2.33	0	1.07	2.25	0	0	1.36	0	1.24	0	0	-	0.64	0.18
ENSG00000226072.1	processed_pseudogene	chr2	-	170514642	170517867	ENSG00000153310	ENST00000522746.1	FAM49B	2.16	3.09	4.75	1.68	1.38	1.12	1.63	0	3.19	2.82	1.99	1.3	0	2.67	0	9.41	0	0	+	0.64	0.17
ENSG00000181997.8	unprocessed_pseudogene	chr9	-	69633978	69650004	ENSG00000165269	ENST00000379507.3	AQP7	47.49	0	0	3.46	7.13	12.81	0	0	0	1.13	0	1.34	0	0.8	0	0	0	0	NA	0.64	0.31
ENSG00000235225.1	processed_pseudogene	chr2	+	223591176	223591553	ENSG00000071082	ENST00000264258.3	RPL31	41.51	39.1	84.21	28.49	137.74	82.61	128.5	161.04	228.8	232.15	73.84	264.92	164.73	71.23	19.81	314.08	10.92	0	NA	0.64	0.11
ENSG00000236811.1	processed_pseudogene	chr20	+	13373324	13374321	ENSG00000111640	ENST00000229239.5	GAPDH	4.56	3.23	6.77	4.3	6.37	15.67	5.92	5.79	5.3	1.77	2.7	2.53	13.68	2.99	5.65	3.27	0	0	+/-	0.64	0.13
ENSG00000243802.2	processed_pseudogene	chr11	-	47212732	47213093	ENSG00000008988	ENST00000523936.1	RPS20	4.73	7.89	8.14	7.12	8.32	0	0	0	2.33	1.98	9.88	0	0	6.81	4.16	3.23	0	0	+	0.64	0.15
ENSG00000197062.6	pseudogene	chr6	+	28239857	28244873	ENSG00000198315	ENST00000330236.5	ZNF192	34.1	55.42	56.77	59.4	80.32	69.92	48.21	24.05	19.4	34.51	128.4	102.04	19.95	69.08	78.85	54.24	62.79	0	+	0.64	0.11
ENSG00000249210.1	unprocessed_pseudogene	chr19	+	47061898	47062899	ENSG00000111640	ENST00000229239.5	GAPDH	4.3	1.88	7.09	7.21	3.03	21.57	4.54	9.97	1.53	2.8	3.72	4.31	55.09	2.73	6.11	7.95	6.16	0	+	0.64	0.16
ENSG00000249454.1	unprocessed_pseudogene	chr5	+	54368843	54392381	ENSG00000145649	ENST00000274306.6	GZMA	0	2.06	0	0	0	0	0	0	0	2.56	0	0	0	0	0	1.24	0	0	NA	0.63	0.37
ENSG00000235847.2	processed_pseudogene	chr2	-	85004383	85005347	ENSG00000134333	ENST00000422447.3	LDHA	3.98	2.04	2.66	4.15	1.12	2.95	2.9	33.7	0	0	1.32	0.76	1.73	1.46	3.18	0	0	0	+	0.63	0.22
ENSG00000219891.2	processed_pseudogene	chr6	+	28060205	28060623	ENSG00000158691	ENST00000361028.1	ZSCAN12	0	2.02	11.68	0	0	8.41	12.31	0	0	0	10.81	3.93	0	27.08	3.73	0	0	0	+	0.63	0.21
ENSG00000230191.1	processed_pseudogene	chr7	+	56230838	56231226	ENSG00000142089	ENST00000399808.4	IFITM3	3.35	2.2	0	0	0	0	0	6.11	2.14	0	2.22	0	0	0	0	0	0	0	+	0.63	0.29
ENSG00000232717.1	unprocessed_pseudogene	chr2	+	96240647	96246512	ENSG00000124900	ENST00000244891.3	SPRYD5	0	0	0	0	0	0	0	0	0	0	0	0	0	0.62	1.21	0	0	0	NA	0.63	0.53
ENSG00000248229.1	processed_pseudogene	chr4	+	165908417	165908939	ENSG00000176979	ENST00000341062.5	TRIM60	0	0	6.31	0	0	0	0	0	0	0	0	0	0	3.66	0	0	0	0	NA	0.63	0.49
ENSG00000250884.1	unprocessed_pseudogene	chr4	+	9485365	9486349	ENSG00000237521	ENST00000456448.1	OR7E24	0	0	0	0	0	0	0	0	0	0	0	0	0	1.85	2.78	0	0	0	NA	0.63	0.48
ENSG00000254170.1	processed_pseudogene	chr5	-	78004557	78011905	ENSG00000145425	ENST00000514682.1	RPS3A	3.99	4.54	0	3.63	6.15	0	3.48	0	2.36	3.68	5.59	3.4	2.74	3.51	3.51	3.6	0	0	+	0.63	0.13
ENSG00000236773.1	processed_pseudogene	chr1	-	224363178	224363408	ENSG00000120963	ENST00000520984.1	ZNF706	6.25	6.99	9.13	8.67	0	13.37	5.84	8.97	14.41	4.77	8.71	5.9	0	0	7.58	14.67	0	1335.69	+	0.63	0.12
ENSG00000240376.1	processed_pseudogene	chr5	+	33162285	33162913	ENSG00000142937	ENST00000396651.3	RPS8	3.53	2.58	0	2.08	4.49	0	0	0	1.38	1.71	2.21	3.38	0	0	0	2.24	9.23	0	+	0.63	0.18
ENSG00000213432.2	processed_pseudogene	chr10	-	95043761	95044315	ENSG00000215472	ENST00000418495.1	RPL17	0	0	0	0	4.23	0	0	0	2.59	0	1.79	2.12	0	0	0	0	0	0	+	0.62	0.32
ENSG00000214389.2	processed_pseudogene	chr7	-	98015113	98015896	ENSG00000145425	ENST00000514682.1	RPS3A	475.31	664.69	251.51	424.14	872.94	92.91	211.49	104.6	160.81	219.14	1252.07	291.48	88.64	562.23	604.13	441.5	0	0	+	0.62	0.11
ENSG00000236216.4	processed_pseudogene	chr1	+	21724480	21724855	ENSG00000204619	ENST00000376772.3	PPP1R11	8.7	8.01	5.08	4.54	5.41	5.38	3.25	6.35	7.8	5.12	9.69	9.08	10.01	14.72	7.74	11.03	0	135.69	+	0.62	0.11
ENSG00000242960.1	processed_pseudogene	chr3	+	72978195	72978744	ENSG00000167996	ENST00000273550.7	FTH1	10.9	3.28	2.21	6.11	5.39	4.32	5.15	0	6.11	3.96	2.11	3.15	3.83	2.36	2.91	6.05	0	0	+	0.62	0.13
ENSG00000213235.3	processed_pseudogene	chr12	+	17143604	17145017	ENSG00000156508	ENST00000316292.9	EEF1A1	2	1.15	2.11	1.7	3.75	0	1.56	0	1.28	0.82	2.65	1.71	0	2.2	1.24	1.85	0	0	+	0.62	0.15
ENSG00000241416.1	processed_pseudogene	chr3	+	170213416	170214425	ENSG00000205426	ENST00000327741.4	KRT81	3.55	0	11.3	8.69	0	0	0	0	0	0	6.36	0.72	0	10.92	1.6	0	0	0	+	0.62	0.22
ENSG00000216915.1	processed_pseudogene	chr6	-	27704354	27706273	ENSG00000117262	ENST00000313835.9	GPR89A	3.35	3.6	3.08	6.6	2.64	2.1	6.13	5.47	1.6	1.62	4.52	2.09	10.08	7.84	3.61	2.55	8.8	0	+	0.62	0.13
ENSG00000175302.4	unprocessed_pseudogene	chr21	-	14756570	14800094	ENSG00000148513	ENST00000361713.1	ANKRD30A	0	0	0	0	0	0	0	0	0	0	0	0	0	3.18	0	0	0	0	NA	0.62	1
ENSG00000205584.6	unprocessed_pseudogene	chr7	+	72440345	72442258	ENSG00000077800	ENST00000429879.1	FKBP6	0	0	0	0	0	0	0	0	0	0	0	0	0	3.39	0	0	0	0	NA	0.62	1
ENSG00000230501.1	unprocessed_pseudogene	chr10	+	45652223	45672373	ENSG00000148513	ENST00000361713.1	ANKRD30A	0	0	0	0	0	0	0	0	0	0	0	0	0	22.41	0	0	0	0	NA	0.62	1
ENSG00000240632.2	unprocessed_pseudogene	chr9	+	84528381	84534791	ENSG00000214929	ENST00000344803.2	FAM75D1	0	0.17	0	0	0	0	0	0	0	0	0	0	0	3.92	0	0.21	0	0	-	0.62	0.69
ENSG00000234709.1	processed_pseudogene	chr9	-	102760587	102761351	ENSG00000169062	ENST00000375299.3	UPF3A	0	4.07	4.64	1.56	0	0	1.27	0	0	0	1.37	0.88	0	0	1.07	0	0	0	+	0.62	0.25
ENSG00000214362.2	processed_pseudogene	chr10	+	97354355	97355129	ENSG00000145425	ENST00000514682.1	RPS3A	1.72	1.85	0	0	1.28	0	0	0	0	0	2.6	0	0	0	0	1.29	0	0	+/-	0.62	0.26
ENSG00000229000.1	processed_pseudogene	chr19	-	54275760	54276534	ENSG00000122545	ENST00000425198.1	2013-09-07	34.64	28.74	90.98	30.68	39.48	13.04	16.52	8.99	13.35	21.79	47.18	16.01	9.33	41.41	31.36	30.31	65.29	0	+	0.61	0.12
ENSG00000234975.4	processed_pseudogene	chr1	+	228823162	228823567	ENSG00000167996	ENST00000273550.7	FTH1	4.78	2.3	0	2.6	0	0	4.68	0	6.53	0	0	1.77	3.16	0	0	0	0	124.78	+	0.61	0.21
ENSG00000220472.1	processed_pseudogene	chr6	-	7339072	7339801	ENSG00000149273	ENST00000531188.1	RPS3	0	2.86	0	0	1.37	0	0	0	0	0.91	1.77	0	0	0	0	0	6.43	0	+	0.61	0.33
ENSG00000232888.3	processed_pseudogene	chr12	+	133402287	133402770	ENSG00000142534	ENST00000270625.1	RPS11	5.23	4.64	0	3.41	3.21	3.11	0	0	0	9.7	5.9	1.89	0	3.81	4.23	0	0	0	+/-	0.61	0.17
ENSG00000240258.1	unprocessed_pseudogene	chr19	+	55220386	55224734	ENSG00000239998	ENST00000251377.3	LILRA2	0	0.78	0	0	0	0	0	0	0.71	0	0	0	0	0	0	1.24	0	0	NA	0.61	0.39
ENSG00000223877.2	processed_pseudogene	chr15	-	22440223	22440846	ENSG00000142937	ENST00000396651.3	RPS8	1.98	1.3	0	0	0	0	0	0	0	0	2.76	1.65	0	0	0	2.51	0	0	+	0.6	0.25
ENSG00000239257.1	processed_pseudogene	chr6	-	29694446	29694916	ENSG00000198242	ENST00000394935.3	RPL23A	10.79	10.46	2.89	6.6	18.3	21.15	5.58	4.92	37.47	48.22	16.09	20.35	9.9	12.9	9.27	16.42	29.61	0	+	0.6	0.12
ENSG00000230637.2	unprocessed_pseudogene	chr22	+	25723219	25735942	ENSG00000189269	ENST00000317749.5	C22orf43	0	1.46	0	0	0	0	0	0	0	4.14	0	0	0	2.18	0	0	0	0	-	0.6	0.4
ENSG00000228205.1	processed_pseudogene	chr3	+	183867492	183868223	ENSG00000149273	ENST00000531188.1	RPS3	2.33	2.85	0	2.45	3	0	1.89	0	0	1.82	3.87	2.03	2.15	0	1.8	1.27	10.07	0	+/-	0.6	0.15
ENSG00000231767.2	processed_pseudogene	chr1	+	192685313	192685778	ENSG00000143947	ENST00000272317.6	RPS27A	0	4.48	0	0	2.9	3.24	0	0	1.75	0	3.26	4.39	0	0	3.13	4.67	0	648.75	+	0.6	0.17
ENSG00000188460.4	processed_pseudogene	chr1	-	224051428	224052553	ENSG00000075624	ENST00000331789.5	ACTB	65.61	24.86	66.78	19.91	127.36	12.68	42.64	81.03	135.25	69.19	36.99	194.99	26.52	44.91	10.61	264.85	0	171.86	+	0.6	0.12
ENSG00000214110.3	processed_pseudogene	chr9	-	14921335	14922332	ENSG00000134333	ENST00000422447.3	LDHA	99.41	41.3	24.52	75.99	36.38	74.09	48.87	291.35	51.29	33.02	52.15	42.26	56.04	28.69	73.43	29.27	8.8	0	+	0.6	0.12
ENSG00000249215.1	processed_pseudogene	chr5	+	138873841	138875701	ENSG00000138293	ENST00000452682.1	NCOA4	0.94	0	0	0	0	1.27	0.71	0	0	0	0	0	0	0	0	1.55	0	0	+	0.6	0.31
ENSG00000235613.1	processed_pseudogene	chr1	+	78312793	78314487	ENSG00000126653	ENST00000247026.5	CCDC55	0.76	3.91	4.58	0.73	1.58	0	3.18	0	0	0	1.47	0	0	0.91	1.4	0	0	0	+	0.6	0.21
ENSG00000250919.1	unprocessed_pseudogene	chr4	+	69893549	69910296	ENSG00000156096	ENST00000512583.1	UGT2B4	0	0	0	0	0	0	5.29	1.23	0	0	0	0.48	0	0	0	0	0	0	NA	0.59	0.52
ENSG00000237264.3	processed_pseudogene	chr8	-	82433921	82434467	ENSG00000167996	ENST00000273550.7	FTH1	5.26	1.65	4.45	2.24	4.86	6.25	6.55	3.28	9.22	1.37	2.42	0	3.17	4.12	0	2.75	0	0	+	0.59	0.14
ENSG00000253590.1	IG_V_pseudogene	chr22	+	23104787	23105009	ENSG00000211673	ENST00000390319.2	.	0	7.31	0	0	0	0	0	0	0	6.42	0	0	0	0	0	16.59	0	0	NA	0.59	0.38
ENSG00000250318.1	unprocessed_pseudogene	chr22	-	31049864	31050801	ENSG00000142541	ENST00000391857.4	RPL13A	9.7	6.24	5.31	11.54	13.88	4.08	11.19	0	18.38	21.16	19.03	8.97	4.61	21.86	4.36	15	0	0	+	0.59	0.12
ENSG00000185020.5	unprocessed_pseudogene	chr9	+	40293025	40337495	ENSG00000106714	ENST00000297668.6	CNTNAP3	0.67	1.2	0.59	1.14	1.4	0.87	0.85	0	0.7	0.5	0	0.58	0	0.47	0	0	0	0	NA	0.59	0.16
ENSG00000215441.2	processed_pseudogene	chr9	-	27608385	27610743	ENSG00000150527	ENST00000341502.5	CTAGE5	0.74	0.68	0	0.44	0	1.29	0.89	1.86	0	0	0.75	0.9	0	1.13	1.96	1.62	0	0	+	0.59	0.16
ENSG00000228445.1	unprocessed_pseudogene	chr2	+	234655860	234656725	ENSG00000243135	ENST00000482026.1	UGT1A3	0	0	0	0	0	0	1.11	22.71	0	0	0	0	0	0	0	0	0	0	NA	0.59	0.68
ENSG00000241057.1	unprocessed_pseudogene	chr7	-	44001189	44012924	ENSG00000105808	ENST00000522801.1	RASA4	2.94	3.14	4.94	2.32	2.41	1.33	0.95	0	1.76	1.61	3.97	4.85	9.17	3.31	3.08	0	0	0	+	0.59	0.15
ENSG00000220267.1	processed_pseudogene	chr6	-	88985601	88986708	ENSG00000075624	ENST00000331789.5	ACTB	1.61	0	0	0	0.97	0	0.93	0	0.76	0	1.28	0	0	1.04	0	1.16	0	0	+	0.59	0.21
ENSG00000237970.1	processed_pseudogene	chr10	+	37626343	37627799	ENSG00000164180	ENST00000514135.1	TMEM161B	1.13	0	2.2	0.92	1.98	1.06	2.32	2.11	0	0.62	1.55	1.35	2.41	1.12	3.76	1.59	6.31	0	+	0.59	0.14
ENSG00000254953.1	processed_pseudogene	chr11	-	56503792	56503938	ENSG00000087460	ENST00000338783.6	GNAS	95.22	68.69	94.99	51.14	99.7	271.82	65.83	125.7	194.82	134.22	41.57	189.48	517.31	57.17	197.92	167.88	0	0	+	0.59	0.11
ENSG00000220685.2	processed_pseudogene	chr6	-	5066029	5067216	ENSG00000162851	ENST00000366514.4	TFB2M	0	1.18	1.85	0	2.04	2.02	2.2	2.61	0	0	1.06	0.83	3.17	0.97	1.08	0.7	0	0	+	0.59	0.16
ENSG00000188873.4	processed_pseudogene	chr8	+	48068741	48069394	ENSG00000198755	ENST00000322203.6	RPL10A	0	0	0	0	0	0	0	0	0	1.13	1.75	1.25	1.87	0	0	3.22	0	0	+	0.59	0.29
ENSG00000235868.3	processed_pseudogene	chr12	+	7718965	7719978	ENSG00000111640	ENST00000229239.5	GAPDH	1.77	0.93	0	0	0	3.92	0	0	0	0	0	0.65	5.97	0	1.03	0.82	0	0	+	0.58	0.28
ENSG00000214264.4	processed_pseudogene	chr11	+	112051496	112053914	ENSG00000104756	ENST00000221200.4	KCTD9	0	0	0	1.16	0	2.66	0	0	0.98	0	0	0.79	0	0.85	0	0	0	0	+	0.58	0.32
ENSG00000170089.7	transcribed_unprocessed_pseudogene	chr5	+	177302596	177310832	ENSG00000051596	ENST00000265097.4	THOC3	2.71	2.38	4.51	2.58	1.11	0	2.11	2.8	1.01	0.86	3	2.07	1.79	7.29	4.87	5.23	0	0	NA	0.58	0.14
ENSG00000233762.2	processed_pseudogene	chr2	-	172373780	172374226	ENSG00000115268	ENST00000233609.3	RPS15	4.86	3.19	0	3.73	4.21	0	0	0	0	1.87	5.5	1.9	0	2.97	2.5	3.44	0	0	NA	0.58	0.16
ENSG00000227267.3	processed_pseudogene	chr3	+	135774026	135774606	ENSG00000159147	ENST00000303071.5	DONSON	0	0	4.79	1.74	2.8	6.35	10.13	3.63	7.81	3.27	5.96	3.92	0	11.27	4.18	1.49	13.67	0	+	0.58	0.14
ENSG00000244363.1	processed_pseudogene	chr5	+	76878201	76878947	ENSG00000147604	ENST00000396467.1	RPL7	6.52	3.64	1.59	5.58	5.47	0	1.74	0	1.46	0	3.67	3.53	2.1	2.26	1.98	2.48	0	0	+	0.58	0.14
ENSG00000244053.1	processed_pseudogene	chr14	-	47669778	47670307	ENSG00000142541	ENST00000391857.4	RPL13A	0	0	0	0	2.51	0	0	0	0	0	1.73	0	0	1.8	0	1.95	0	0	+	0.58	0.29
ENSG00000231561.2	unprocessed_pseudogene	chr19	+	43158352	43173228	ENSG00000086548	ENST00000199764.6	CEACAM6	1.5	0	0	0	0	0	0	0	6.87	0	0	0	0	0	0	0	0	0	NA	0.58	0.58
ENSG00000216809.1	processed_pseudogene	chr6	-	118773632	118776155	ENSG00000089737	ENST00000330836.4	DDX24	0	0.54	1.48	0	0.41	2.13	0	0	0	0	1.04	0.51	0.64	0.61	0	0	1.47	0	+/-	0.58	0.24
ENSG00000231331.1	unprocessed_pseudogene	chr2	-	95618906	95619338	ENSG00000211950	ENST00000390610.2	.	0	0	0	0	0	0	0	0	12.18	32.55	0	0	0	0	0	0	0	0	-	0.58	0.5
ENSG00000249353.1	processed_pseudogene	chr5	-	93019034	93019373	ENSG00000181163	ENST00000296930.5	NPM1	5.47	6.68	8.76	5.1	7.35	9.76	3.65	14.79	6.51	4.05	30.59	20.84	15.91	5.97	12.12	19.59	0	0	NA	0.58	0.12
ENSG00000213228.4	processed_pseudogene	chr17	-	58511084	58511573	ENSG00000197958	ENST00000361436.5	RPL12	2.84	2.37	5.53	5.89	16.04	0	12.22	0	2.15	12.38	5.82	17.19	25.09	8.59	3.65	19.8	0	0	NA	0.58	0.14
ENSG00000181359.5	transcribed_processed_pseudogene	chr4	-	171525867	171526601	ENSG00000080824	ENST00000441629.2	HSP90AA1	0	0	0	0	1.36	0	0	0	0	0	0	0	0	0	2.12	0	0	0	+	0.58	0.49
ENSG00000228823.1	unprocessed_pseudogene	chr1	-	21737953	21739786	ENSG00000178104	ENST00000369353.3	PDE4DIP	0	0	0	0	0	3.16	0	0	0	0	0	0	2.26	0	0	0	0	0	NA	0.58	0.48
ENSG00000229948.1	processed_pseudogene	chr2	+	69824485	69826081	ENSG00000169255	ENST00000320474.4	B3GALNT1	0	0	1.44	0	0	1.46	0	0	0	0	0	0	0	0	0	0	0	0	-	0.58	0.44
ENSG00000254046.1	IG_V_pseudogene	chr14	-	106631031	106631449	ENSG00000211966	ENST00000390626.2	.	0	0	0	0	0	0	0	0	2.81	8.49	0	0	0	0	0	0	0	0	NA	0.58	0.53
ENSG00000254750.1	unprocessed_pseudogene	chr11	-	104934072	104942268	ENSG00000137752	ENST00000533400.1	CASP1	0	0.68	0	0	0	0	0	0	0.78	1.39	0	0	0	0	0	0	0	0	NA	0.57	0.4
ENSG00000099251.10	transcribed_unprocessed_pseudogene	chr10	+	38645383	38667035	ENSG00000132196	ENST00000367917.3	HSD17B7	0	4.71	6.31	3.49	2.65	2.2	2.24	3.92	8.15	6.81	6.36	5.71	0	3.13	3.19	0	0	0	+	0.57	0.13
ENSG00000253240.1	IG_V_pseudogene	chr14	-	106848685	106849142	ENSG00000224650	ENST00000424969.2	.	0	4.25	0	0	0	0	0	0	0	4.05	0	0	0	0	0	0	0	0	NA	0.57	0.45
ENSG00000236060.2	processed_pseudogene	chr9	-	74622797	74623052	ENSG00000106211	ENST00000248553.6	HSPB1	8.25	5.06	0	6.28	8.99	0	7.33	0	0	3.9	5.83	0	25.09	4.96	28.52	0	0	0	+	0.57	0.18
ENSG00000253823.1	IG_V_pseudogene	chr22	+	22440972	22441521	ENSG00000211653	ENST00000390299.2	.	0	5.53	0	0	0	0	0	0	0	4.59	0	0	0	0	0	0	0	0	NA	0.57	0.46
ENSG00000213594.4	processed_pseudogene	chr2	+	38512552	38513552	ENSG00000111640	ENST00000229239.5	GAPDH	0	0	0	0	0	3.41	0	0	0	0	0	0	3.2	0	0	0	0	0	+	0.57	0.45
ENSG00000225159.1	processed_pseudogene	chr1	+	27533421	27534287	ENSG00000181163	ENST00000296930.5	NPM1	0	0	0	0	1.82	0	0	0	0	0	1.66	0	0	0	0	0	0	190.86	+	0.57	0.45
ENSG00000237350.1	processed_pseudogene	chr4	-	22728998	22729573	ENSG00000070831	ENST00000344548.3	CDC42	2.59	0	0	0	0	0	0	0	0	0	0	0	0	0	0	1.78	0	0	+	0.57	0.48
ENSG00000255585.1	processed_pseudogene	chr9	-	140682122	140683139	ENSG00000160973	ENST00000377317.4	FOXH1	0	1.7	0	0	0	0	0	0	0	0	0	0	0	2.28	0	0	3.83	0	-	0.57	0.47
ENSG00000183405.5	processed_pseudogene	chr17	+	26794840	26795424	ENSG00000171863	ENST00000304921.5	RPS7	0	0	0	0	2.08	0	0	0	0	2.43	2.11	3.06	0	0	1.43	2.56	0	0	+	0.57	0.22
ENSG00000234589.3	processed_pseudogene	chr12	-	3180698	3181311	ENSG00000142541	ENST00000391857.4	RPL13A	0	1.85	0	0	0	0	0	0	1.42	2.42	0	4.47	0	0	0	1.92	0	0	+	0.57	0.29
ENSG00000171943.7	unprocessed_pseudogene	chr1	+	121107154	121129692	ENSG00000163486	ENST00000414359.2	SRGAP2	36.56	11.25	29.46	15.01	6	4.59	13.22	5.54	26.96	8.7	18.09	4.22	0	13.03	7.98	6.29	0	186.33	+	0.57	0.13
ENSG00000213371.4	processed_pseudogene	chr3	+	120524713	120525592	ENSG00000187109	ENST00000261182.7	NAP1L1	3.56	2.43	0	3.46	6.16	2.44	1.64	0	0	0.97	5.99	2.13	3.13	2.56	3.04	3.56	3.74	0	+	0.57	0.14
ENSG00000214535.3	processed_pseudogene	chr20	-	21146846	21147236	ENSG00000134419	ENST00000322989.4	RPS15A	0	4.16	0	2.71	0	0	0	4.34	2.13	2	2.43	8.68	0	0	0	7.17	11.42	0	+/-	0.57	0.2
ENSG00000223459.4	unprocessed_pseudogene	chr7	+	143295133	143301932	ENSG00000198420	ENST00000479870.1	FAM115A	1.62	0	2.44	0.81	0.68	1.61	0.35	1.43	1.4	0.94	1	1.19	0.72	0.98	0.95	0.76	0	0	+	0.56	0.14
ENSG00000224728.1	processed_pseudogene	chr3	+	15919554	15921078	ENSG00000106348	ENST00000343214.4	IMPDH1	9.02	3.5	1.65	2.7	2.08	3.3	3.7	2.01	1.88	3.74	3.88	5.09	3.6	4.65	0.99	13.2	10.58	0	+	0.56	0.14
ENSG00000254213.1	processed_pseudogene	chr8	-	74189593	74190281	ENSG00000122378	ENST00000372181.1	C10orf58	2.84	0	0	2.03	0	0	0	0	0	0	0	0	0	1.36	0	0	0	0	+	0.56	0.38
ENSG00000231752.1	unprocessed_pseudogene	chr1	+	121261143	121310591	ENSG00000170571	ENST00000303221.5	EMB	0	3.94	0	0	0	0	0	3.13	3.07	2.91	0	1.26	0	0	0	4.48	0	0	+	0.56	0.22
ENSG00000179978.10	unprocessed_pseudogene	chr5	-	69390486	69424261	ENSG00000249437	ENST00000517649.1	NAIP	0.33	1.03	1.33	0.58	0.32	0.46	0.83	0.55	0.31	0.67	0.41	0.74	0	0	0.48	3.08	0	0	+	0.56	0.21
ENSG00000241007.1	processed_pseudogene	chr7	+	152064604	152065746	ENSG00000122545	ENST00000494488.2	2013-09-07	8.74	7.79	16.61	5.77	11.23	5.31	5.69	0	2.73	3.29	13.03	2.25	2.27	9.16	7.85	3.69	0	0	+/-	0.56	0.13
ENSG00000237729.2	processed_pseudogene	chr7	-	93299138	93299389	ENSG00000177954	ENST00000368567.4	RPS27	0	7.74	0	0	5.5	0	0	0	9.33	3.67	0	4.98	0	0	0	11.02	0	0	+	0.56	0.22
ENSG00000244722.1	processed_pseudogene	chr3	-	110401133	110402001	ENSG00000168028	ENST00000301821.5	RPSA	0	1.37	0	0	2.84	0	0	0	1.42	0.83	1.47	0.77	0	0	0	1.32	0	0	+	0.56	0.24
ENSG00000254030.1	IG_C_pseudogene	chr22	+	23257805	23258097	ENSG00000211675	ENST00000390321.2	.	0	42.61	0	0	0	0	0	0	0	18.82	0	0	0	0	0	5.03	0	0	NA	0.56	0.4
ENSG00000217027.1	processed_pseudogene	chr6	-	144521584	144522102	ENSG00000133112	ENST00000530705.1	TPT1	9.68	11.14	0	15.4	16.83	3.74	3.23	0	4.96	4.62	13.48	6.72	8.17	3.53	14.19	5.53	0	0	+/-	0.56	0.12
ENSG00000232400.1	processed_pseudogene	chr7	-	16903891	16905932	ENSG00000152942	ENST00000509734.1	RAD17	8.34	6.98	8.12	13.97	6.44	17.44	18.05	6.63	5.92	7.28	11.13	8.05	4.14	30.53	11.5	10.54	15.9	0	+	0.56	0.12
ENSG00000228057.1	processed_pseudogene	chr1	+	98011257	98012514	ENSG00000025796	ENST00000369002.4	SEC63	3.11	0	1.93	1.46	2.23	1.45	1.19	1.35	0	0.98	1.5	0	0	1.24	0.82	1.61	0	0	+	0.56	0.16
ENSG00000228034.1	processed_pseudogene	chr2	+	71030289	71030558	ENSG00000198830	ENST00000361427.5	HMGN2	8.75	5.75	0	12.6	5.47	0	0	0	0	0	11.61	0	0	0	4.16	5.55	0	0	+	0.55	0.2
ENSG00000231584.2	unprocessed_pseudogene	chr2	+	96679478	96687356	ENSG00000144199	ENST00000414820.1	FAHD2B	6.55	10.63	91.03	8.18	5.58	8.74	4.37	3.49	6.42	1.31	6.47	16.48	5.31	26.06	3.69	0	0	0	+	0.55	0.16
ENSG00000214249.3	processed_pseudogene	chr13	-	75812080	75814432	ENSG00000150527	ENST00000348007.3	CTAGE5	0	0.39	0	0.77	0.89	0.76	0.36	2.06	0.57	0	1.24	0.3	0	4.9	1.76	1.69	0	0	+	0.55	0.22
ENSG00000235482.1	processed_pseudogene	chr3	+	37789601	37790391	ENSG00000122026	ENST00000272274.4	RPL21	0	1.92	0	4.75	2.51	0	0	0	0	0	1.73	3.49	0	0	4.03	0	0	0	+	0.55	0.23
ENSG00000224520.1	processed_pseudogene	chr1	+	157043049	157044494	ENSG00000170421	ENST00000293308.5	KRT8	0	0	0	0	0	0	0.54	2.44	0	0	0	0	0	0.73	0.55	0	0	20.44	+	0.55	0.42
ENSG00000241717.1	unprocessed_pseudogene	chr22	-	17170993	17185367	ENSG00000110799	ENST00000261405.5	VWF	6.73	0.71	0	1.2	4.62	0	0.45	0	1.17	0	1.43	0.42	0.83	1.55	0.38	0	0	0	NA	0.55	0.23
ENSG00000249840.1	unprocessed_pseudogene	chr19	+	11696061	11697950	ENSG00000111640	ENST00000229239.5	GAPDH	2.39	1.11	1.91	0	1.95	2.67	2.43	0	0	1.91	0	0.86	6.82	1.56	2.27	0	0	0	+/-	0.55	0.19
ENSG00000236533.1	processed_pseudogene	chr2	-	42077343	42077741	ENSG00000112306	ENST00000230050.3	RPS12	3.58	0	0	0	0	0	0	0	0	2.48	0	0	0	0	0	2.89	0	0	+	0.55	0.35
ENSG00000204670.5	unprocessed_pseudogene	chr2	+	97725676	97726171	ENSG00000251546	ENST00000448155.2	.	0	0	0	0	0	0	0	0	0	7.19	0	0	0	0	0	0	0	0	NA	0.55	1
ENSG00000226480.1	unprocessed_pseudogene	chr19	-	9389124	9390045	ENSG00000127530	ENST00000248073.2	OR7C1	0	0	0	0	0	0	0	0	0	0	0	0	0	1.45	0	0	0	0	NA	0.55	1
ENSG00000232502.1	processed_pseudogene	chr2	-	95426519	95426861	ENSG00000178206	ENST00000416266.1	AC131180.1	3.87	0	0	0	0	0	0	0	0	0	0	3.44	0	22.81	3.13	0	0	0	NA	0.55	0.38
ENSG00000234711.1	unprocessed_pseudogene	chr1	+	808672	809729	ENSG00000173876	ENST00000272035.4	ENSG00000173876	0	0	0	0	0	0	0	0	0	0	0	0	0	1.02	0	0	0	0	NA	0.55	1
ENSG00000243519.1	unprocessed_pseudogene	chr22	+	32772669	32773122	ENSG00000211647	ENST00000390293.1	.	0	4.26	0	0	0	0	0	0	0	0	0	0	0	0	0	0	0	0	NA	0.55	1
ENSG00000253365.1	IG_V_pseudogene	chr2	+	90049551	90049994	ENSG00000251546	ENST00000448155.2	.	0	0	0	0	0	0	0	0	0	5.87	0	0	0	0	0	0	0	0	NA	0.55	1
ENSG00000253870.1	IG_V_pseudogene	chr2	-	89553057	89553501	ENSG00000242580	ENST00000468879.1	.	0	0	0	0	0	0	0	0	0	7.34	0	0	0	0	0	0	0	0	NA	0.55	1
ENSG00000165121.10	unprocessed_pseudogene	chr9	+	88430881	88464426	ENSG00000165115	ENST00000297814.2	KIF27	11.47	8.61	21.17	12.59	21.66	12.29	14.55	10.71	25.21	18.46	22.91	34.59	18.2	88.53	21.9	8.89	1.9	0	+	0.55	0.12
ENSG00000230929.3	processed_pseudogene	chr5	-	125963711	125964011	ENSG00000137818	ENST00000260379.5	RPLP1	0	0	0	0	0	0	0	10.01	0	6.4	5.39	7.52	7.62	3.44	0	11.17	0	0	+/-	0.55	0.2
ENSG00000231307.1	processed_pseudogene	chr20	+	37166401	37167101	ENSG00000149273	ENST00000526608.1	RPS3	1.75	2.64	0	1.85	2.57	0	0	0	0	0	1.16	0	0	0	0	0	0	0	+	0.55	0.25
ENSG00000240480.1	processed_pseudogene	chr17	+	7657712	7658171	ENSG00000162244	ENST00000294189.5	RPL29	3.32	2.18	0	0	0	0	0	0	0	0	0	1.54	3.02	0	0	3.16	0	0	NA	0.55	0.24
ENSG00000254793.1	processed_pseudogene	chr15	-	43231508	43232556	ENSG00000160752	ENST00000356657.6	FDPS	3.07	2.62	4.88	2.97	2.14	1.62	4.02	4.16	2.33	2.85	3.02	3.09	1.69	1.81	1.69	2.45	0	0	+	0.55	0.11
ENSG00000226212.2	TR_V_pseudogene	chr7	-	38380301	38380599	ENSG00000211699	ENST00000390346.2	.	7.28	3.29	0	0	0	0	0	0	0	4.47	0	0	0	4.42	0	0	0	0	+	0.55	0.3
ENSG00000214185.3	processed_pseudogene	chr20	-	32801301	32803698	ENSG00000184575	ENST00000332707.5	XPOT	0.48	0	0.57	0.43	0.55	0	0	0	0	0.32	0.51	0	0	1.01	0.91	0	0	0	+	0.55	0.21
ENSG00000248794.1	processed_pseudogene	chr5	-	80538149	80538418	ENSG00000112306	ENST00000230050.3	RPS12	0	0	0	5.04	0	0	0	10.74	6.92	5.05	3.41	0	0	0	0	5.88	0	0	+	0.55	0.23
ENSG00000220157.4	processed_pseudogene	chr5	-	79654899	79655859	ENSG00000139675	ENST00000342657.3	HNRNPA1L2	23.83	22.63	4.25	8.75	14.18	0	0	0	0	0	27.13	0	0	11.68	13.79	0	0	0	+	0.55	0.18
ENSG00000227347.1	processed_pseudogene	chr2	-	136956684	136958073	ENSG00000165119	ENST00000376263.3	HNRNPK	159.02	80.2	111.07	87.48	103.81	119.29	96.16	122.74	137.75	109.05	125.24	119.58	126.72	101.8	145.21	255.98	81.86	0	+	0.54	0.1
ENSG00000218027.1	processed_pseudogene	chr6	-	1513936	1515524	ENSG00000109381	ENST00000379550.1	ELF2	0	0.49	0	0	0	0	0	0	0	0	1.18	0	0	2.36	0	0	0	0	+	0.54	0.45
ENSG00000236058.2	processed_pseudogene	chr10	-	120631566	120632114	ENSG00000215472	ENST00000418495.1	RPL17	0	2.54	0	0	2.61	0	0	0	0	1.74	1.81	3.28	0	0	0	0	0	0	+	0.54	0.25
ENSG00000236397.2	unprocessed_pseudogene	chr2	-	114356613	114358838	ENSG00000013573	ENST00000407793.2	DDX11	0	6.31	0	1.02	1.98	0	3.65	2.11	3.96	12.32	0	0.85	0	10.07	8.34	3.07	0	0	+	0.54	0.18
ENSG00000237749.2	processed_pseudogene	chr1	+	38021848	38022102	ENSG00000177954	ENST00000368567.4	RPS27	5.52	9.44	0	9.46	8.13	0	4.79	0	14.15	11.14	0	9.5	8.22	5.36	0	30.48	0	409.02	+	0.54	0.16
ENSG00000248830.1	unprocessed_pseudogene	chr19	-	35033367	35036300	ENSG00000197841	ENST00000392232.3	ZNF181	0	1.8	2.61	0	1.01	1.79	0.46	0.9	0	0.52	2.46	1.45	0	1.33	1.53	0.78	0	0	+/-	0.54	0.16
ENSG00000249489.1	processed_pseudogene	chr11	-	88141347	88142391	ENSG00000111640	ENST00000229239.5	GAPDH	58.38	35.07	77.89	61.78	92.4	172.42	125.74	104.16	61.46	54.57	29.16	81.68	637.78	57.68	63.81	77.59	1149.48	0	+	0.54	0.12
ENSG00000183900.3	processed_pseudogene	chr5	-	72742887	72744145	ENSG00000186564	ENST00000334793.5	FOXD2	1.5	1.17	0	0	0	0	6.34	0	1.63	7.18	0	3.45	2.33	4.96	0	0	0	0	+	0.54	0.21
ENSG00000227615.1	processed_pseudogene	chr11	-	74456761	74457159	ENSG00000112306	ENST00000230050.3	RPS12	0	0	0	0	0	0	0	0	5	3.19	0	6.32	4.19	2.93	0	4.12	9.28	0	+	0.54	0.22
ENSG00000249741.1	processed_pseudogene	chr4	-	144832671	144833208	ENSG00000151748	ENST00000324679.4	SAV1	14.2	6.42	2.27	5.12	8.56	0	0	0	6.71	4.06	0	6.2	0	10.49	4.39	3.84	9.74	0	+	0.54	0.16
ENSG00000224003.1	processed_pseudogene	chr22	+	26043228	26045199	ENSG00000176105	ENST00000359834.3	YES1	10.38	13.07	2.25	13.64	5.01	1.63	0	0	6.32	0.94	4.92	2.8	0	5.6	6.31	0.5	0	0	+	0.54	0.15
ENSG00000213561.3	processed_pseudogene	chr1	-	78509061	78509853	ENSG00000114021	ENST00000394140.3	NIT2	8.72	1.51	0	4.12	0	2.54	0	3.99	0	0	2.13	0	2.88	0	7.63	0	0	0	+	0.54	0.21
ENSG00000233266.1	processed_pseudogene	chr2	+	54278471	54278897	ENSG00000189403	ENST00000405805.1	HMGB1	8.43	3.36	9.38	11.29	0	0	0	0	3.28	0	5.59	6.02	0	0	0	4.58	0	0	+	0.54	0.19
ENSG00000253451.1	IG_V_pseudogene	chr22	+	23006943	23007377	ENSG00000211668	ENST00000390314.2	.	0	0	0	0	0	0	0	0	4.29	23.84	0	0	0	0	0	0	0	0	+	0.54	0.56
ENSG00000224473.1	processed_pseudogene	chr10	-	30692126	30692705	ENSG00000112576	ENST00000372991.4	CCND3	0	1.41	0	0	0	0	0	0	0	0	0	0	0	0	0	2.31	0	0	+	0.54	0.5
ENSG00000232546.1	unprocessed_pseudogene	chr7	+	66313483	66323123	ENSG00000077809	ENST00000324896.4	GTF2I	0	0	0	0	0	0	0	0	0	0	3.94	0	0	0	7.08	0	0	0	+	0.54	0.49
ENSG00000230202.1	processed_pseudogene	chr6	+	118320138	118320611	ENSG00000162244	ENST00000466397.1	RPL29	294.26	473.39	41.46	167.93	260.77	60.45	212.7	157.14	150.03	225.7	719.83	256.8	339	165.8	252	280.66	0	0	+	0.54	0.11
ENSG00000180385.4	transcribed_unprocessed_pseudogene	chr3	+	10029588	10036015	ENSG00000144554	ENST00000287647.3	FANCD2	0	2.62	0	0	0	0	0	0	0	0	2.96	0	0	1.95	1.9	0	0	0	+	0.54	0.29
ENSG00000231392.1	unprocessed_pseudogene	chr22	+	23117022	23117184	ENSG00000211664	ENST00000390310.2	.	0	11.15	0	0	0	0	0	0	0	5.99	0	0	0	0	0	0	0	0	NA	0.53	0.49
ENSG00000253709.1	IG_V_pseudogene	chr14	-	106602580	106602820	ENSG00000211935	ENST00000390595.2	.	0	0	0	0	0	0	0	0	7.21	75.29	0	0	0	0	0	0	0	0	-	0.53	0.57
ENSG00000232872.2	processed_pseudogene	chr13	-	52482354	52484757	ENSG00000150527	ENST00000280083.3	CTAGE5	0	0	0.85	0	0.91	1.15	1.06	0.88	0	0.68	0	0	1.73	5.86	0	0.4	0	0	+	0.53	0.27
ENSG00000125631.7	transcribed_unprocessed_pseudogene	chr2	+	118617003	118660914	ENSG00000157219	ENST00000287907.2	HTR5A	0	0	0	0	0	0	0	0	0	0	0	0	0	4.5	0	0	0	0	NA	0.53	1
ENSG00000184303.4	processed_pseudogene	chr2	-	91872473	91873910	ENSG00000169676	ENST00000304374.2	DRD5	0	0	0	0	0	0	0	0	0	0	0	0	0	1.19	0	0	0	0	NA	0.53	1
ENSG00000224769.1	unprocessed_pseudogene	chr3	+	195341818	195347104	ENSG00000176945	ENST00000447234.2	MUC20	0	0.73	0	2.16	0	1.08	6.98	1.46	9.65	1.56	7.86	1.59	2.77	1.98	3.29	0	0	0	+	0.53	0.18
ENSG00000186481.9	unprocessed_pseudogene	chr18	+	14179394	14226111	ENSG00000172014	ENST00000357336.3	ANKRD20A4	0.94	0.88	1.83	0	0	0	0	0	0	0.27	0	0.47	0	2.23	0.9	1.1	0	0	NA	0.53	0.23
ENSG00000254618.1	processed_pseudogene	chr8	+	146220272	146220926	ENSG00000170348	ENST00000303575.3	TMED10	5.26	0	4.57	3.68	5.68	12.72	3.63	6.12	1.44	2.56	4.48	4.48	4.84	2.08	2.53	2.38	0	0	-	0.53	0.14
ENSG00000241838.2	processed_pseudogene	chr22	-	16255355	16256477	ENSG00000075624	ENST00000331789.5	ACTB	0	0	0	0	0.87	0	0	0	1.42	1.44	0.7	1.53	0	1.18	0	3.7	0	0	NA	0.53	0.26
ENSG00000226085.2	processed_pseudogene	chr22	+	40271293	40272112	ENSG00000169021	ENST00000304863.3	UQCRFS1	0	0	0	0	1.45	3.33	0	0	0	0	0	0	1.46	0	0	0	0	0	+	0.53	0.41
ENSG00000240674.1	processed_pseudogene	chr4	-	165933518	165933997	ENSG00000122026	ENST00000311549.6	RPL21	0	2.43	0	0	0	0	0	0	2.54	0	0	2.49	0	0	0	0	0	0	NA	0.53	0.33
ENSG00000241741.1	processed_pseudogene	chr4	-	113709239	113710034	ENSG00000148303	ENST00000323345.6	RPL7A	0	2.1	0	0	1.49	0	0	0	1.85	0	1.72	2.11	0	0	0	2.13	0	0	+	0.53	0.2
ENSG00000214982.5	unprocessed_pseudogene	chr10	+	51623583	51707661	ENSG00000227345	ENST00000432127.1	PARG	1.8	1.46	2.49	2.93	0.77	5.23	2.49	1.23	0.48	0.77	2.82	2	3.38	3.57	3.12	3.15	0	0	+	0.53	0.13
ENSG00000196369.6	transcribed_unprocessed_pseudogene	chr1	+	143916242	144094424	ENSG00000163486	ENST00000414359.2	SRGAP2	0	0	3.8	0	0	0	4.86	0	3.67	0	4.14	0	0	0	0	6.94	0	70.41	+	0.53	0.25
ENSG00000225338.1	processed_pseudogene	chr1	-	212482393	212482860	ENSG00000198242	ENST00000422514.2	RPL23A	0	3.03	0	0	2.89	0	0	0	0	0	0	1.81	3.5	0	0	2.93	0	85.43	+	0.53	0.24
ENSG00000254593.1	unprocessed_pseudogene	chr11	+	71614240	71615127	ENSG00000184166	ENST00000331459.1	OR1D2	0	0	1.98	0	0	2.58	2.62	0	0	1.92	0	2.03	0	4.51	0	0	0	0	-	0.53	0.24
ENSG00000253120.1	IG_V_pseudogene	chr22	+	22922478	22922760	ENSG00000211668	ENST00000390314.2	.	0	0	0	0	0	0	0	0	4.98	2.65	0	0	0	0	0	0	0	0	+	0.53	0.5
ENSG00000225695.1	processed_pseudogene	chr2	+	201927812	201928774	ENSG00000135486	ENST00000340913.5	HNRNPA1	0	3.11	0	0	0	0	0	0	0	0	1.32	0	0	0	0	0	0	0	+/-	0.53	0.53
ENSG00000228929.1	processed_pseudogene	chr1	-	53237866	53238320	ENSG00000110700	ENST00000525634.1	RPS13	0	0	0	0	0	0	0	0	0	0	0	2.02	0	0	0	1.78	0	0	+	0.53	0.46
ENSG00000236459.1	processed_pseudogene	chr3	+	42930853	42931798	ENSG00000135486	ENST00000340913.5	HNRNPA1	0	2.5	0	0	0	0	0	0	0	0	1.09	0	0	0	0	0	0	0	+	0.53	0.54
ENSG00000213857.3	processed_pseudogene	chr22	-	41470184	41471243	ENSG00000075624	ENST00000331789.5	ACTB	47.72	28.85	31.24	21.02	88.45	0	26.05	0	1.01	1.47	27.98	3.5	0	38.87	9.4	5.21	0	0	+	0.53	0.15
ENSG00000232559.2	unprocessed_pseudogene	chr7	-	66019575	66041910	ENSG00000154710	ENST00000284957.4	RABGEF1	107.78	89.61	92.84	95.26	97.27	59.19	41.67	31.92	82.63	43.9	80	123.58	46.23	99.75	115	48.2	62.05	0	+	0.52	0.1
ENSG00000234044.1	processed_pseudogene	chr2	+	128824768	128824981	ENSG00000120533	ENST00000521688.1	ENY2	24.14	19.49	36.27	24.75	40.61	24.59	59.8	71.06	22.97	16.55	16.92	15.31	11.63	19.13	31.13	26.68	30.29	0	+	0.52	0.11
ENSG00000219747.1	processed_pseudogene	chr6	+	151420665	151421069	ENSG00000144713	ENST00000429711.2	RPL32	18.86	15.76	8.41	14.08	18.56	0	2.35	0	4.3	9.06	25.22	5.85	4.44	17.73	9.69	20.67	0	0	+	0.52	0.12
ENSG00000233961.1	unprocessed_pseudogene	chr9	+	69065655	69084989	ENSG00000109536	ENST00000226798.4	FRG1	16.18	13.93	20.92	23.88	13.23	13.59	7.81	10.19	3.21	18.25	16.64	26.16	6.37	15.28	31.94	24.41	0	0	NA	0.52	0.11
ENSG00000241429.1	processed_pseudogene	chr3	+	138543905	138545171	ENSG00000156508	ENST00000316292.9	EEF1A1	2.06	2.95	0	0.99	1.22	0	1.68	0	0	0	1.05	1.5	0	1.1	1.01	1.66	0	0	+/-	0.52	0.18
ENSG00000249661.1	processed_pseudogene	chr4	-	141562994	141566643	ENSG00000182095	ENST00000440081.2	TNRC18	1.9	1.43	0	1.83	0	0	0.32	0	0.3	0	0.25	1.21	0	1.8	0.26	0	0	0	+	0.52	0.2
ENSG00000226284.1	processed_pseudogene	chr20	+	47751017	47751549	ENSG00000111229	ENST00000228825.6	ARPC3	0	2.94	0	0	2.5	0	0	0	2.41	2.44	0	0	0	0	2.69	4.47	0	0	+/-	0.52	0.23
ENSG00000214815.2	processed_pseudogene	chr7	+	138125435	138126983	ENSG00000106348	ENST00000338791.6	IMPDH1	2.05	0	0	0	1.18	0	0	0	0.83	0	0	0.59	0	0	0	4.95	0	0	NA	0.52	0.35
ENSG00000234268.1	processed_pseudogene	chr11	-	116906513	116906767	ENSG00000177954	ENST00000368567.4	RPS27	0	0	0	0	0	0	0	0	6.72	8.13	0	6.13	0	0	0	8.41	0	0	+	0.52	0.27
ENSG00000136149.6	processed_pseudogene	chr13	-	55014839	55015450	ENSG00000142541	ENST00000391857.4	RPL13A	73.57	78.51	8.07	31.32	106.77	151.55	37.61	214.05	293.55	296.01	78.39	342.27	271.55	38.12	39.9	454.49	0	0	+	0.52	0.11
ENSG00000219294.5	processed_pseudogene	chr6	+	7986770	7988425	ENSG00000143398	ENST00000349792.5	PIP5K1A	0.92	1.44	2.83	0.87	0.64	2.52	1.56	0	2.9	1.39	2.11	0.98	0	14.93	3.2	0.99	0	0	+	0.52	0.2
ENSG00000244560.2	unprocessed_pseudogene	chr7	+	148984705	148985008	ENSG00000196453	ENST00000247930.4	ZNF777	0	6.45	6.08	0	0	0	0	0	0	0	2.96	0	0	0	5.71	0	0	0	+	0.51	0.28
ENSG00000214313.3	transcribed_unprocessed_pseudogene	chr7	+	99578385	99585158	ENSG00000160862	ENST00000292401.4	AZGP1	0	0	0	0	0	0	2.85	17.4	0	0	0	3.26	0	0	0	0	0	0	+	0.51	0.45
ENSG00000203878.6	transcribed_unprocessed_pseudogene	chr1	+	111822682	111828665	ENSG00000134216	ENST00000353665.6	CHIA	0	0	0	0	0	0	0	0	3.9	0	0	0	0	0	0	0	0	0	NA	0.51	1
ENSG00000215512.5	transcribed_unprocessed_pseudogene	chr18	-	15307662	15330281	ENSG00000180777	ENST00000447268.2	ANKRD30B	0	0	0	0	0	0	0	0	0	0	0	0	0	2.79	0	0	0	0	NA	0.51	1
ENSG00000223602.2	unprocessed_pseudogene	chr9	-	69891208	69901481	ENSG00000180777	ENST00000447268.2	ANKRD30B	0	0	0	0	0	0	0	0	0	0	0	0	0	3.26	0	0	0	0	NA	0.51	1
ENSG00000224309.3	unprocessed_pseudogene	chr21	+	14410529	14439354	ENSG00000180777	ENST00000447268.2	ANKRD30B	0	0	0	0	0	0	0	0	0	0	0	0	0	3.13	0	0	0	0	NA	0.51	1
ENSG00000230845.1	unprocessed_pseudogene	chr6	-	52737812	52744738	ENSG00000174156	ENST00000211122.3	GSTA3	0	0	0	0	0	0	0	0	0	0	0	0	0	2.25	0	0	0	0	-	0.51	1
ENSG00000243674.1	unprocessed_pseudogene	chr3	-	75396984	75397938	ENSG00000237521	ENST00000456448.1	OR7E24	0	1.49	0	0	0	0	0	0	0	0	0.92	1.6	1.25	1.83	0	0	0	0	NA	0.51	0.25
ENSG00000250227.1	processed_pseudogene	chr4	+	165836717	165838135	ENSG00000176979	ENST00000512596.1	TRIM60	0	0	0	1.76	0	0	0	0	0	0.82	1.21	0.88	0	2.88	0	0	0	0	NA	0.51	0.3
ENSG00000235670.1	processed_pseudogene	chr3	+	32071688	32072170	ENSG00000122026	ENST00000311549.6	RPL21	0	2.93	0	0	0	0	0	0	0	10.15	2.61	0	0	0	0	0	0	0	+	0.51	0.43
ENSG00000227939.1	processed_pseudogene	chr6	+	31248094	31249296	ENSG00000100316	ENST00000216146.4	RPL3	362.29	205.91	177.48	180.95	472.61	103.47	279.33	360.48	554.36	611.58	463.91	675.54	228.56	297.72	216.17	729.66	2689.77	0	+	0.51	0.1
ENSG00000231848.1	processed_pseudogene	chr2	+	45223552	45224012	ENSG00000163463	ENST00000295682.4	KRTCAP2	0	0	0	0	0	0	0	7.56	0	0	2.75	1.53	0	3.06	0	0	0	0	+	0.51	0.35
ENSG00000214975.3	processed_pseudogene	chr6	+	24976646	24977204	ENSG00000196262	ENST00000489459.1	PPIA	68.95	108.52	112.13	85.89	108.93	40.57	79.62	129.79	113.16	54.02	71.89	77.28	68.41	79.68	64.64	113.76	0	0	-	0.51	0.1
ENSG00000255457.1	processed_pseudogene	chr8	+	13553083	13563015	ENSG00000164402	ENST00000296873.7	2013-09-08	0	0	15.04	0	0	0	0	0	0	0	3.76	0	0	14.28	0	0	0	0	+	0.5	0.37
ENSG00000177350.6	transcribed_processed_pseudogene	chr14	+	56232895	56233508	ENSG00000142541	ENST00000391857.4	RPL13A	0	6.49	0	0	2.47	0	0	0	0	0	3.74	1.23	0	0	3.12	0	0	0	NA	0.5	0.29
ENSG00000213891.3	processed_pseudogene	chr5	-	60686495	60687698	ENSG00000100316	ENST00000216146.4	RPL3	16.85	4.6	1.73	10.69	1.77	3.16	0.92	6.42	4.54	8.06	21.88	7.22	2.93	1.71	7.5	6.81	0	0	+/-	0.5	0.14
ENSG00000214455.3	processed_pseudogene	chr13	-	45964488	45965402	ENSG00000128595	ENST00000538546.1	CALU	96.58	3.2	23.04	21.43	17.09	36.07	19.63	59.3	26.17	22.64	8.71	28.44	9.13	5.1	30.72	1.67	13.6	0	+/-	0.5	0.13
ENSG00000253631.1	IG_V_pseudogene	chr22	+	22804540	22804990	ENSG00000211652	ENST00000390298.2	.	0	0	0	0	0	0	0	0	0	3.41	0	0	0	0	0	3.22	0	0	NA	0.5	0.45
ENSG00000232499.1	processed_pseudogene	chr1	+	113992322	113993352	ENSG00000135486	ENST00000330752.6	HNRNPA1	2.43	2.82	4.4	2.27	3.51	1.38	5.1	0	1.78	0.88	3.07	0.84	0	1.85	5.7	0	0	168.1	+	0.5	0.15
ENSG00000230581.1	processed_pseudogene	chr9	+	6834386	6835577	ENSG00000075624	ENST00000331789.5	ACTB	1.99	5.04	2.04	2.76	2.04	0	2.19	0	0.96	0.87	1.78	1.11	0	0	0.94	2.27	2.69	0	+	0.5	0.17
ENSG00000232176.1	processed_pseudogene	chr9	-	19200333	19201044	ENSG00000137154	ENST00000380394.4	RPS6	0	1.92	2.01	2.52	2.67	0	2.18	0	1.76	1.22	4.89	3.72	0	3.45	1.39	1.85	0	0	+	0.5	0.15
ENSG00000231043.2	processed_pseudogene	chr2	-	58687427	58689167	ENSG00000113141	ENST00000508301.1	IK	0	0	0	0	0	0	0	0	0	0	0	0	0.67	17.49	0	0	0	0	+	0.5	0.72
ENSG00000255277.2	unprocessed_pseudogene	chr16	-	14914649	14918526	ENSG00000091262	ENST00000546056.1	ABCC6	0	0	0	0	0	0	0	5.49	0	0	0	0	0	0	1.7	0	0	0	NA	0.5	0.55
ENSG00000216906.1	processed_pseudogene	chr6	+	150225376	150227553	ENSG00000173269	ENST00000372027.4	MMRN2	0.91	0	0	1.04	0	0	0	0	0.81	0	0	0.81	0	1.51	0	0	0	0	+	0.5	0.27
ENSG00000241511.1	processed_pseudogene	chr8	-	29974900	29975295	ENSG00000134419	ENST00000322989.4	RPS15A	0	6.68	0	0	0	0	0	0	3.78	8.22	0	1.82	4.88	0	0	0	0	0	NA	0.5	0.26
ENSG00000235376.4	processed_pseudogene	chr10	+	105005754	105006440	ENSG00000197713	ENST00000359429.6	RPE	32.64	12.19	23.8	19.2	26.84	27.13	24.86	35.82	15.65	30.73	38.55	49.7	10.44	26.47	31.48	43.77	36.85	0	+	0.5	0.1
ENSG00000189212.8	transcribed_unprocessed_pseudogene	chr7	-	35121205	35225653	ENSG00000177990	ENST00000324472.4	DPY19L2	0	0	1.05	0	0	3.78	0	0	0	0	0	0	0	1.41	0	0	0	0	+	0.5	0.44
ENSG00000238181.1	processed_pseudogene	chr9	+	123482951	123484241	ENSG00000101444	ENST00000217426.2	AHCY	0	0	0	0	0	0	0	4.3	0	0	0	0.61	0	0	1.42	0	0	0	+/-	0.5	0.48
ENSG00000172799.5	processed_pseudogene	chr2	-	232298634	232299137	ENSG00000176261	ENST00000468695.1	ZBTB8OS	60.77	64.44	31.42	68.74	54.2	54.09	32.36	91.33	26.91	34.64	46.43	43.31	31.52	38.15	74.98	52.02	49.07	0	+	0.49	0.1
ENSG00000231351.2	processed_pseudogene	chr2	-	87157373	87157877	ENSG00000239779	ENST00000393972.3	WBP1	10.98	3.77	2.43	5.09	8.16	0	2	3.25	4.15	2.45	6.62	4.02	0	6.23	11.1	2.69	0	0	NA	0.49	0.13
ENSG00000253175.1	processed_pseudogene	chr8	+	95577264	95577943	ENSG00000071082	ENST00000409711.1	RPL31	0	0	0	0	0	0	0	0	0	5.33	0	5.42	0	0	0	2.21	0	0	NA	0.49	0.36
ENSG00000229427.1	processed_pseudogene	chr13	+	31885426	31887058	ENSG00000107890	ENST00000376070.3	ANKRD26	0	0.83	0	0	0	2.1	0	0	0	0	2.68	0	0	3.94	1.11	0	0	0	+	0.49	0.3
ENSG00000255000.1	processed_pseudogene	chr8	+	146273246	146274275	ENSG00000198315	ENST00000330236.5	ZNF192	0	0	0	1.61	0	1.38	0	0	0	0	2.15	0.77	0	0	1.17	0	0	0	-	0.49	0.27
ENSG00000213553.3	processed_pseudogene	chr2	+	38708993	38709946	ENSG00000089157	ENST00000228306.4	RPLP0	1.63	3.8	0	1.33	3.29	0	1.76	0	1.77	2.19	1.67	2.02	1.87	0.96	0.93	1.44	14.37	0	+	0.49	0.15
ENSG00000232612.1	processed_pseudogene	chr7	+	54724051	54724427	ENSG00000071082	ENST00000264258.3	RPL31	0	0	0	0	0	21.85	0	9.5	18.44	9.08	0	14.06	9.29	0	0	18.92	0	0	+	0.49	0.19
ENSG00000241981.2	processed_pseudogene	chr4	+	103583768	103584230	ENSG00000122026	ENST00000311549.6	RPL21	0	1.81	0	0	0	0	0	0	2.82	0	0	0	0	0	0	0	0	0	-	0.49	0.49
ENSG00000229638.1	processed_pseudogene	chr3	-	185135283	185136566	ENSG00000174444	ENST00000307961.5	RPL4	2.12	1.76	1.44	1.73	2.34	0	1.23	4.21	1.65	1.11	2.99	1.74	2.47	1.92	1.61	1.69	3.98	0	+	0.49	0.13
ENSG00000225224.1	processed_pseudogene	chr7	+	156985062	156985526	ENSG00000143947	ENST00000272317.6	RPS27A	3.28	3.78	0	0	0	0	0	0	0	0	2.9	0	0	0	0	0	0	0	+	0.49	0.34
ENSG00000232713.1	processed_pseudogene	chr2	-	61165340	61165739	ENSG00000112306	ENST00000230050.3	RPS12	18.16	26	6	2.64	10.34	0	8.22	0	11	21.04	7.95	3.96	0	6.74	8.74	34.54	17.58	0	+/-	0.49	0.14
ENSG00000174912.6	processed_pseudogene	chr3	-	156431673	156432717	ENSG00000169519	ENST00000342303.5	METT5D1	0	0	0	0.93	1.03	2.99	2.21	0	0	0	1.21	0	2.04	0	0	0	0	0	+	0.49	0.25
ENSG00000254126.1	unprocessed_pseudogene	chr2	+	107103883	107123396	ENSG00000172116	ENST00000393761.2	CD8B	0	2.95	2.66	0	1.59	0	0	0	0	4.14	0	0	0	0	0	6.18	0	0	+	0.48	0.28
ENSG00000215142.3	unprocessed_pseudogene	chr9	-	40491622	40633282	ENSG00000106714	ENST00000297668.6	CNTNAP3	15.62	8.59	4.58	16.05	9.25	5.11	6.59	0	3.78	5.13	2.38	4.29	0	3.48	4.99	0	0	0	NA	0.48	0.14
ENSG00000213280.2	processed_pseudogene	chr7	-	128210295	128210742	ENSG00000124614	ENST00000344700.3	RPS10	0	5.44	0	0	0	0	0	0	0	0	2.08	0	0	0	0	0	0	0	+	0.48	0.53
ENSG00000223703.1	unprocessed_pseudogene	chr2	+	91924752	91955465	ENSG00000143061	ENST00000369486.3	IGSF3	0	0	0	0	0	0	0.36	0	0	0	0	0	0	3.13	0	0	0	0	+	0.48	0.69
ENSG00000253440.1	IG_V_pseudogene	chr14	-	106825038	106825477	ENSG00000211938	ENST00000390598.2	.	0	0	0	0	0	0	0	0	0	2.09	0	0	0	0	0	3.16	0	0	NA	0.48	0.48
ENSG00000253907.1	processed_pseudogene	chr8	+	28095947	28096422	ENSG00000196923	ENST00000355841.2	PDLIM7	0	0	0	0	0	0	0	0	0	0	0	1.77	3.44	0	0	0	0	0	+	0.48	0.51
ENSG00000187791.5	processed_pseudogene	chr9	-	34889244	34891377	ENSG00000205108	ENST00000378788.3	ENSG00000205108	0	0	0	0	0	0	0	0	0	0	0	0	0	52.95	0	0	0	0	+/-	0.48	1
ENSG00000227550.2	TR_V_pseudogene	chr7	-	142157378	142157849	ENSG00000229200	ENST00000390359.3	.	0	0	0	0	0	0	0	0	0	0	0	0	0	0	0	24.62	0	0	-	0.48	1
ENSG00000231484.1	unprocessed_pseudogene	chr7	+	57888037	57896752	ENSG00000125804	ENST00000376398.2	FAM182A	0	0	0	0	0	0	0	0	0	0	0	0	0	26.23	0	0	0	0	NA	0.48	1
ENSG00000251172.1	processed_pseudogene	chr3	-	97200021	97200350	ENSG00000132958	ENST00000400230.2	TPTE2	0	0	0	0	0	0	0	0	0	0	0	0	0	39.59	0	0	0	0	+	0.48	1
ENSG00000253325.1	IG_V_pseudogene	chr14	-	106833231	106833664	ENSG00000211979	ENST00000390639.2	.	0	0	0	0	0	0	0	0	0	9.89	0	0	0	0	0	0	0	0	NA	0.48	1
ENSG00000253578.1	IG_V_pseudogene	chr2	-	89470259	89470696	ENSG00000241244	ENST00000492446.1	.	0	0	0	0	0	0	0	0	0	5.6	0	0	0	0	0	0	0	0	NA	0.48	1
ENSG00000256192.1	processed_pseudogene	chr12	+	64660193	64660546	ENSG00000203907	ENST00000370359.5	OOEP	0	0	0	0	0	0	0	0	0	0	0	0	0	9.05	0	0	0	0	-	0.48	1
ENSG00000249863.1	processed_pseudogene	chr4	+	37869804	37871589	ENSG00000135316	ENST00000355238.6	SYNCRIP	7.29	5.33	3.1	4.36	2.02	3.54	2.33	6.16	1.38	3.75	7.76	1.25	0	5.48	7.33	16.02	6.67	0	+	0.48	0.14
ENSG00000225492.2	unprocessed_pseudogene	chr1	+	89875878	89891802	ENSG00000117228	ENST00000370473.4	GBP1	0	1.37	0	0.82	1.98	1.44	1.8	0	12.71	3.3	4.64	6.16	0	3.5	0.63	0.81	0	0	+	0.48	0.2
ENSG00000243781.1	processed_pseudogene	chr1	+	238090131	238090905	ENSG00000184009	ENST00000331925.1	ACTG1	0	0	0	0	0	0	0	0	1.41	0	0	1.39	0	0	0	2.48	0	45.64	NA	0.48	0.38
ENSG00000218283.2	processed_pseudogene	chr1	+	220426912	220427878	ENSG00000185787	ENST00000331268.4	MORF4L1	2.85	1.87	7.48	3.64	2.64	4.12	1.49	2.59	1.43	0	2.55	0	0	1.98	1.34	0	0	86.26	+	0.48	0.17
ENSG00000227376.1	processed_pseudogene	chr11	-	77445520	77446071	ENSG00000167996	ENST00000273550.7	FTH1	8.82	5.06	5.07	7.38	5.92	3.23	5.88	4.13	9.42	1.6	4.95	5.65	2.92	6.59	3.05	8.32	0	0	+	0.48	0.11
ENSG00000239246.1	processed_pseudogene	chr17	-	60593682	60594128	ENSG00000124614	ENST00000344700.3	RPS10	8.29	2.63	3.06	8.86	9.12	4.42	3.81	0	4.03	2.03	4.36	2.7	4.26	4.16	6.36	5.44	0	0	+	0.48	0.12
ENSG00000224014.1	processed_pseudogene	chr1	+	247338558	247338827	ENSG00000184900	ENST00000411651.2	SUMO3	0	11.51	7.52	0	0	0	0	0	0	3.37	14	3.43	0	8.21	14.92	0	0	0	+/-	0.48	0.2
ENSG00000217325.1	transcribed_processed_pseudogene	chr6	+	126964786	126965445	ENSG00000169230	ENST00000303204.4	PRELID1	0	1.84	0	0	1.68	0	1.24	0	0	0	0	0	0	3.62	0	1.18	0	0	+	0.48	0.3
ENSG00000241661.1	processed_pseudogene	chr7	+	139992552	139993139	ENSG00000184203	ENST00000328432.3	PPP1R2	0	1.53	0	0	0	0	0	0	0	1.38	0	0	0	6.3	0	2.54	0	0	NA	0.48	0.37
ENSG00000224040.1	processed_pseudogene	chr1	-	182911250	182911539	ENSG00000205581	ENST00000380749.5	HMGN1	7.55	3.1	0	0	0	6.73	7.87	0	15.72	7.47	4.7	7.6	0	5.89	7.63	22.46	0	841.12	NA	0.47	0.16
ENSG00000230383.1	processed_pseudogene	chr7	+	137406731	137407592	ENSG00000089009	ENST00000424576.1	RPL6	1.82	2.21	0	1.26	3.78	0	0	0	0.99	0.99	1.48	1.71	0	0	1.41	1.42	0	0	+	0.47	0.19
ENSG00000253818.1	IG_V_pseudogene	chr22	+	22758539	22759053	ENSG00000211644	ENST00000390290.2	.	0	4.4	0	0	0	0	5.95	0	0	29.2	0	0	0	0	0	31.13	0	0	NA	0.47	0.32
ENSG00000242435.1	unprocessed_pseudogene	chr7	+	76633979	76635091	ENSG00000243566	ENST00000419923.2	UPK3B	0	0	0	0	0	0	0	0	2.06	2.02	0	1.37	0	0	0	0	0	0	NA	0.47	0.34
ENSG00000233122.1	processed_pseudogene	chr10	+	131904310	131906745	ENSG00000244693	ENST00000487179.1	CTAGE8	0.52	0.63	0	0.97	0	0	0.6	0.87	0	0	0.66	0.4	0	0.73	1.22	0.67	0	0	+	0.47	0.17
ENSG00000233435.1	processed_pseudogene	chr10	+	135455590	135456398	ENSG00000164252	ENST00000312916.7	AGGF1	0	1.57	1.9	0	0	0	0	0	0	0	1.89	0	0	5.4	0	0	0	0	NA	0.47	0.35
ENSG00000232926.1	processed_pseudogene	chr22	+	19874812	19875493	ENSG00000161016	ENST00000262584.3	RPL8	0	6.97	0	0	0	0	0	0	0	2.25	2.62	1.3	9.81	0	0	0	8.92	0	+/-	0.47	0.3
ENSG00000237774.3	processed_pseudogene	chr12	+	95519536	95520165	ENSG00000188846	ENST00000396203.2	RPL14	0	1.67	0	1.92	0	0	0	0	0	1.07	1.95	1.09	0	0	0	2.48	0	0	+	0.47	0.23
ENSG00000228638.1	processed_pseudogene	chr3	-	48332283	48332865	ENSG00000119616	ENST00000341162.3	FCF1	29.83	64.99	28.23	28.33	25.44	54.7	49.75	32.8	14.06	39.97	125.04	60.91	19.45	41.97	67.19	83.11	57.42	0	+	0.47	0.11
ENSG00000242607.1	processed_pseudogene	chr8	-	12427859	12428639	ENSG00000145425	ENST00000274065.4	RPS3A	3.58	16.65	5.75	1.39	3.69	6.83	3.01	0	13.04	5.17	20.3	8.28	2.16	2.8	1.89	3.35	0	0	+	0.47	0.14
ENSG00000230207.1	processed_pseudogene	chr9	-	7477045	7478320	ENSG00000174444	ENST00000307961.5	RPL4	2.5	1.4	0.9	1.29	2.96	0	0.8	0	1.07	1.37	1.48	1.18	0	1.35	0.81	2.29	3.76	0	+	0.47	0.15
ENSG00000227018.1	processed_pseudogene	chr17	+	15686602	15687621	ENSG00000134352	ENST00000381298.1	IL6ST	0	0	0	0	0	0	0	2.14	0	0	1.4	0	0	0	1.18	0	0	0	+	0.47	0.38
ENSG00000256056.1	unprocessed_pseudogene	chr12	-	27745394	27746972	ENSG00000214700	ENST00000398815.3	C12orf71	0	2.72	0	0	0	4.62	0	0	0	0.99	2.06	0	0	1.08	0	0	0	0	+/-	0.47	0.3
ENSG00000225648.1	unprocessed_pseudogene	chr7	+	72300004	72307217	ENSG00000126524	ENST00000246868.2	SBDS	108.42	142.2	281.94	222.55	134.78	119.27	119.27	132.67	244.34	110.61	150.27	194.26	88.48	110.26	294.2	54.94	52.11	0	+	0.46	0.1
ENSG00000226038.4	processed_pseudogene	chr20	+	41859400	41859900	ENSG00000196262	ENST00000468812.1	PPIA	0	0	6.13	0	0	0	3.02	0	2.42	0	0	0	0	0	0	2.08	0	0	+	0.46	0.33
ENSG00000240950.1	processed_pseudogene	chr3	-	142545938	142546570	ENSG00000161016	ENST00000262584.3	RPL8	6.43	0	0	3.18	1.59	0	0	0	0	0	1.55	0	0	0	0	0	0	0	+	0.46	0.35
ENSG00000249462.1	processed_pseudogene	chr4	-	190894754	190895002	ENSG00000078403	ENST00000377072.3	MLLT10	0	0	0	0	0	0	0	0	0	0	15.09	7.26	0	4.73	0	4.69	0	0	-	0.46	0.32
ENSG00000213430.4	processed_pseudogene	chr5	+	21882694	21884419	ENSG00000144381	ENST00000388968.3	HSPD1	0	0	0.99	0	0	0	0.86	2.04	0.91	0	0	1.02	0	0	1.33	0	0	0	+	0.46	0.25
ENSG00000181514.6	processed_pseudogene	chr6	-	73308179	73309362	ENSG00000143452	ENST00000368995.4	HORMAD1	0	0	0	0	0	0	0	0	0	0	0	0	0	1.04	0	0	0	0	+	0.46	1
ENSG00000251685.2	unprocessed_pseudogene	chr4	-	69870580	69886132	ENSG00000156096	ENST00000381096.3	UGT2B4	0	0	0	0	0	0	0	2.74	0	0	0	0	0	0	0	0	0	0	NA	0.46	1
ENSG00000253128.1	IG_V_pseudogene	chr14	-	107281000	107281252	ENSG00000211952	ENST00000390612.2	.	0	0	0	0	0	0	0	0	0	4.87	0	0	0	0	0	0	0	0	NA	0.46	1
ENSG00000243746.1	processed_pseudogene	chr7	-	144344279	144345668	ENSG00000156508	ENST00000316292.9	EEF1A1	1.19	1.23	0.83	0	1.87	0	1.47	0	0	1.48	1.18	0.99	0	0.71	1.49	1.35	0	0	+	0.46	0.15
ENSG00000250771.1	processed_pseudogene	chr4	+	154599411	154601702	ENSG00000137462	ENST00000260010.6	TLR2	0	2.33	3.61	0	0	2.83	2.77	2.45	0	0.77	0.87	1.91	0	0.63	0.48	6.34	0	0	+/-	0.46	0.19
ENSG00000234742.1	processed_pseudogene	chr3	-	197577271	197577825	ENSG00000215472	ENST00000418495.1	RPL17	0	6.95	3.29	2.02	5.15	3.21	1.5	0	3.74	1.84	3.43	2.12	0	0	2.42	2.42	0	0	+/-	0.46	0.15
ENSG00000205898.3	processed_pseudogene	chr7	-	124800028	124800601	ENSG00000110696	ENST00000228136.4	C11orf58	0	0	2.96	0	0	3.61	0	0	0	0	2.16	4.57	0	0	1.9	0	0	0	+/-	0.46	0.26
ENSG00000227755.1	processed_pseudogene	chr22	+	23802536	23802698	ENSG00000002822	ENST00000442131.2	MAD1L1	9.98	15.09	0	9.77	0	0	8.66	0	0	0	11.25	11.08	9.9	43.61	11.43	0	0	0	NA	0.46	0.19
ENSG00000223875.1	unprocessed_pseudogene	chr22	-	16100517	16124973	ENSG00000172915	ENST00000400445.3	NBEA	0	0	5.23	0	0	0	0	0	0	0	1.66	0	0	0	0	0	0	0	NA	0.46	0.55
ENSG00000224007.1	processed_pseudogene	chr2	-	149053225	149054248	ENSG00000152484	ENST00000282344.6	USP12	0	0	0	0	1.24	0	0	0	0.82	0	0	0	0	0	0	0	0	0	-	0.46	0.49
ENSG00000225603.3	processed_pseudogene	chr1	+	146522379	146524043	ENSG00000073792	ENST00000382199.2	IGF2BP2	0	0	0	0	0	0	0	0	2.48	0	0	0	0	0.49	0	0	0	0	+	0.46	0.64
ENSG00000227638.1	processed_pseudogene	chr9	-	91025798	91026363	ENSG00000135486	ENST00000330752.6	HNRNPA1	0	0	0	0	0	0	0	0	0	0	3.36	0	0	0	2.08	0	0	0	+/-	0.46	0.49
ENSG00000233966.1	processed_pseudogene	chr17	-	15607546	15608214	ENSG00000108106	ENST00000264552.8	UBE2S	0	0	0	0	0	0	0	0	1.41	0	0	0	0	7.64	0	0	0	0	+/-	0.46	0.6
ENSG00000243680.1	processed_pseudogene	chr19	+	52646296	52646589	ENSG00000145592	ENST00000274242.5	RPL37	0	0	0	0	0	0	0	0	0	0	0	4.64	0	0	0	9.72	0	0	+	0.46	0.5
ENSG00000251521.2	unprocessed_pseudogene	chr8	-	82517804	82539184	ENSG00000133731	ENST00000256108.5	IMPA1	0	0	1.68	0	0	0	0	0	0	0	0	0	0	1.19	0	0	0	0	+	0.46	0.48
ENSG00000227203.2	processed_pseudogene	chr8	+	11647514	11647895	ENSG00000113387	ENST00000265073.4	SUB1	34.86	26.73	28.95	47.38	46.67	47.1	68.61	61.5	62.37	69.31	22.43	40.4	10.85	55.45	46.97	73.03	0	0	+	0.46	0.1
ENSG00000232059.1	processed_pseudogene	chr1	-	244857732	244858022	ENSG00000145592	ENST00000274242.5	RPL37	0	4.64	0	0	0	0	0	7.97	4.52	11.28	0	6.79	8.86	6.52	0	5.07	0	405.71	+/-	0.46	0.18
ENSG00000166667.8	unprocessed_pseudogene	chr7	-	101988828	101995406	ENSG00000136206	ENST00000258704.3	SPDYE1	2.08	9.9	3.29	1.17	1.06	5.25	1.91	0	0	2.97	1.55	1.37	9.28	4.23	2.89	0	0	0	NA	0.46	0.16
ENSG00000241907.1	processed_pseudogene	chr5	-	149401130	149401484	ENSG00000008988	ENST00000523936.1	RPS20	0	5.38	0	0	3.04	0	0	0	0	0	2.71	0	0	0	0	0	0	0	+/-	0.46	0.38
ENSG00000174977.7	processed_pseudogene	chr17	+	18553508	18554855	ENSG00000172239	ENST00000306846.3	PAIP1	1.23	1.38	4.78	1	0.93	3.85	1.29	1.49	0	0.86	2.5	1.12	2.35	1.46	2.24	0.94	0	0	+	0.46	0.15
ENSG00000230897.1	processed_pseudogene	chr17	-	14608393	14608851	ENSG00000231500	ENST00000439602.2	RPS18	378.02	271.63	144.61	247.87	533.81	614.43	145.88	1402.31	2021.36	1810.95	522.59	2804.41	3031.49	257.7	160.99	2694.01	35.24	0	+	0.46	0.11
ENSG00000187870.6	unprocessed_pseudogene	chr17	-	20646646	20657841	ENSG00000189050	ENST00000305783.8	RNFT1	0	0	0	0	0	0	0	1.68	0	0	0	0	0	0	0	1.43	0	0	+	0.46	0.46
ENSG00000216522.3	unprocessed_pseudogene	chr22	+	20610447	20616201	ENSG00000100031	ENST00000400382.1	GGT1	0	0	0	0	0	0	2.32	0	0	0	0	0	0	0	1.7	0	0	0	NA	0.46	0.48
ENSG00000237268.2	unprocessed_pseudogene	chr7	-	56489550	56500395	ENSG00000107890	ENST00000376070.3	ANKRD26	0	0	0	0	0	0	0	0	0	0	0.53	0	0	3.51	0	0	0	0	NA	0.46	0.65
ENSG00000214846.4	processed_pseudogene	chr4	-	15732585	15733250	ENSG00000198755	ENST00000322203.6	RPL10A	2.58	2.06	0	4.36	1.66	0	0	0	7.2	3.62	1.71	1.23	0	0	0	14.97	0	0	-	0.45	0.23
ENSG00000235505.3	unprocessed_pseudogene	chr11	-	104774180	104780642	ENSG00000196954	ENST00000355546.4	CASP4	0	1.45	0	1.57	0	0	0	0	1.5	1.35	0	0	0	0	0	0	0	0	NA	0.45	0.27
ENSG00000237470.2	unprocessed_pseudogene	chr10	-	15057369	15063862	ENSG00000152457	ENST00000378289.4	DCLRE1C	0	4.8	0	0	0	3.85	0	0	0	3.39	0	1.8	0	4.87	5.28	0	0	0	+	0.45	0.21
ENSG00000240616.1	processed_pseudogene	chr19	+	13004947	13005694	ENSG00000137154	ENST00000380394.4	RPS6	2.6	4.92	0	3.58	5.32	2.71	2.61	0	1.15	13.58	4.1	2.62	2.75	1.58	5.48	3.61	6.26	0	+/-	0.45	0.16
ENSG00000214869.4	processed_pseudogene	chr7	+	27063356	27064526	ENSG00000143549	ENST00000368533.3	TPM3	9.72	3.68	10.91	4.03	9.16	4.89	1.87	0	3.69	2.24	3.06	1.1	3.1	14.85	6.99	10.23	0	0	+	0.45	0.13
ENSG00000214273.4	processed_pseudogene	chr4	+	190962497	190964569	ENSG00000164252	ENST00000312916.7	AGGF1	0	0	0	0	0	0	0	0	0	0	0.48	0	0	2.11	0.45	0	0	0	NA	0.45	0.51
ENSG00000250982.1	processed_pseudogene	chr16	-	28251010	28251988	ENSG00000111640	ENST00000229239.5	GAPDH	18.11	15.6	39.33	22.05	28.42	150.34	35.99	31.12	20.06	22.22	15.66	25.2	187.7	19.51	26.96	27	0	0	+	0.45	0.12
ENSG00000234624.1	processed_pseudogene	chr2	-	61644023	61644332	ENSG00000165496	ENST00000298283.3	RPL10L	31.39	29.52	7.64	18.85	57.04	0	14.25	0	5.58	0	40.18	0	0	25.09	12.04	8.57	0	0	NA	0.45	0.15
ENSG00000234118.1	processed_pseudogene	chr10	-	112696380	112696991	ENSG00000142541	ENST00000391857.4	RPL13A	2.02	5.58	0	1.65	2.31	0	1.62	6.06	5.18	1.87	4.15	2.36	0	2.24	0	1.79	0	0	NA	0.45	0.15
ENSG00000178715.7	processed_pseudogene	chr1	+	16154727	16155164	ENSG00000105193	ENST00000339471.3	RPS16	4.39	5.38	0	3.82	3.83	0	0	7.63	0	0	10.67	0	0	2.64	3.94	9.65	0	115.44	+	0.45	0.17
ENSG00000218208.1	processed_pseudogene	chr6	+	113902703	113903149	ENSG00000143947	ENST00000272317.6	RPS27A	0	2.26	0	0	0	0	0	0	0	0	0	0	0	0	0	1.99	0	0	+	0.44	0.46
ENSG00000228053.1	processed_pseudogene	chr9	-	112787161	112787638	ENSG00000122026	ENST00000311549.6	RPL21	0	1.92	0	0	0	0	0	0	0	0	0	0	0	0	1.97	0	0	0	NA	0.44	0.44
ENSG00000239614.1	processed_pseudogene	chr3	-	93707478	93707790	ENSG00000205581	ENST00000361263.4	HMGN1	0	0	0	0	0	0	0	0	3.31	0	0	0	0	0	2.9	0	0	0	-	0.44	0.45
ENSG00000215452.3	unitary_pseudogene	chr20	-	45084226	45085724	ENSG00000227124	ENST00000422325.1	ZNF717	0	0	0	0	0	0	0	0	0	0	0.88	1.05	0	0.6	0	0	0	0	+	0.44	0.37
ENSG00000223559.1	processed_pseudogene	chr7	+	56355923	56359118	ENSG00000184575	ENST00000332707.5	XPOT	0	0	0.47	0	0	0	0	0	0	0	0.27	0	0	1.42	0	0	0	0	+	0.44	0.5
ENSG00000240954.1	processed_pseudogene	chr14	+	22218553	22219830	ENSG00000174444	ENST00000307961.5	RPL4	0	3.35	0	0	0	0	0	0	1.25	2.57	0	0.77	0	0	0	4.99	0	0	+	0.44	0.3
ENSG00000235651.1	processed_pseudogene	chr2	-	136268116	136269513	ENSG00000145907	ENST00000394123.3	G3BP1	1.52	0.89	0	1.31	0	1	0	0	0	0	2.29	0	0	1.87	2.33	1.39	0	0	+	0.44	0.19
ENSG00000227878.1	processed_pseudogene	chr2	-	196928034	196928687	ENSG00000182793	ENST00000284562.2	GSTA5	0	0	0	0	0	0	0	0	0	0	0	0	0	2.87	0	0	0	0	NA	0.44	1
ENSG00000240388.2	processed_pseudogene	chr5	+	90650295	90650751	ENSG00000231500	ENST00000439602.2	RPS18	0	2.38	0	0	8.89	0	0	0	1.79	1.52	2.59	2.48	0	4.45	2.07	2.12	0	0	+	0.44	0.21
ENSG00000217094.2	processed_pseudogene	chr10	-	32477251	32477745	ENSG00000196262	ENST00000468812.1	PPIA	6.63	14.93	21.87	7.08	20.66	10.31	18.55	20.3	16.67	5.01	5.92	4.81	12.91	11.32	3.95	16.34	0	0	+	0.44	0.11
ENSG00000223849.1	processed_pseudogene	chr9	+	97885803	97886150	ENSG00000197728	ENST00000356464.4	RPS26	0	4	0	6.21	0	0	0	10.42	2.92	0	4.54	2.11	0	0	9.49	0	0	0	+/-	0.44	0.21
ENSG00000213467.3	processed_pseudogene	chr9	-	124282101	124282730	ENSG00000189403	ENST00000405805.1	HMGB1	2.55	0	2.1	0	5.29	0	1.44	0	0	2.24	1.3	0	0	2.58	1.32	2.86	0	0	NA	0.44	0.2
ENSG00000232578.3	processed_pseudogene	chr5	+	93928476	93930496	ENSG00000138399	ENST00000453153.2	FASTKD1	0	0	0	0	0	0	0.62	0	0	2.55	0	0	0	0.68	0	2.2	0	0	+	0.44	0.35
ENSG00000175509.7	unprocessed_pseudogene	chr2	-	114425056	114426201	ENSG00000100312	ENST00000216139.5	ACR	0	0	0	0	0	0	0	0	0	0	0	0	0	1.51	0	0	0	0	NA	0.44	1
ENSG00000215288.4	processed_pseudogene	chr8	-	26868664	26869888	ENSG00000185823	ENST00000329468.2	C15orf2	0	0	0	0	0	0	0	0	0	0	0	0	0	1.01	0	0	0	0	NA	0.44	1
ENSG00000231299.1	unprocessed_pseudogene	chr7	-	56428055	56428234	ENSG00000229450	ENST00000307499.5	AC110373.1	0	0	0	0	0	0	0	0	0	0	0	0	0	13.25	0	0	0	0	NA	0.44	1
ENSG00000249907.1	processed_pseudogene	chr4	+	119559507	119560038	ENSG00000229450	ENST00000307499.5	AC110373.1	0	0	0	0	0	0	0	0	0	0	0	0	0	2.12	0	0	0	0	+	0.44	1
ENSG00000253127.1	IG_V_pseudogene	chr2	+	89925832	89926057	ENSG00000243264	ENST00000491977.1	.	0	0	0	0	0	0	0	0	0	3.51	0	0	0	0	0	0	0	0	NA	0.44	1
ENSG00000237876.1	processed_pseudogene	chr13	-	46261683	46262604	ENSG00000198074	ENST00000359579.4	AKR1B10	0	0	0	0	1.07	0	2.7	0	0	1.14	0	1.81	0	0	1.93	1.74	0	0	+	0.44	0.24
ENSG00000240395.1	processed_pseudogene	chr8	-	42199285	42200152	ENSG00000122406	ENST00000432788.1	RPL5	0	4.02	1.62	0	0	0	0	0	3.65	0	3.59	1.93	1.38	1.93	0	1.94	0	0	+/-	0.44	0.19
ENSG00000197320.4	processed_pseudogene	chr7	+	9765870	9767901	ENSG00000160111	ENST00000443236.1	CPAMD8	0	0	1.4	0	0	0	0.42	0	0	0	0	0.7	0	0.99	0	0	0	0	+	0.44	0.34
ENSG00000225510.1	processed_pseudogene	chr13	+	53774116	53776547	ENSG00000136099	ENST00000377942.3	PCDH8	0	0	0	0	0	0	0	0	0	0	0	0	0	2.85	0.32	0	0	0	NA	0.43	0.7
ENSG00000213033.3	processed_pseudogene	chr1	-	220440053	220441259	ENSG00000087586	ENST00000347343.2	AURKA	0	0.65	0	0	0	1.28	0	0	0	1.13	0.85	0	0	5.72	1.99	0	5.05	24.72	+	0.43	0.32
ENSG00000180610.9	processed_pseudogene	chr4	-	39771701	39772991	ENSG00000204366	ENST00000375527.2	ZBTB12	2.12	1.74	1.14	0	0	0	0.99	0	1.22	1.16	1.48	0.59	0	0	0	0	0	0	+/-	0.43	0.2
ENSG00000233028.1	processed_pseudogene	chr7	+	56243327	56244105	ENSG00000026297	ENST00000366855.6	RNASET2	0	1.13	2.88	1.27	0	0	0	0	0	0	2.69	0.87	0	1.41	6.83	2.47	0	0	+	0.43	0.24
ENSG00000182502.2	unprocessed_pseudogene	chr22	-	22469236	22472374	ENSG00000129968	ENST00000292577.5	FAM108A1	0	1.32	0	0	0	0	0	0	0	2.04	0	0	0	0	0	4.07	5.1	0	NA	0.43	0.41
ENSG00000225131.1	processed_pseudogene	chr13	+	49345264	49345963	ENSG00000100911	ENST00000216802.4	PSME2	0	0	0	0	0	4.99	1.98	5.24	0	0	1.97	0	0	0	0	1.33	0	0	+	0.43	0.28
ENSG00000227382.1	processed_pseudogene	chr10	+	74959584	74960983	ENSG00000156976	ENST00000440191.2	EIF4A2	0	3.52	4.78	2.18	3.1	9.4	1.12	0	10.49	2.61	4.06	4.95	3.98	2.09	3.45	5.09	0	0	+/-	0.43	0.14
ENSG00000224725.2	processed_pseudogene	chr10	+	72149182	72150382	ENSG00000183137	ENST00000407272.1	CEP57L1	10.67	3.77	8.66	5.08	9.05	10.92	11.86	8.5	2.72	1.67	5.7	8	7.55	29.59	11.11	5.14	19.76	0	+	0.43	0.13
ENSG00000179994.6	transcribed_unprocessed_pseudogene	chr7	-	72333321	72339656	ENSG00000136206	ENST00000258704.3	SPDYE1	0	0	0	0	0	0	0	0	0	0	0	0	0	2.73	0	0	0	0	-	0.43	1
ENSG00000250517.1	unprocessed_pseudogene	chr12	+	63397333	63398474	ENSG00000171989	ENST00000307144.4	LDHAL6B	0	0	0	0	0	0	0	0	0	0	0	0	0	5.2	0	0	0	0	+	0.43	1
ENSG00000253152.1	IG_V_pseudogene	chr22	+	23081432	23081675	ENSG00000211669	ENST00000390315.2	.	0	0	0	0	0	0	0	0	0	7.32	0	0	0	0	0	0	0	0	NA	0.43	1
ENSG00000253963.1	IG_V_pseudogene	chr22	+	23215391	23215619	ENSG00000211670	ENST00000390316.2	.	0	0	0	0	0	0	0	0	0	5.86	0	0	0	0	0	0	0	0	+	0.43	1
ENSG00000240540.2	processed_pseudogene	chr8	-	80483388	80484570	ENSG00000100316	ENST00000216146.4	RPL3	0	1.78	0	0	0	0	0.74	0	0	0.55	2.79	1.17	0	0	0	1.46	0	0	+	0.43	0.27
ENSG00000254509.1	processed_pseudogene	chr11	+	124661124	124661556	ENSG00000149564	ENST00000278927.5	ESAM	0	2.53	0	0	0	0	0	0	3.99	1.78	4.91	0	0	0	5.39	0	0	0	-	0.43	0.26
ENSG00000249459.2	unprocessed_pseudogene	chr17	-	18565250	18584964	ENSG00000187607	ENST00000421016.1	ZNF286A	1.9	1.76	5.65	1.13	2.12	0	1.15	0	0.66	1.75	2.58	0	0	1.62	0	0.71	0	0	+	0.42	0.2
ENSG00000215914.3	unprocessed_pseudogene	chr1	+	1631381	1633221	ENSG00000189409	ENST00000356026.5	MMP23B	0	0	0	0	0	0	0	0	0	0	1.25	0	0	0	0	0	0	0	NA	0.42	1
ENSG00000227710.1	unprocessed_pseudogene	chr22	+	22522682	22523027	ENSG00000211652	ENST00000390298.2	.	0	0	0	0	0	0	0	0	0	3.55	0	0	0	0	0	0	0	0	NA	0.42	1
ENSG00000235812.3	processed_pseudogene	chr14	-	70712472	70714377	ENSG00000139985	ENST00000267499.3	ADAM21	0	0	0	0	0	0	0	0	0	0	0	0	0	1.02	0	0	0	0	+	0.42	1
ENSG00000251332.1	processed_pseudogene	chr4	-	37997115	37997824	ENSG00000100911	ENST00000216802.4	PSME2	0	1.47	0	0	0	2.66	2.3	0	1.65	0	0	0	0	0	1.16	2.07	0	0	-	0.42	0.22
ENSG00000213549.3	processed_pseudogene	chr7	-	75742344	75742718	ENSG00000109519	ENST00000264954.4	GRPEL1	0	0	0	0	0	0	0	13.2	0	0	0	0	0	5.08	0	0	0	0	NA	0.42	0.51
ENSG00000233524.1	processed_pseudogene	chr13	-	21321174	21322196	ENSG00000132341	ENST00000543796.1	RAN	0	0	0	0	0	0	0	0	0	0	2.39	0	0	3.45	0	0	0	0	+	0.42	0.48
ENSG00000223603.1	unprocessed_pseudogene	chr1	-	159674773	159675397	ENSG00000132693	ENST00000255030.5	CRP	0	0	0	0	0	0	0	19.84	0	0	0	0	0	0	0	0	0	0	-	0.42	1
ENSG00000250261.1	unprocessed_pseudogene	chr22	-	20941783	20946505	ENSG00000152076	ENST00000392984.3	CCDC74B	0	0	0	0	0	0	0	0	0	0	0	0	0	2.87	0	0	0	0	-	0.42	1
ENSG00000254228.1	IG_V_pseudogene	chr14	-	106919183	106919483	ENSG00000211976	ENST00000390636.2	.	0	0	0	0	0	0	0	0	0	6.16	0	0	0	0	0	0	0	0	+/-	0.42	1
ENSG00000256663.1	processed_pseudogene	chr12	+	20704524	20705946	ENSG00000034063	ENST00000396708.3	UHRF1	0	0	0	0	0	0	0	0	0	0	0	0	0	2.18	0	0	10.48	0	+	0.42	1
ENSG00000121089.4	processed_pseudogene	chr4	+	165864442	165865089	ENSG00000196531	ENST00000356769.3	NACA	24.51	17.61	51.62	26.34	81.09	0	38.65	46.33	8.88	93.22	63.35	84.88	22.24	19.1	14.59	112.88	5.25	0	+	0.42	0.12
ENSG00000230450.1	processed_pseudogene	chr2	-	131935191	131936519	ENSG00000117650	ENST00000366999.4	NEK2	0	0	0	0	0	0	0	0	0	0	0	0	0	4.38	0	0	0	0	+	0.42	1
ENSG00000254117.1	IG_V_pseudogene	chr14	-	106559546	106559975	ENSG00000211937	ENST00000390597.2	.	0	0	0	0	0	0	0	0	0	6.16	0	0	0	0	0	0	0	0	NA	0.42	1
ENSG00000122872.8	processed_pseudogene	chr10	+	62444263	62444967	ENSG00000122644	ENST00000356797.3	ARL4A	0	0	0	0	0	0	0	0	0	0	0	0	0	1.32	0	0	0	0	NA	0.42	1
ENSG00000131982.5	processed_pseudogene	chr12	-	20602589	20603017	ENSG00000185651	ENST00000342192.4	UBE2L3	0	0	0	0	0	11.03	0	0	0	0	0	0	0	0	0	0	0	0	+	0.42	1
ENSG00000134612.7	transcribed_unprocessed_pseudogene	chr11	+	89372395	89431767	ENSG00000086205	ENST00000256999.2	FOLH1	0	0	1.32	0	0	0	0	0	0	0	0	0	0	0	0	0	0	0	NA	0.42	1
ENSG00000182383.8	processed_pseudogene	chr5	-	74286014	74286462	ENSG00000166441	ENST00000314138.6	RPL27A	0	2.06	0	0	0	0	0	0	0	0	0	0	0	0	0	0	0	0	+/-	0.42	1
ENSG00000184100.5	processed_pseudogene	chr3	+	159818637	159820580	ENSG00000166164	ENST00000394688.2	BRD7	0	0	0	0	0	0	0	0	0	0	0	0	0	6.08	0	0	0	0	+	0.42	1
ENSG00000203648.2	processed_pseudogene	chr12	+	2769102	2770146	ENSG00000137154	ENST00000380394.4	RPS6	0	0	0	0	1.49	0	0	0	0	0	0	0	0	0	0	0	0	0	+/-	0.42	1
ENSG00000204429.3	processed_pseudogene	chr9	+	90795584	90796324	ENSG00000134504	ENST00000317932.6	KCTD1	0	0	1.6	0	0	0	0	0	0	0	0	0	0	0	0	0	0	0	+	0.42	1
ENSG00000213051.2	processed_pseudogene	chr1	-	185195937	185196832	ENSG00000122406	ENST00000432788.1	RPL5	0	0	0	0	0	0	0	0	0	0	1.16	0	0	0	0	0	0	0	+/-	0.42	1
ENSG00000213067.2	processed_pseudogene	chr7	+	56665072	56666035	ENSG00000136231	ENST00000258729.3	IGF2BP3	0	0	0	0	0	0	0	0	0	0	0	0	0	15.44	0	0	0	0	+	0.42	1
ENSG00000213148.3	processed_pseudogene	chr2	-	174296077	174296540	ENSG00000189159	ENST00000405458.3	HN1	0	0	0	0	0	0	0	0	0	0	0	0	0	2.85	0	0	0	0	+	0.42	1
ENSG00000213252.3	processed_pseudogene	chr11	-	106697118	106698616	ENSG00000121350	ENST00000240651.9	PYROXD1	0	0	0	0	0	0	0	0	0	0	0	0	0	2.34	0	0	0	0	NA	0.42	1
ENSG00000213331.4	processed_pseudogene	chr4	+	188891427	188892438	ENSG00000117592	ENST00000340385.5	PRDX6	0	0	0	0	0	0	0	0	0	0	0	0	2.17	0	0	0	0	0	+	0.42	1
ENSG00000213438.2	processed_pseudogene	chr10	+	125751426	125752185	ENSG00000006047	ENST00000007699.4	YBX2	0	0	0	0	0	0	0	0	0	0	0	0	0	4.22	0	0	0	0	+/-	0.42	1
ENSG00000213440.2	processed_pseudogene	chr21	-	45466228	45466922	ENSG00000164032	ENST00000296417.5	H2AFZ	0	0	0	0	2.69	0	0	0	0	0	0	0	0	0	0	0	0	0	+/-	0.42	1
ENSG00000213557.4	processed_pseudogene	chr9	+	110802494	110802873	ENSG00000071082	ENST00000264258.3	RPL31	0	0	0	0	0	0	0	0	0	0	0	0	0	0	0	8.72	0	0	NA	0.42	1
ENSG00000213798.3	processed_pseudogene	chr7	-	25251789	25252584	ENSG00000148303	ENST00000323345.6	RPL7A	0	0	0	0	0	0	0	0	0	0	1.72	0	0	0	0	0	0	0	NA	0.42	1
ENSG00000213849.3	processed_pseudogene	chr3	+	32549447	32549817	ENSG00000071082	ENST00000264258.3	RPL31	0	0	0	0	0	0	0	0	0	0	0	0	0	0	0	2.69	0	0	+/-	0.42	1
ENSG00000213864.3	processed_pseudogene	chr5	-	67455046	67455721	ENSG00000114942	ENST00000392222.2	EEF1B2	0	0	0	0	0	0	0	0	0	0	0	0	0	0	0	1.5	0	0	+	0.42	1
ENSG00000214161.3	processed_pseudogene	chr22	-	30877298	30877898	ENSG00000124145	ENST00000372733.3	SDC4	0	0	0	0	0	0	0	3.23	0	0	0	0	0	0	0	0	0	0	NA	0.42	1
ENSG00000218107.1	processed_pseudogene	chr6	-	43673686	43674488	ENSG00000120699	ENST00000389704.3	EXOSC8	0	0	0	0	0	0	0	0	0	0	0	0	0	1.15	0	0	0	0	+	0.42	1
ENSG00000219928.2	processed_pseudogene	chr9	+	90140217	90140390	ENSG00000213741	ENST00000245458.6	RPS29	0	0	0	0	0	0	0	0	0	0	0	0	0	0	0	6.35	0	0	NA	0.42	1
ENSG00000224340.1	processed_pseudogene	chr1	-	10114503	10114839	ENSG00000122026	ENST00000311549.6	RPL21	0	0	0	0	0	0	0	0	0	0	2.88	0	0	0	0	0	0	0	-	0.42	1
ENSG00000224425.2	processed_pseudogene	chr2	-	132109787	132110812	ENSG00000157216	ENST00000371320.3	SSBP3	0	0	1.59	0	0	0	0	0	0	0	0	0	0	0	0	0	0	0	NA	0.42	1
ENSG00000224550.1	processed_pseudogene	chr1	+	108047825	108048070	ENSG00000189043	ENST00000339600.5	NDUFA4	0	0	0	0	0	7.55	0	0	0	0	0	0	0	0	0	0	0	174.5	+	0.42	1
ENSG00000224891.1	processed_pseudogene	chr2	+	37375673	37376447	ENSG00000152219	ENST00000282032.3	C11orf46	0	0	0	0	0	2.42	0	0	0	0	0	0	0	0	0	0	0	0	NA	0.42	1
ENSG00000224988.1	processed_pseudogene	chr9	-	132645972	132646449	ENSG00000109475	ENST00000394668.2	RPL34	0	0	0	0	0	0	0	0	0	0	0	0	0	0	0	5.93	0	0	+	0.42	1
ENSG00000225136.1	processed_pseudogene	chr2	-	89221844	89222269	ENSG00000182405	ENST00000397766.2	PGBD4	0	0	0	0	0	0	0	0	0	0	0	0	0	2.72	0	0	0	0	+	0.42	1
ENSG00000226148.1	processed_pseudogene	chr1	+	202765158	202766222	ENSG00000013306	ENST00000225308.8	SLC25A39	0	0	0	0	0	0	0	1.46	0	0	0	0	0	0	0	0	0	0	-	0.42	1
ENSG00000226340.1	processed_pseudogene	chr2	-	149629822	149630366	ENSG00000138592	ENST00000433963.1	USP8	0	0	0	0	0	0	0	0	0	0	0	0	0	3.02	0	0	0	0	+	0.42	1
ENSG00000226427.1	processed_pseudogene	chr3	-	15416880	15417152	ENSG00000198830	ENST00000361427.5	HMGN2	0	0	0	0	0	0	0	0	0	0	0	0	0	0	0	5.48	0	0	NA	0.42	1
ENSG00000226549.2	processed_pseudogene	chr17	+	20687958	20689040	ENSG00000099194	ENST00000370355.2	SCD	0	0	0	1.08	0	0	0	0	0	0	0	0	0	0	0	0	0	0	NA	0.42	1
ENSG00000226912.1	processed_pseudogene	chr22	-	27040853	27041300	ENSG00000165898	ENST00000298818.7	ISCA2	0	0	0	0	0	0	0	0	0	0	0	0	0	0	2.88	0	0	0	+	0.42	1
ENSG00000227056.1	processed_pseudogene	chr1	-	119761932	119762719	ENSG00000089009	ENST00000424576.1	RPL6	0	0	0	0	0	0	0	0	0	0	0	0	0	0	0	1.66	0	0	+/-	0.42	1
ENSG00000227879.2	unprocessed_pseudogene	chr13	-	19775777	19801572	ENSG00000121390	ENST00000338910.4	PSPC1	0	0	0	0	0	0	0	0	0	0	0	0	0	2.56	0	0	0	0	NA	0.42	1
ENSG00000228209.1	processed_pseudogene	chr2	-	76485160	76486023	ENSG00000198805	ENST00000361505.5	PNP	0	0	0	0	0	0	0	0	1.25	0	0	0	0	0	0	0	0	0	NA	0.42	1
ENSG00000228243.2	processed_pseudogene	chr9	+	45949232	45949823	ENSG00000148303	ENST00000323345.6	RPL7A	0	0	0	0	0	0	0	0	0	0	1.67	0	0	0	0	0	0	0	NA	0.42	1
ENSG00000228303.1	unprocessed_pseudogene	chr7	-	56706636	56718389	ENSG00000234444	ENST00000423484.1	ZNF736	0	0	0	0	0	0	0	0	0	0	0	0	0	2.76	0	0	0	0	NA	0.42	1
ENSG00000228997.1	processed_pseudogene	chr10	-	10818186	10818624	ENSG00000128699	ENST00000325795.3	ORMDL1	0	0	0	0	0	0	0	0	0	0	0	0	0	4.86	0	0	0	0	-	0.42	1
ENSG00000229046.1	processed_pseudogene	chr21	+	33078868	33079177	ENSG00000205581	ENST00000361263.4	HMGN1	0	0	0	0	0	0	0	0	0	0	3.18	0	0	0	0	0	0	0	-	0.42	1
ENSG00000229570.1	processed_pseudogene	chr1	-	120038462	120039464	ENSG00000111640	ENST00000229239.5	GAPDH	0	0	0	0	0	0	0	0	0	0	0	0	2.6	0	0	0	0	0	+	0.42	1
ENSG00000230283.1	processed_pseudogene	chr13	-	37794997	37795383	ENSG00000112306	ENST00000230050.3	RPS12	0	0	0	0	0	0	0	0	0	0	0	0	0	0	0	4.06	0	0	NA	0.42	1
ENSG00000230291.3	processed_pseudogene	chr12	-	80496679	80497113	ENSG00000161970	ENST00000293842.4	RPL26	0	0	0	0	0	0	0	0	0	0	0	0	0	0	0	3.18	0	0	+	0.42	1
ENSG00000230711.2	processed_pseudogene	chr6	-	168687585	168690030	ENSG00000212710	ENST00000391403.2	CTAGE1	0	0	0	0	0	0	0	0	0	0	0	0	0	5.83	0	0	0	0	NA	0.42	1
ENSG00000231072.1	processed_pseudogene	chr1	-	117256455	117257457	ENSG00000111640	ENST00000229239.5	GAPDH	0	0	0	0	0	0	0	0	0	0	0	0	1.54	0	0	0	0	0	+	0.42	1
ENSG00000231995.2	processed_pseudogene	chr9	+	46577620	46578220	ENSG00000148303	ENST00000323345.6	RPL7A	0	0	0	0	0	0	0	0	0	0	1.37	0	0	0	0	0	0	0	NA	0.42	1
ENSG00000232333.1	processed_pseudogene	chr20	+	17497488	17497952	ENSG00000143947	ENST00000272317.6	RPS27A	0	0	0	0	0	0	0	0	0	0	4.35	0	0	0	0	0	0	0	+	0.42	1
ENSG00000232915.1	processed_pseudogene	chr2	-	139169636	139170888	ENSG00000013561	ENST00000394520.2	RNF14	0	0	0	0	0	1.57	0	0	0	0	0	0	0	0	0	0	0	0	+	0.42	1
ENSG00000234008.3	processed_pseudogene	chr21	+	37259493	37260105	ENSG00000184203	ENST00000438848.1	PPP1R2	0	0	0	0	0	0	0	0	0	0	0	0	0	36.1	0	0	0	0	NA	0.42	1
ENSG00000234152.1	processed_pseudogene	chr13	-	25939937	25940293	ENSG00000103363	ENST00000409906.3	TCEB2	0	0	0	0	0	0	0	0	0	0	0	0	0	5.12	0	0	0	0	+	0.42	1
ENSG00000234436.1	unprocessed_pseudogene	chr19	-	54813047	54817309	ENSG00000104972	ENST00000324602.7	LILRB1	0	0	0	0	0	0	0	0	0	0	0	0	0	0	0	5.28	0	0	+	0.42	1
ENSG00000234995.1	processed_pseudogene	chr7	-	138175326	138176106	ENSG00000145425	ENST00000514682.1	RPS3A	0	0	0	0	0	0	0	0	0	0	1.03	0	0	0	0	0	0	0	-	0.42	1
ENSG00000235489.2	processed_pseudogene	chr10	-	65928720	65930611	ENSG00000006634	ENST00000265728.1	DBF4	0	0	0	0	0	0	0	0	0	0	0	0	0	7.32	0	0	0	0	+	0.42	1
ENSG00000235514.1	processed_pseudogene	chr21	-	27135249	27135644	ENSG00000139233	ENST00000266604.2	LLPH	0	0	0	0	0	0	0	0	0	0	0	0	0	2.73	0	0	0	0	-	0.42	1
ENSG00000239365.1	processed_pseudogene	chr14	-	105297173	105297507	ENSG00000197728	ENST00000356464.4	RPS26	0	4.18	0	0	0	0	0	0	0	0	0	0	0	0	0	0	0	0	+	0.42	1
ENSG00000239694.1	processed_pseudogene	chr5	-	41951415	41952295	ENSG00000168028	ENST00000443003.1	RPSA	0	1.26	0	0	0	0	0	0	0	0	0	0	0	0	0	0	0	0	NA	0.42	1
ENSG00000240003.2	processed_pseudogene	chr5	+	79796151	79797219	ENSG00000147604	ENST00000396467.1	RPL7	0	0	0	0	0	0	0	0	0	0	1.5	0	0	0	0	0	0	0	+	0.42	1
ENSG00000243314.1	processed_pseudogene	chr3	+	158214350	158214723	ENSG00000112306	ENST00000230050.3	RPS12	0	0	0	0	0	0	0	0	0	0	0	0	0	0	0	2.22	0	0	NA	0.42	1
ENSG00000243779.1	processed_pseudogene	chr18	-	13919602	13919922	ENSG00000165502	ENST00000298289.5	RPL36AL	0	0	0	0	0	0	0	0	0	0	3.05	0	0	0	0	0	0	0	+	0.42	1
ENSG00000248121.1	unprocessed_pseudogene	chr17	+	28927883	28948040	ENSG00000108854	ENST00000262435.8	SMURF2	0	0	0	0	0	0	0	0	0	0	0	0	0	3.07	0	0	0	0	+	0.42	1
ENSG00000248477.2	unprocessed_pseudogene	chr5	+	68914140	68919273	ENSG00000249437	ENST00000503719.2	NAIP	0	0	0	0	0	0	0	0	0	0	0	0	0	0	0	2.84	0	0	NA	0.42	1
ENSG00000249065.1	processed_pseudogene	chr4	-	100082100	100082776	ENSG00000132646	ENST00000379160.3	PCNA	0	0	0	0	0	0	0	0	0	0	0	0	0	9.67	0	0	0	0	NA	0.42	1
ENSG00000251062.1	processed_pseudogene	chr5	-	32888096	32888251	ENSG00000215472	ENST00000418495.1	RPL17	0	0	0	0	0	0	0	0	0	0	7.76	0	0	0	0	0	0	0	+	0.42	1
ENSG00000251436.1	processed_pseudogene	chr4	-	126602352	126604605	ENSG00000139496	ENST00000463407.1	NUPL1	0	0	0	0	0	0	0	0	0	0	0	0	0	1.14	0	0	0	0	NA	0.42	1
ENSG00000251535.1	processed_pseudogene	chr4	-	330047	330575	ENSG00000185252	ENST00000400451.2	ZNF74	0	0	0	0	0	0	0	0	0	0	1.57	0	0	0	0	0	0	0	NA	0.42	1
ENSG00000253464.1	IG_V_pseudogene	chr14	-	106787368	106787804	ENSG00000211938	ENST00000390598.2	.	0	0	0	0	0	0	0	0	0	4.79	0	0	0	0	0	0	0	0	NA	0.42	1
ENSG00000253676.1	processed_pseudogene	chr8	-	107709655	107710241	ENSG00000158710	ENST00000368096.1	TAGLN2	0	0	0	0	0	0	0	0	1.49	0	0	0	0	0	0	0	0	0	+	0.42	1
ENSG00000253742.1	IG_V_pseudogene	chr14	-	107087202	107087658	ENSG00000211949	ENST00000390609.2	.	0	0	0	0	0	0	0	0	0	8.34	0	0	0	0	0	0	0	0	NA	0.42	1
ENSG00000254289.1	IG_V_pseudogene	chr14	-	106812091	106812517	ENSG00000211938	ENST00000390598.2	.	0	0	0	0	0	0	0	0	0	7.84	0	0	0	0	0	0	0	0	NA	0.42	1
ENSG00000254558.1	unprocessed_pseudogene	chr11	-	89597016	89598718	ENSG00000164236	ENST00000296657.4	ANKRD33B	1.61	0	0	0	0	0	0	0	0	0	0	0	0	0	0	0	0	0	NA	0.42	1
ENSG00000255213.1	processed_pseudogene	chr11	+	62098418	62099285	ENSG00000181163	ENST00000296930.5	NPM1	0	0	0	0	0	0	0	0	0	0	2.58	0	0	0	0	0	0	0	+	0.42	1
ENSG00000255231.1	processed_pseudogene	chr11	+	112079324	112079621	ENSG00000134056	ENST00000256441.4	MRPS36	0	0	0	0	0	8.69	0	0	0	0	0	0	0	0	0	0	0	0	+	0.42	1
ENSG00000255262.2	processed_pseudogene	chr11	-	129902761	129903115	ENSG00000103363	ENST00000409906.3	TCEB2	0	0	0	0	0	0	0	0	0	0	0	0	0	58.79	0	0	0	0	-	0.42	1
ENSG00000255993.1	processed_pseudogene	chr12	+	18845696	18847030	ENSG00000100764	ENST00000261303.7	PSMC1	0	0	0	0	0	0	0	2.19	0	0	0	0	0	0	0	0	0	0	+	0.42	1
ENSG00000237510.2	unprocessed_pseudogene	chr2	+	96457968	96465914	ENSG00000186281	ENST00000359548.4	GPAT2	2.38	2.76	0	0	0	0	0	0	0	2.06	0	0	0.77	1.07	0.61	0	0	0	NA	0.42	0.25
ENSG00000212695.4	processed_pseudogene	chr9	+	8713311	8713841	ENSG00000063177	ENST00000084795.4	RPL18	3.07	0	0	2.12	0	0	0	0	0	0	2.19	0	0	0	0	0	0	0	+	0.42	0.36
ENSG00000236529.1	processed_pseudogene	chr7	+	65305199	65305583	ENSG00000206082	ENST00000450789.1	AC010507.1	0	0	0	0	0	0	0	0	0	0	0	0	0	2.58	0	0	17.46	0	+	0.42	1
ENSG00000231442.3	processed_pseudogene	chr4	+	64215832	64217190	ENSG00000138709	ENST00000326639.6	LARP1B	0	0	0	0	0	0	0	0	0	0	0	0	0	2.11	0.99	0	0	0	+	0.42	0.53
ENSG00000254152.1	processed_pseudogene	chr8	-	30207382	30207863	ENSG00000196262	ENST00000468812.1	PPIA	0	0	0	0	0	0	0	0	4.54	0	0	2.19	0	0	0	0	0	0	NA	0.42	0.51
ENSG00000123965.12	unprocessed_pseudogene	chr7	+	74310231	74313951	ENSG00000122512	ENST00000265849.7	PMS2	8.77	19.06	14.48	6.16	3.79	6.95	2.28	14.3	2.18	4.38	5.49	2.16	8.46	14.36	12.8	12.05	8.18	0	+	0.41	0.12
ENSG00000243988.1	processed_pseudogene	chr16	+	56940446	56940868	ENSG00000138326	ENST00000440692.1	RPS24	14.91	19.8	8.89	7.69	20.9	11.57	84.42	10.32	16.76	12.77	15.94	18.41	20.83	8.86	7.58	16.79	0	0	+	0.41	0.13
ENSG00000226102.2	unprocessed_pseudogene	chr7	+	35985904	36012197	ENSG00000122545	ENST00000494488.2	2013-09-07	0	0	1.94	0	0	0	0	0	0	0	1.32	74.64	0	0	0	0	0	0	NA	0.41	0.58
ENSG00000231940.1	processed_pseudogene	chr1	-	233424614	233425193	ENSG00000171863	ENST00000304921.5	RPS7	0	2.25	0	0	2.63	0	0	0	0	0	0	0	0	0	0	1.63	0	45.46	+	0.41	0.35
ENSG00000240445.1	processed_pseudogene	chr17	-	18574217	18576239	ENSG00000118689	ENST00000343882.6	FOXO3	2.59	1.44	1.29	0.61	1.32	0	0.5	0.83	1.81	1.6	2.64	0.9	2.57	2.16	1.24	0	0	0	+	0.41	0.13
ENSG00000224144.1	processed_pseudogene	chr22	+	22774663	22775647	ENSG00000129691	ENST00000250635.7	ASH2L	0	0.8	0	0	0	0	0	0	0	0	0	0	0	1.94	0	1.23	0	0	+	0.41	0.4
ENSG00000248863.1	processed_pseudogene	chr4	-	140348131	140352037	ENSG00000141098	ENST00000268797.7	GFOD2	0	4.28	0	0	0	0	2.75	0	0	0	0	0	0	1.51	0	0	0	0	+/-	0.41	0.39
ENSG00000230204.1	processed_pseudogene	chr6	-	50880425	50880969	ENSG00000167996	ENST00000273550.7	FTH1	2.29	0	2.46	0	0	0	3.98	0	0	0	0	1.78	0	0	0	0	0	0	NA	0.41	0.31
ENSG00000178631.7	processed_pseudogene	chr3	+	139212651	139213779	ENSG00000184009	ENST00000331925.1	ACTG1	3.16	3.67	2.26	0	0	1.88	0.7	0	5.2	0	3.35	1.81	0	2.7	2.7	0.8	11.13	0	+	0.41	0.16
ENSG00000243910.3	unprocessed_pseudogene	chr2	+	220134350	220136868	ENSG00000127824	ENST00000248437.4	TUBA4A	0	0	0	0	0	1.14	0	0	2.68	0.48	1.91	0	1.82	0	0	1.66	0	0	NA	0.41	0.25
ENSG00000236257.1	processed_pseudogene	chr1	+	158423988	158425063	ENSG00000149547	ENST00000278903.6	EI24	13.41	5.1	3.35	6.42	7.52	8.29	8.35	28.61	10.22	8.64	7.64	9.84	2.86	5.76	5.45	5.97	0	139.78	+	0.41	0.13
ENSG00000234751.1	processed_pseudogene	chr11	+	72651543	72652157	ENSG00000174748	ENST00000307839.4	RPL15	0	2.51	0	0	2.79	0	0	0	2.83	1.86	1.47	0	0	0	0	0	0	0	-	0.41	0.24
ENSG00000227855.1	unprocessed_pseudogene	chr7	+	29689843	29782210	ENSG00000177990	ENST00000324472.4	DPY19L2	1.87	0.45	2.76	0.89	1.05	3.53	0.43	0	0.88	1.2	3.33	1.17	6.3	6.56	0.55	0	0	0	-	0.41	0.17
ENSG00000213363.4	processed_pseudogene	chr12	-	62415351	62415955	ENSG00000149273	ENST00000531188.1	RPS3	0	1.48	0	0	0	0	0	0	0	0	0	0	0	0	0	1.3	0	0	+	0.41	0.46
ENSG00000240759.1	processed_pseudogene	chr12	-	43072675	43072926	ENSG00000177954	ENST00000368567.4	RPS27	0	0	0	0	0	0	0	0	0	0	4.09	0	6.12	0	0	0	0	0	NA	0.41	0.48
ENSG00000231259.2	unprocessed_pseudogene	chr2	-	87258938	87280192	ENSG00000153107	ENST00000341068.3	ANAPC1	7.61	4.23	4.07	5.25	4.52	4.47	1.06	6.55	4.07	4.74	3.66	4.78	2.66	4.64	10.77	8.75	0	0	+	0.41	0.12
ENSG00000240132.1	processed_pseudogene	chr7	+	151198964	151200549	ENSG00000120705	ENST00000360541.5	ETF1	2.3	3.41	0	2.29	1.39	1.41	0	0	0.52	0	1.08	0	0	0	2.05	0	0	0	+/-	0.41	0.21
ENSG00000229029.1	processed_pseudogene	chr9	+	14593575	14594181	ENSG00000170779	ENST00000336219.2	CDCA4	2.86	4.69	2.78	2.99	0	0	0	0	1.31	0	2.84	0	0	0	0	1.81	0	0	-	0.41	0.21
ENSG00000224706.1	processed_pseudogene	chr7	+	37156384	37156790	ENSG00000184779	ENST00000330339.7	RPS17	0	3.13	0	0	0	0	0	0	0	0	0	0	0	0	0	0	0	0	-	0.4	1
ENSG00000251491.1	processed_pseudogene	chr2	+	159718922	159719800	ENSG00000237521	ENST00000456448.1	OR7E24	0	0	0	1.79	0	0	1.01	1.97	0	0	0	0	0	1.05	0	0	0	0	NA	0.4	0.3
ENSG00000152117.12	transcribed_processed_pseudogene	chr2	+	132250386	132278255	ENSG00000136699	ENST00000409031.1	SMPD4	9.03	16.98	6.74	7.08	9.04	13.82	3.62	5.54	16.22	16.65	27.52	25.53	8.39	13.9	16.94	4.8	2.04	0	+	0.4	0.11
ENSG00000181524.6	processed_pseudogene	chr6	-	42924083	42924503	ENSG00000114391	ENST00000495401.1	RPL24	0	2.41	3.58	0	4.75	0	0	0	2.94	0	2.23	4.07	3.04	2.55	3.71	0	13.91	0	+	0.4	0.16
ENSG00000235090.1	processed_pseudogene	chr7	+	75552073	75552761	ENSG00000146223	ENST00000493763.1	RPL7L1	0	1.29	0	0	0	0	2.13	11.13	0	1.45	1.18	0	0	3.33	4.31	0	0	0	+	0.4	0.27
ENSG00000242229.1	processed_pseudogene	chr3	+	125513949	125514728	ENSG00000145425	ENST00000514682.1	RPS3A	0	0	0	2.41	0	0	0	0	0	0	2.58	0	0	0	0	1.18	0	0	NA	0.4	0.36
ENSG00000242405.1	processed_pseudogene	chr12	+	12308196	12308703	ENSG00000122026	ENST00000311549.6	RPL21	0	0	0	2.22	0	0	0	0	2.54	0	0	2.75	0	0	0	0	0	0	+/-	0.4	0.34
ENSG00000248578.1	processed_pseudogene	chr8	-	57013758	57014826	ENSG00000181163	ENST00000296930.5	NPM1	0	0	0	0	0	0	0	0	0	0	1.38	0	0	2.21	0	2.13	0	0	+	0.4	0.35
ENSG00000232037.2	processed_pseudogene	chr1	+	22234591	22235073	ENSG00000122026	ENST00000311549.6	RPL21	2.88	1.72	0	2.35	2.57	0	0	0	4.03	2.43	2.43	1.75	0	0	1.94	2.16	0	0	+	0.4	0.16
ENSG00000204745.3	unprocessed_pseudogene	chr2	+	87352513	87423770	ENSG00000153107	ENST00000341068.3	ANAPC1	1	1.11	0.5	0.47	0	0.61	0.79	0.51	1.01	0.99	1.3	1.12	0.54	0.65	0.33	2.01	0	0	+	0.4	0.15
ENSG00000244538.1	processed_pseudogene	chr4	+	22595819	22596073	ENSG00000177954	ENST00000368567.4	RPS27	0	0	0	0	8.58	0	0	0	0	5.12	5.13	0	0	0	0	5.95	0	0	+	0.4	0.29
ENSG00000214093.3	processed_pseudogene	chr22	+	31955469	31955925	ENSG00000231500	ENST00000439602.2	RPS18	2.79	5.87	0	2.27	5.47	0	0	0	0	6.54	2.59	0	0	1.93	0	0	0	0	+	0.4	0.21
ENSG00000219133.2	processed_pseudogene	chr1	-	204315904	204316386	ENSG00000122026	ENST00000311549.6	RPL21	0	3.96	0	2.14	0	0	3.32	0	0	0	3.82	1.6	0	0	0	0	0	0	+	0.4	0.25
ENSG00000254748.1	unprocessed_pseudogene	chr11	+	86735625	86736819	ENSG00000092199	ENST00000430246.2	HNRNPC	0	0	0	0	0	0	0	0	0	0	1.08	0	0	0	2.38	0	0	0	+	0.4	0.53
ENSG00000240898.1	processed_pseudogene	chr17	+	3568514	3568996	ENSG00000122026	ENST00000311549.6	RPL21	4.2	17.06	6.64	10.91	4.07	0	8.57	0	2.35	18.73	11.82	3.2	0	5.45	5.3	2.33	0	0	+/-	0.4	0.14
ENSG00000119440.7	unprocessed_pseudogene	chr9	-	136100292	136103978	ENSG00000160349	ENST00000263598.2	LCN1	0	0	0	0	0	0	0	0	1.6	0	6.62	0	0	0	0	0	0	0	NA	0.39	0.57
ENSG00000219163.1	processed_pseudogene	chr6	-	53100570	53101095	ENSG00000189403	ENST00000326004.4	HMGB1	10.5	10.82	5.34	8.37	18.34	0	0	0	0	0	12.02	0	0	11.41	11.09	0	0	0	NA	0.39	0.18
ENSG00000227370.1	processed_pseudogene	chr22	+	42528550	42529005	ENSG00000112667	ENST00000509253.1	C6orf108	0	6.8	5.45	0	0	0	7.09	0	0	0	5.93	7.14	0	6.79	0	0	10.26	0	+/-	0.39	0.2
ENSG00000219755.1	processed_pseudogene	chr6	+	100023588	100024332	ENSG00000149273	ENST00000526608.1	RPS3	7.19	6.13	3.5	4.93	8.96	3.69	7.96	4.69	2.2	4.28	19.84	13.97	7.79	11	3.86	1.45	0	0	+	0.39	0.13
ENSG00000197149.4	processed_pseudogene	chr11	+	17249826	17250698	ENSG00000140988	ENST00000343262.3	RPS2	3.31	10.44	0	0	2.71	5.42	1.01	0	0	0.98	0	2.76	5.89	1.15	1.21	3.42	22.99	0	+	0.39	0.19
ENSG00000214652.3	transcribed_unprocessed_pseudogene	chr7	+	63529272	63539697	ENSG00000234444	ENST00000423484.1	ZNF736	1.24	2.21	6.09	2.99	4.73	1.66	1.45	1.68	1.49	0.99	10.65	0.57	0.92	3.4	7.03	0.52	0	0	+	0.39	0.16
ENSG00000233205.1	processed_pseudogene	chr2	+	88272175	88272601	ENSG00000239779	ENST00000393972.3	WBP1	37.93	20.38	38.41	28.73	28.31	31.48	29.92	40.05	43.57	32.34	35.93	67.17	10.45	16.7	31.03	36.08	0	0	NA	0.39	0.1
ENSG00000185031.5	processed_pseudogene	chr1	-	65450289	65451772	ENSG00000173262	ENST00000543909.1	SLC2A14	2.38	0.89	0	1.29	1.3	0	0	0	0	0	1.84	0	0	0	4.65	0	0	0	+	0.39	0.28
ENSG00000220749.3	processed_pseudogene	chr1	-	212224866	212225348	ENSG00000122026	ENST00000311549.6	RPL21	3.15	2.59	0	0	2.36	0	0	0	2.35	0	3.48	2.77	0	0	0	2.16	0	99.94	+	0.39	0.19
ENSG00000213846.3	processed_pseudogene	chr3	+	27674467	27675211	ENSG00000167460	ENST00000300933.3	TPM4	13.9	16.66	9.24	9.73	9.09	1.94	23.34	2.99	6.28	2.85	23.96	18.88	3.08	46.94	11.13	0	0	0	+	0.39	0.14
ENSG00000228264.1	processed_pseudogene	chr1	-	154386845	154387613	ENSG00000099341	ENST00000215071.4	PSMD8	3.32	0	0	0	0	0	0	0	0	0	0	0	2.04	0	2.87	0	0	0	+	0.38	0.35
ENSG00000240729.1	processed_pseudogene	chr5	+	176691767	176692242	ENSG00000122026	ENST00000311549.6	RPL21	0	5.43	0	3.26	0	0	0	0	0	2.03	0	0	0	0	0	0	0	0	+	0.38	0.39
ENSG00000233578.1	processed_pseudogene	chr20	+	5529486	5530127	ENSG00000151247	ENST00000450253.2	EIF4E	4.22	7.69	0	11.11	0	0	2.43	0	5.53	6.7	10.31	1.38	0	0	2.97	0	13.79	0	+/-	0.38	0.18
ENSG00000213232.2	processed_pseudogene	chr13	-	64385147	64385741	ENSG00000184203	ENST00000328432.3	PPP1R2	0	0	0	0	0	0	0	0	0	0	0	0	0	28.76	1.4	0	0	0	NA	0.38	0.67
ENSG00000215311.3	processed_pseudogene	chr7	+	149031115	149031948	ENSG00000181163	ENST00000296930.5	NPM1	0	0	0	0	0	0	0	0	0	0	1.44	0	1.44	0	0	0	0	0	+	0.38	0.44
ENSG00000236090.2	processed_pseudogene	chr2	+	42046887	42047894	ENSG00000134333	ENST00000422447.3	LDHA	0	1.48	0	0	0	0	0	1.7	0	0	0	0	0	0	0	0	0	0	NA	0.38	0.46
ENSG00000239570.1	processed_pseudogene	chr3	+	150987228	150987917	ENSG00000119335	ENST00000322030.8	SET	0	0	0	0	2.32	0	0	0	0	0	0	0	0	1.35	0	0	0	0	NA	0.38	0.5
ENSG00000248568.1	processed_pseudogene	chr5	-	146085944	146087163	ENSG00000170421	ENST00000293308.5	KRT8	0	0	0	0	0	1.15	0	2.41	0	0	0	0	0	0	0	0	0	0	+	0.38	0.52
ENSG00000018607.5	unprocessed_pseudogene	chr2	+	133066882	133076309	ENSG00000062370	ENST00000330997.3	ZNF285	0	0.61	2.44	0	0	0	0	0	0	0	0	0	0	1.83	0.53	0	0	0	+/-	0.38	0.36
ENSG00000214784.4	processed_pseudogene	chr5	-	110527924	110528740	ENSG00000145425	ENST00000507327.1	RPS3A	2.07	2.24	2.45	2.66	3.27	2.64	3.16	1.93	5.88	7.11	3.83	5.76	6.62	2.36	2	28.75	0	0	+	0.38	0.16
ENSG00000230712.2	unprocessed_pseudogene	chr22	-	24644042	24645434	ENSG00000133475	ENST00000404142.1	GGT2	0	1.82	0	0	0	0	1.36	4.34	1.18	0	0	0	0	6.67	0	0	0	0	NA	0.38	0.31
ENSG00000244251.1	processed_pseudogene	chr15	-	40772951	40773514	ENSG00000163682	ENST00000449470.2	RPL9	4.2	3.2	0	3.78	6.69	0	0	0	2.97	1.2	6.15	4.29	3.73	7.35	3.13	8.13	0	0	+	0.38	0.14
ENSG00000232489.1	processed_pseudogene	chr13	-	31115780	31117034	ENSG00000140259	ENST00000267812.3	MFAP1	0	1.55	3.77	5.54	0	0	2.14	0	0.66	2.32	11.32	1.62	0	2.36	5.21	0	0	0	+/-	0.38	0.2
ENSG00000179342.3	processed_pseudogene	chr7	-	65970142	65971210	ENSG00000088256	ENST00000078429.3	GNA11	0	0	0	1.09	0	0	0	0	0	0	0.96	0	0	8.12	0	0	0	0	+/-	0.38	0.52
ENSG00000234017.1	processed_pseudogene	chr10	-	114308391	114308631	ENSG00000156508	ENST00000316292.9	EEF1A1	7.11	0	0	5.8	0	0	0	0	0	0	3.93	0	0	0	0	0	0	0	+	0.38	0.35
ENSG00000234782.2	processed_pseudogene	chr9	-	120845147	120845660	ENSG00000133112	ENST00000530705.1	TPT1	6.85	11.26	2.38	4.39	6.8	4.65	5.55	0	4.86	6	8.92	1.9	14.57	6.45	4.29	2.79	0	0	+	0.38	0.13
ENSG00000215146.3	processed_pseudogene	chr10	-	42832238	42833689	ENSG00000197008	ENST00000440155.2	ZNF138	1.46	3.04	3.55	4.3	2.98	1.54	3.25	0	0	0	3.23	1.98	0	2.76	2.68	0	2.4	0	+	0.38	0.14
ENSG00000249245.1	processed_pseudogene	chr4	-	146545313	146547187	ENSG00000138293	ENST00000452682.1	NCOA4	0.75	0	1.03	0.61	0.97	1.26	0.79	0	0.44	0	0	0	1.36	2.12	1.01	3.2	0	0	+	0.38	0.2
ENSG00000248213.1	processed_pseudogene	chr4	-	119558111	119559179	ENSG00000079432	ENST00000160740.1	CIC	0	1.39	0	0	0	0	0	0	0	1.7	1.41	0.62	0	0	0.9	0	0	0	-	0.38	0.26
ENSG00000213609.3	processed_pseudogene	chr10	-	65662211	65663005	ENSG00000148303	ENST00000323345.6	RPL7A	0	0	0	0	1.5	0	0	0	0	0	0	1.02	0	0	0	0	0	0	+	0.38	0.49
ENSG00000237888.1	processed_pseudogene	chr17	+	41553566	41554033	ENSG00000162244	ENST00000466397.1	RPL29	0	0	0	0	0	0	0	0	0	1.63	0	2.56	0	0	0	0	0	0	+	0.38	0.49
ENSG00000242034.1	processed_pseudogene	chr4	-	9555234	9555605	ENSG00000138326	ENST00000440692.1	RPS24	0	0	0	0	0	0	0	0	4.06	0	6.31	0	0	0	0	0	0	0	NA	0.38	0.48
ENSG00000250215.1	processed_pseudogene	chr4	-	115634735	115636076	ENSG00000138433	ENST00000342016.3	CIR1	0	2.49	7.63	0	0	0	0	0	0	0	0	0	0	0	0	0	0	0	+/-	0.38	0.54
ENSG00000241810.1	processed_pseudogene	chr3	+	152785067	152785340	ENSG00000198830	ENST00000361427.5	HMGN2	11.13	6.98	11.33	10.31	26.06	0	50.26	0	0	3.03	21.46	5.89	0	22.8	13.97	12.51	0	0	+	0.38	0.15
ENSG00000255875.1	processed_pseudogene	chr19	+	53313119	53313961	ENSG00000100836	ENST00000216727.4	PABPN1	0	0.94	0	0	3.52	0	0	0	1.01	1.41	0	0	0	2.78	0	2.73	0	0	+/-	0.38	0.25
ENSG00000235316.1	processed_pseudogene	chr10	+	75491582	75493396	ENSG00000184545	ENST00000397374.3	DUSP8	4.7	9.91	6.09	3.21	0.9	3.45	3.44	1.34	3.22	2.78	3.63	4.83	7.1	2.9	8.55	0.9	15.04	0	+	0.38	0.13
ENSG00000239983.1	processed_pseudogene	chr4	+	33969796	33970148	ENSG00000145425	ENST00000322686.6	RPS3A	10.86	10.33	8.38	3.97	12.55	23.57	5.74	60.54	85.34	77.15	8.44	83.73	63.88	5.19	4.54	104.2	0	0	+	0.38	0.13
ENSG00000230444.1	processed_pseudogene	chr7	+	1654226	1654961	ENSG00000108064	ENST00000487519.1	TFAM	2.15	0	2.74	0	0	0	0	0	0	0	1.54	0	0	1.72	2.57	0	0	0	+	0.38	0.25
ENSG00000214429.3	processed_pseudogene	chr2	-	78639919	78640220	ENSG00000172115	ENST00000305786.2	CYCS	0	0	4.82	0	0	5.34	0	0	0	0	0	2.75	0	0	0	0	0	0	+	0.38	0.35
ENSG00000219700.1	processed_pseudogene	chr6	-	109609774	109611706	ENSG00000182077	ENST00000438700.3	PTCHD3	0	0	0	0	0	0	0	0	0	0	0	0	0	2.58	0	0	0	0	NA	0.37	1
ENSG00000251107.1	processed_pseudogene	chr5	+	75576781	75577092	ENSG00000105185	ENST00000221784.3	PDCD5	0	0	0	4.94	0	0	0	0	0	0	0	0	6.87	0	0	0	0	0	+	0.37	0.47
ENSG00000213149.3	processed_pseudogene	chr6	+	111179442	111180350	ENSG00000064666	ENST00000263097.1	CNN2	5.03	2.09	1.55	0	2.27	0	0.97	0	1.61	0.79	0.88	0	0	3.3	1.25	3.44	11.18	0	+	0.37	0.18
ENSG00000227032.1	processed_pseudogene	chr10	-	98380634	98381464	ENSG00000140988	ENST00000343262.3	RPS2	0	2.2	0	0	0	0	0	0	0	1.27	0	0	0	0	0	2.86	0	0	+	0.37	0.37
ENSG00000255074.1	processed_pseudogene	chr11	+	14462333	14463223	ENSG00000142541	ENST00000391857.4	RPL13A	0	1.78	0	0	0	0	0	0	0	2.01	0	1.77	0	0	0	0	0	0	+	0.37	0.34
ENSG00000187536.4	processed_pseudogene	chr2	-	26032794	26033525	ENSG00000167460	ENST00000344824.5	TPM4	34.16	18.73	3.73	20.25	8.04	6.53	4.89	4.35	20.59	3.36	8.84	3.24	0	10.98	44.79	25.67	0	0	-	0.37	0.13
ENSG00000219642.1	processed_pseudogene	chr6	-	129478674	129480267	ENSG00000138696	ENST00000506363.1	BMPR1B	0	0	0	0	0	1.23	0	0	0	0	0	0.69	0	0.72	0	0	0	0	+	0.37	0.39
ENSG00000241746.1	processed_pseudogene	chr8	-	81177763	81178390	ENSG00000142541	ENST00000391857.4	RPL13A	2.36	1.68	0	0	2.89	4.9	1.97	39.73	23.03	76.51	2.35	71.23	39	2.59	0	100.95	0	0	+	0.37	0.17
ENSG00000233072.1	processed_pseudogene	chr1	-	21330043	21330427	ENSG00000134419	ENST00000322989.4	RPS15A	0	4.9	0	0	0	0	0	0	3.69	0	2.69	0	0	0	0	4.94	0	0	+	0.37	0.28
ENSG00000224631.2	processed_pseudogene	chr16	-	61089349	61089818	ENSG00000143947	ENST00000272317.6	RPS27A	5.41	8.88	4.21	2.87	8.62	8.03	2.88	10.93	3.98	3.24	6.81	3.6	3.22	2.62	4.92	10.46	0	0	+	0.36	0.11
ENSG00000233712.1	unprocessed_pseudogene	chr1	-	157606090	157610091	ENSG00000143297	ENST00000361835.3	FCRL5	0	1.78	0	0	0	0	0	0	0	0	0	0	0	0	0	0	0	0	NA	0.36	1
ENSG00000133519.8	transcribed_unprocessed_pseudogene	chr22	-	23740125	23744344	ENSG00000099904	ENST00000334554.7	ZDHHC8	0	0	0	0	0	0	0	0	0	0	3.18	0	0	0	0	0	0	0	+	0.36	1
ENSG00000162699.4	processed_pseudogene	chr1	+	102358661	102359597	ENSG00000086061	ENST00000330899.4	DNAJA1	0	0	0	0	0	0	0	0	0	0	0	0	0	3.11	0	0	0	0	NA	0.36	1
ENSG00000213302.3	processed_pseudogene	chr7	+	121874585	121874957	ENSG00000071082	ENST00000409711.1	RPL31	0	0	0	0	0	0	0	0	2.7	0	0	0	0	0	0	0	0	0	+/-	0.36	1
ENSG00000213669.2	processed_pseudogene	chr9	-	95439225	95439689	ENSG00000122026	ENST00000311549.6	RPL21	0	3.06	0	0	0	0	0	0	0	0	0	0	0	0	0	0	0	0	NA	0.36	1
ENSG00000213772.3	processed_pseudogene	chr2	-	9411421	9411757	ENSG00000173812	ENST00000469257.1	EIF1	0	0	0	0	0	0	0	0	2.78	0	0	0	0	0	0	0	0	0	+/-	0.36	1
ENSG00000214278.4	processed_pseudogene	chr5	-	403846	404661	ENSG00000122033	ENST00000381116.1	MTIF3	0	0	0	0	0	0	0	0	0	0	0	0	0	5.45	0	0	0	0	-	0.36	1
ENSG00000214354.2	processed_pseudogene	chr2	-	87865348	87866283	ENSG00000007168	ENST00000397195.3	PAFAH1B1	0	0	0	0	0	0	0	0	0	0	0	0	0	1.69	0	0	0	0	NA	0.36	1
ENSG00000215486.3	processed_pseudogene	chr13	+	37368621	37369187	ENSG00000102931	ENST00000219204.2	ARL2BP	0	0	0	0	0	0	0	0	0	0	0	0	0	39.15	0	0	0	0	NA	0.36	1
ENSG00000216813.1	processed_pseudogene	chr6	+	47530358	47530754	ENSG00000112306	ENST00000230050.3	RPS12	0	0	0	0	0	0	0	0	0	2.5	0	0	0	0	0	0	0	0	+	0.36	1
ENSG00000218757.1	processed_pseudogene	chr6	-	155166208	155166754	ENSG00000215472	ENST00000418495.1	RPL17	0	0	0	0	0	0	0	0	0	0	0	0	0	0	1.69	0	0	0	-	0.36	1
ENSG00000219332.3	processed_pseudogene	chr6	-	65443092	65443730	ENSG00000006042	ENST00000261713.3	TMEM98	0	0	0	0	0	0	0	0	0	0	0	0	0	15.65	0	0	0	0	NA	0.36	1
ENSG00000220446.1	processed_pseudogene	chr6	-	5291291	5291628	ENSG00000140941	ENST00000268607.5	MAP1LC3B	0	0	4.68	0	0	0	0	0	0	0	0	0	0	0	0	0	0	0	NA	0.36	1
ENSG00000223977.1	processed_pseudogene	chr2	-	83446014	83446229	ENSG00000131127	ENST00000240499.7	ZNF141	0	0	0	0	0	0	0	0	0	4.09	0	0	0	0	0	0	0	0	+	0.36	1
ENSG00000223982.3	processed_pseudogene	chr1	-	231611702	231612034	ENSG00000125743	ENST00000391932.2	SNRPD2	0	0	0	0	0	0	0	0	0	0	0	0	0	65.29	0	0	0	0	NA	0.36	1
ENSG00000224540.1	processed_pseudogene	chr1	+	209405541	209406764	ENSG00000198176	ENST00000375370.4	TFDP1	0	0	0	0	0	0	0	0	0	0	0	0	0	13.9	0	0	0	0	+	0.36	1
ENSG00000224545.1	processed_pseudogene	chr7	+	131204896	131205262	ENSG00000071082	ENST00000264258.3	RPL31	0	0	0	0	0	0	0	0	3.9	0	0	0	0	0	0	0	0	0	-	0.36	1
ENSG00000225487.1	processed_pseudogene	chr1	-	164890554	164890866	ENSG00000182899	ENST00000464167.1	RPL35A	0	0	0	0	0	0	0	0	0	0	2.86	0	0	0	0	0	0	0	NA	0.36	1
ENSG00000226405.1	processed_pseudogene	chr20	-	21468882	21469263	ENSG00000149084	ENST00000278353.4	HSD17B12	0	0	11.32	0	0	0	0	0	0	0	0	0	0	0	0	0	0	0	+	0.36	1
ENSG00000227238.1	unitary_pseudogene	chr2	+	38990676	38992363	ENSG00000155158	ENST00000355694.2	TTC39B	0	0	0	0	0	0	0	0	0	0	0	0	0	2.41	0	0	0	0	+/-	0.36	1
ENSG00000227433.1	processed_pseudogene	chr3	+	195070393	195070759	ENSG00000071082	ENST00000409711.1	RPL31	0	0	0	0	0	0	0	0	2.52	0	0	0	0	0	0	0	0	0	-	0.36	1
ENSG00000227836.1	processed_pseudogene	chr5	+	96278003	96278888	ENSG00000008988	ENST00000519807.1	RPS20	0	0	0	5.04	0	0	0	0	0	0	0	0	0	0	0	0	0	0	+	0.36	1
ENSG00000228292.1	processed_pseudogene	chr9	-	37205109	37205365	ENSG00000122026	ENST00000311549.6	RPL21	0	3.6	0	0	0	0	0	0	0	0	0	0	0	0	0	0	0	0	+/-	0.36	1
ENSG00000230951.1	processed_pseudogene	chr3	+	186490378	186491265	ENSG00000132522	ENST00000315601.4	GPS2	0	0	0	0	0	0	0	0	0	0	0	0	0	1.13	0	0	0	0	+	0.36	1
ENSG00000232372.1	unprocessed_pseudogene	chr1	-	224170456	224175856	ENSG00000077809	ENST00000324896.4	GTF2I	0	0	0	0	0	0	0	0	0	0	0	0	3.63	0	0	0	0	0	NA	0.36	1
ENSG00000232887.1	processed_pseudogene	chr7	-	31158898	31159186	ENSG00000163683	ENST00000295958.4	C4orf34	0	0	17.09	0	0	0	0	0	0	0	0	0	0	0	0	0	0	0	NA	0.36	1
ENSG00000232970.1	processed_pseudogene	chr2	-	217021065	217021534	ENSG00000170734	ENST00000372236.4	POLH	0	0	0	0	0	0	0	0	0	0	0	0	0	0	0	2.74	0	0	-	0.36	1
ENSG00000233163.1	processed_pseudogene	chr10	-	70921286	70921662	ENSG00000112306	ENST00000230050.3	RPS12	0	0	0	0	0	0	0	0	0	3.22	0	0	0	0	0	0	0	0	NA	0.36	1
ENSG00000234109.1	processed_pseudogene	chr10	+	100807396	100808076	ENSG00000147604	ENST00000396467.1	RPL7	0	0	0	0	2.65	0	0	0	0	0	0	0	0	0	0	0	0	0	NA	0.36	1
ENSG00000234267.2	processed_pseudogene	chr13	-	97599891	97601181	ENSG00000078246	ENST00000535226.1	TULP3	0	0	0	0	0	0	0	0	0	0	0	0	0	15.82	0	0	0	0	+/-	0.36	1
ENSG00000234473.1	processed_pseudogene	chr1	-	192962579	192963807	ENSG00000181896	ENST00000318110.5	ZNF101	0	1.08	0	0	0	0	0	0	0	0	0	0	0	0	0	0	0	22.52	+	0.36	1
ENSG00000235258.1	processed_pseudogene	chr2	-	113043634	113043999	ENSG00000065518	ENST00000485064.1	NDUFB4	0	0	0	0	0	0	0	0	0	0	0	0	11.4	0	0	0	0	0	-	0.36	1
ENSG00000235573.1	processed_pseudogene	chr22	+	31509003	31509375	ENSG00000134419	ENST00000322989.4	RPS15A	0	0	0	0	0	0	0	0	0	0	0	2.53	0	0	0	0	0	0	+	0.36	1
ENSG00000236148.3	processed_pseudogene	chr2	-	64574327	64574875	ENSG00000198242	ENST00000422514.2	RPL23A	0	0	0	0	0	0	0	0	0	0	0	0	4.29	0	0	0	0	0	+	0.36	1
ENSG00000238029.1	processed_pseudogene	chr2	+	101041810	101042569	ENSG00000017797	ENST00000019317.4	RALBP1	0	0	0	0	1.96	0	0	0	0	0	0	0	0	0	0	0	0	0	NA	0.36	1
ENSG00000239797.1	processed_pseudogene	chr3	-	145542044	145542526	ENSG00000122026	ENST00000311549.6	RPL21	0	3.96	0	0	0	0	0	0	0	0	0	0	0	0	0	0	0	0	NA	0.36	1
ENSG00000239804.1	processed_pseudogene	chr3	-	125506731	125506989	ENSG00000138326	ENST00000440692.1	RPS24	0	0	0	0	0	0	0	0	0	0	12.93	0	0	0	0	0	0	0	NA	0.36	1
ENSG00000240002.1	processed_pseudogene	chr3	+	114649388	114650296	ENSG00000060138	ENST00000279550.7	CSDA	0	0	0	0	0	1.73	0	0	0	0	0	0	0	0	0	0	0	0	NA	0.36	1
ENSG00000242598.1	processed_pseudogene	chr1	-	82022806	82023517	ENSG00000118579	ENST00000503945.1	MED28	0	0	0	0	0	0	0	0	2.16	0	0	0	0	0	0	0	0	0	-	0.36	1
ENSG00000242703.1	processed_pseudogene	chr7	-	140697752	140699600	ENSG00000115484	ENST00000394440.3	CCT4	0	0	0	0	0	0	0	0	0	0	0	0	0	1.67	0	0	0	0	+/-	0.36	1
ENSG00000243830.1	processed_pseudogene	chr12	+	8613214	8613825	ENSG00000174748	ENST00000307839.4	RPL15	0	0	0	0	2.64	0	0	0	0	0	0	0	0	0	0	0	0	0	+	0.36	1
ENSG00000244234.1	processed_pseudogene	chr5	-	177612720	177614300	ENSG00000087338	ENST00000282570.3	GMCL1	0	0	0	0	0	0	0	0	0	0	0	0	0	99.1	0	0	0	0	+	0.36	1
ENSG00000251306.1	processed_pseudogene	chr5	+	58824687	58825077	ENSG00000065518	ENST00000485064.1	NDUFB4	0	0	0	0	0	0	0	0	0	0	0	0	5.94	0	0	0	0	0	+	0.36	1
ENSG00000251520.1	unprocessed_pseudogene	chr1	+	180933647	180935045	ENSG00000153029	ENST00000434571.2	MR1	0	0	0	0	0	0	0	0	0	0	1.86	0	0	0	0	0	0	0	+/-	0.36	1
ENSG00000254061.1	processed_pseudogene	chr8	-	33293786	33294218	ENSG00000173933	ENST00000409406.1	RBM4	0	0	0	0	0	0	0	0	0	0	0	0	0	0	0	2.63	0	0	+	0.36	1
ENSG00000254758.1	unprocessed_pseudogene	chr11	-	107513613	107514597	ENSG00000115540	ENST00000323303.4	MOBKL3	0	0	1.81	0	0	0	0	0	0	0	0	0	0	0	0	0	0	0	+	0.36	1
ENSG00000256091.1	processed_pseudogene	chr11	+	113582442	113583120	ENSG00000112031	ENST00000367233.5	MTRF1L	0	0	0	0	0	0	0	0	0	0	0	0	0	0	1.58	0	0	0	-	0.36	1
ENSG00000256674.1	processed_pseudogene	chr11	+	114453975	114455414	ENSG00000196591	ENST00000519065.1	HDAC2	0	0	0	0	3.75	0	0	0	0	0	0	0	0	0	0	0	0	0	+	0.36	1
ENSG00000212961.4	processed_pseudogene	chr11	+	74065488	74066765	ENSG00000135486	ENST00000330752.6	HNRNPA1	0	0.79	0	0	0	0	0	0	0	0	0	0	0	0	4.37	0	0	0	+	0.36	0.62
ENSG00000249565.1	processed_pseudogene	chr4	-	79102193	79103200	ENSG00000142864	ENST00000370995.2	SERBP1	0	0	0	0	0	0	0	0	0	0	0	0	0	2.39	0.96	0	0	0	+	0.36	0.55
ENSG00000224410.1	processed_pseudogene	chr2	+	126580685	126580892	ENSG00000109685	ENST00000503128.1	WHSC1	12.88	5.64	7.67	12.84	0	9.35	6.68	0	11.46	7.02	5.22	4.77	11.36	20.35	0	0	40.7	0	+	0.36	0.14
ENSG00000239263.1	processed_pseudogene	chr3	-	69520603	69521683	ENSG00000184898	ENST00000331426.5	RBM43	0	0.8	0	0	0	0	0	0	0	0	3.44	0	0	0	1.11	0	0	0	NA	0.36	0.46
ENSG00000204789.3	processed_pseudogene	chr6	-	27325604	27328000	ENSG00000096654	ENST00000211936.6	ZNF184	11.87	16.31	158.45	33.08	41.06	117.08	90.12	5.31	50.15	27.98	70.82	56.65	3.94	49.57	96.97	12.42	2.07	0	+	0.36	0.12
ENSG00000242735.1	processed_pseudogene	chr2	+	62373548	62374288	ENSG00000168028	ENST00000301821.5	RPSA	49.33	108.51	7.05	41.58	46.12	46.12	9.32	171.36	163.54	151.53	73.7	148.86	45.03	27.71	52.51	180.61	0	0	NA	0.36	0.11
ENSG00000228599.1	processed_pseudogene	chr22	-	40502329	40503070	ENSG00000147604	ENST00000396467.1	RPL7	2.13	0	0	0	0	0	0	2.14	0	0	1.63	1.28	0	0	0	0	0	0	NA	0.36	0.28
ENSG00000243181.2	processed_pseudogene	chr8	+	34731677	34732151	ENSG00000122026	ENST00000311549.6	RPL21	7.21	12.47	31.22	0	3.93	0	0	0	3.42	0	12.04	5.34	0	3.7	5.76	7.45	0	0	+	0.36	0.19
ENSG00000238002.1	processed_pseudogene	chr9	+	82477934	82481972	ENSG00000185823	ENST00000329468.2	C15orf2	0	0.22	0	0	0	0	0	0	0	0	0	0	0	2.61	0	0	0	0	NA	0.36	0.73
ENSG00000233929.1	processed_pseudogene	chr1	-	16567708	16567893	ENSG00000205364	ENST00000379818.2	MT1M	92.2	30.57	33.98	52.16	54.34	0	13.85	238.33	9.57	9.06	0	0	35.44	25.92	132.62	0	0	0	+	0.36	0.15
ENSG00000234369.1	processed_pseudogene	chr10	+	64981915	64982805	ENSG00000147687	ENST00000276692.6	TATDN1	45	35.44	45.94	48.83	57.69	35.17	32.18	41.07	31.16	9.21	75.27	57.16	79.25	51.54	89.59	16.88	45.33	0	+	0.36	0.1
ENSG00000205482.7	unprocessed_pseudogene	chr7	-	76682102	76688757	ENSG00000136206	ENST00000258704.3	SPDYE1	0	0	0	0	0	0	0	0	0	0	0	0	0	1.47	2.38	0	0	0	NA	0.36	0.49
ENSG00000242325.1	processed_pseudogene	chr19	+	33126984	33127381	ENSG00000112306	ENST00000230050.3	RPS12	3.59	0	0	0	0	0	0	0	2.71	0	0	5.07	0	0	0	0	0	0	-	0.36	0.36
ENSG00000248283.1	processed_pseudogene	chr4	-	42563472	42564479	ENSG00000221978	ENST00000408952.4	CCNL2	0	0.78	1.85	0	0	0	0	0	0	1.81	0	0	0	0	0	0	0	0	+	0.36	0.37
ENSG00000253384.1	processed_pseudogene	chr8	-	17946078	17947196	ENSG00000163322	ENST00000321945.7	FAM175A	0	0	0	0	0	0	0	0	0	0	0	0	0	1.33	1.65	0	0	0	NA	0.36	0.47
ENSG00000215267.3	unprocessed_pseudogene	chr10	-	5317136	5330433	ENSG00000196326	ENST00000488756.1	AKR1CL1	0	0	0	0	0	0	1.61	0	0	0	0	0	0	0	0	1.54	0	0	+	0.36	0.45
ENSG00000228501.1	processed_pseudogene	chr13	-	100802771	100803346	ENSG00000174748	ENST00000307839.4	RPL15	2.81	4.54	0	2.82	2.47	7.7	1.73	8.17	14.8	8.83	5.58	9.71	12	0	1.75	14.38	0	0	+	0.36	0.13
ENSG00000243014.1	processed_pseudogene	chr3	+	116745545	116745886	ENSG00000187514	ENST00000409115.3	PTMA	0	4.59	9.83	4.12	16.2	0	4.92	9.12	17.41	8.47	9.01	7.11	0	2.96	5.49	20.44	0	0	+	0.36	0.14
ENSG00000237766.2	processed_pseudogene	chr12	-	67659622	67660746	ENSG00000204007	ENST00000371763.1	GLT6D1	0	0	1.44	0	0	4.4	0.99	0	0	0	0	0.88	0	2.05	3.21	0	0	0	+/-	0.35	0.27
ENSG00000226525.3	processed_pseudogene	chr13	-	22202552	22203154	ENSG00000171863	ENST00000304921.5	RPS7	0	1.89	0	0	3.19	0	0	0	1.32	0	0	0	0	0	0	0	0	0	+	0.35	0.39
ENSG00000253516.1	processed_pseudogene	chr8	-	81724377	81724816	ENSG00000189403	ENST00000405805.1	HMGB1	3.49	0	0	0	0	0	0	0	2.98	0	2.32	0	0	0	0	0	0	0	+	0.35	0.35
ENSG00000241782.1	processed_pseudogene	chr11	-	77579768	77580241	ENSG00000122026	ENST00000311549.6	RPL21	5.62	25.52	9.13	5.68	0	0	3.93	0	0	2.04	10.3	0	3.72	1.86	5.95	0	0	0	+/-	0.35	0.2
ENSG00000228071.3	processed_pseudogene	chr16	+	18026576	18027133	ENSG00000147604	ENST00000396467.1	RPL7	0	2.64	0	2.74	4.39	0	0	0	1.57	0	4	0	0	0	1.66	1.56	0	0	+	0.35	0.21
ENSG00000213700.3	processed_pseudogene	chr10	-	74765591	74766353	ENSG00000215472	ENST00000418495.1	RPL17	7.56	6.92	3.12	4.67	26.96	14.96	6.72	5.97	12.46	10.61	19.58	15.5	29.53	9.05	22.21	4.21	6.38	0	+	0.35	0.12
ENSG00000249286.1	processed_pseudogene	chr5	-	43587020	43588325	ENSG00000123505	ENST00000368885.3	AMD1	1.45	4.35	12.08	3.04	7.58	29.33	5.38	3.46	2.78	4.73	3.51	7.15	8.72	3.01	5.03	4.2	3.93	0	+	0.35	0.15
ENSG00000226701.1	processed_pseudogene	chr10	+	73949699	73950334	ENSG00000174748	ENST00000307839.4	RPL15	2.52	0	0	0	0	0	0	0	0	0	2.31	0	0	0	0	0	0	0	+/-	0.35	0.45
ENSG00000242477.1	processed_pseudogene	chr5	-	86180048	86180698	ENSG00000198755	ENST00000322203.6	RPL10A	0	2.11	0	0	0	0	0	0	0	0	1.5	0	0	0	0	0	0	0	+	0.35	0.48
ENSG00000243844.1	processed_pseudogene	chr8	+	29489607	29490160	ENSG00000215472	ENST00000441578.1	RPL17	0	0	0	0	0	0	0	0	0	1.84	1.79	0	0	0	0	0	0	0	+	0.35	0.45
ENSG00000249019.1	processed_pseudogene	chr4	-	39715831	39716071	ENSG00000171863	ENST00000407445.3	RPS7	0	4.67	0	0	0	0	0	0	0	0	0	0	0	0	0	4.51	0	0	+/-	0.35	0.45
ENSG00000230071.1	processed_pseudogene	chr22	-	40982710	40984007	ENSG00000174444	ENST00000307961.5	RPL4	2.64	2.46	0	1.49	2.53	2.49	2.19	0	2.22	3.03	1.99	1.72	2.62	3.85	2.52	5.37	2.7	0	+	0.35	0.13
ENSG00000197550.3	unprocessed_pseudogene	chr9	+	69830288	69848759	ENSG00000182903	ENST00000505900.1	ABCA11P	2.4	0.49	1.06	0	0	0	0	0	0	0	0.3	0	0	0	0	0	0	0	+/-	0.35	0.42
ENSG00000184188.6	processed_pseudogene	chr5	-	79595497	79598666	ENSG00000075624	ENST00000331789.5	ACTB	97.24	77.14	1.79	53.11	26.89	0	0	0	0	0.71	56.44	0	0	8.85	28.35	0	0	0	+	0.35	0.19
ENSG00000243199.1	processed_pseudogene	chr4	+	66439177	66440046	ENSG00000089009	ENST00000424576.1	RPL6	7.62	10.11	2.16	7.35	9.75	4.12	23.57	6.87	9.23	5.14	12.96	11	8.94	8.36	9.62	27.6	7.94	0	+	0.35	0.12
ENSG00000213394.3	processed_pseudogene	chr7	-	100846895	100847776	ENSG00000168028	ENST00000301821.5	RPSA	0	1.71	0	2.01	0	0	0.91	0	0	1.27	0	0	0	0	1.38	3.38	0	0	+	0.35	0.26
ENSG00000230793.1	processed_pseudogene	chr13	+	45168994	45170218	ENSG00000073584	ENST00000348513.6	SMARCE1	0	1.27	3.77	1.1	0.87	0	0.71	0	0	0	1.86	1.02	1.34	2.62	1.04	0	0	0	+	0.35	0.2
ENSG00000234513.1	processed_pseudogene	chr7	-	22813265	22813612	ENSG00000197728	ENST00000356464.4	RPS26	0	3.75	0	0	0	0	0	0	2.68	2.7	3.03	0	0	0	0	3.86	0	0	+	0.35	0.24
ENSG00000239686.1	processed_pseudogene	chr14	-	55749014	55749361	ENSG00000109475	ENST00000394668.2	RPL34	4.57	4.75	0	0	4.67	0	0	0	3.17	0	0	0	0	0	3.59	0	0	0	-	0.35	0.23
ENSG00000206228.4	processed_pseudogene	chr8	-	83203859	83204614	ENSG00000135486	ENST00000330752.6	HNRNPA1	0	1.16	0	0	1.32	3.63	0	0	0	0	2.03	1.07	0	1.34	0	1.94	0	0	+	0.35	0.24
ENSG00000242661.1	processed_pseudogene	chr12	-	8511650	8512430	ENSG00000145425	ENST00000274065.4	RPS3A	0	0	1.97	0	0	0	0	0	1.89	1.02	2.37	1.12	0	1.83	0	1.28	0	0	+/-	0.35	0.2
ENSG00000227525.3	processed_pseudogene	chr12	+	19242085	19242822	ENSG00000147604	ENST00000396467.1	RPL7	0	1.19	0	0	2.57	0	0	0	1.69	0	2.41	0	1.97	0	1.56	0	0	0	+	0.35	0.22
ENSG00000234981.1	processed_pseudogene	chr1	+	206702248	206703039	ENSG00000148303	ENST00000323345.6	RPL7A	0	0	0	1.62	0	0	0	0	0	0	1.02	0	0	0	0	1.75	0	0	+	0.35	0.35
ENSG00000242899.1	processed_pseudogene	chr3	-	131962372	131963109	ENSG00000147604	ENST00000352983.2	RPL7	0	0	0	0	5.27	0	0	0	0	0	0	67.38	0	3.09	0	0	0	0	+	0.35	0.49
ENSG00000235045.1	processed_pseudogene	chr1	+	110193992	110194715	ENSG00000147604	ENST00000396467.1	RPL7	0	0	0	0	0	0	0	0	0	0	2.01	0	0	0	1.14	0	0	0	+	0.35	0.51
ENSG00000241439.1	processed_pseudogene	chr3	+	125677399	125677660	ENSG00000112787	ENST00000434748.2	FBRSL1	0	0	0	0	0	11.43	0	0	0	0	0	0	0	0	3.96	0	0	0	+	0.35	0.52
ENSG00000243592.1	processed_pseudogene	chr5	+	55432806	55433358	ENSG00000215472	ENST00000441578.1	RPL17	0	2.37	0	0	0	0	0	0	0	0	5.09	0	0	0	0	0	0	0	+	0.35	0.51
ENSG00000176933.4	processed_pseudogene	chr6	-	28185421	28186412	ENSG00000183864	ENST00000327492.3	TOB2	2.05	1.11	0	1.97	1.48	0	2.09	0	0	0.72	0	1.54	3.35	8.28	4.15	0	6.23	0	+	0.34	0.21
ENSG00000186704.8	unprocessed_pseudogene	chr7	+	76607934	76633625	ENSG00000091073	ENST00000541989.1	AC005522.1	2.48	3.55	1.04	1.04	0.87	1.18	0.71	1.76	2.59	3.64	2.12	5.56	0	3.54	2.44	1.67	9.34	0	+	0.34	0.14
ENSG00000254184.1	unprocessed_pseudogene	chr7	-	72040483	72298654	ENSG00000198874	ENST00000359626.5	TYW1	0	0.73	0.79	0	0	0	0.74	0	0.37	0.57	1.27	0.55	1.38	0.52	1.72	0.77	0	0	+	0.34	0.18
ENSG00000231333.1	processed_pseudogene	chr1	+	200832936	200833277	ENSG00000109475	ENST00000394665.1	RPL34	0	0	0	0	4.76	0	0	0	0	2.12	0	0	0	0	0	0	0	220.22	+	0.34	0.52
ENSG00000179296.8	unprocessed_pseudogene	chr10	-	49217898	49239743	ENSG00000174194	ENST00000425119.2	AGAP8	0	6.57	2.91	1.71	0.61	1.05	1.15	0.67	0.72	1.07	1.05	0.93	0	3.27	0.35	0.33	0	0	NA	0.34	0.2
ENSG00000179277.7	processed_pseudogene	chr17	+	15689932	15691006	ENSG00000105419	ENST00000441740.1	MEIS3	53.02	14.36	3.24	14.65	17.96	22.14	12.35	2.75	21.09	11.25	17.43	23.76	6.82	14.61	46.25	0.91	0	0	+	0.34	0.12
ENSG00000242952.1	processed_pseudogene	chr14	-	77101118	77102004	ENSG00000168028	ENST00000301821.5	RPSA	6.52	4.64	11.9	2.77	17.54	2.58	18.39	12.57	8.35	31.91	10.53	14.62	2.43	12.81	2.74	40.64	0	0	+	0.34	0.13
ENSG00000213216.2	processed_pseudogene	chr9	-	125791652	125792032	ENSG00000118181	ENST00000527673.1	RPS25	4.46	2.93	0	0	4.2	0	0	0	2.41	0	2.27	0	0	0	2.31	0	0	0	+	0.34	0.22
ENSG00000247570.2	processed_pseudogene	chr8	+	70855183	70856883	ENSG00000137575	ENST00000523483.1	SDCBP	1.5	1.61	0	0	2.23	22	0	2.66	37.48	8.61	1.44	5.59	3.11	2.64	0	11.65	0	0	+	0.34	0.19
ENSG00000244582.1	processed_pseudogene	chr17	+	21407884	21408385	ENSG00000122026	ENST00000311549.6	RPL21	2.66	3.33	0	0	3.92	0	0	0	3.58	3.78	2.3	2.51	0	0	0	2.2	0	0	+	0.34	0.17
ENSG00000235297.3	processed_pseudogene	chr18	-	72057119	72057532	ENSG00000149806	ENST00000529639.1	FAU	0	0	0	0	0	0	0	0	0	1.87	0	2.25	0	0	0	0	0	0	+	0.33	0.46
ENSG00000242358.1	processed_pseudogene	chr4	-	16257931	16258178	ENSG00000171858	ENST00000370562.1	RPS21	0	0	0	0	0	0	6.1	0	0	6.86	3.79	13.01	0	4.76	0	14.14	0	0	+	0.33	0.23
ENSG00000239470.2	processed_pseudogene	chr11	+	9681985	9682467	ENSG00000122026	ENST00000311549.6	RPL21	3.93	7.24	0	3.21	4.29	0	0	0	0	1.43	4.35	3.78	2.86	3.09	3.53	3.33	0	0	+	0.33	0.15
ENSG00000213443.2	processed_pseudogene	chr12	+	9847980	9848823	ENSG00000181163	ENST00000296930.5	NPM1	0	7.24	0	0	1.76	0	0	0	1.28	5.07	3.89	0	0	1.59	0	7.17	0	0	NA	0.33	0.22
ENSG00000235286.1	processed_pseudogene	chr11	-	111541680	111543128	ENSG00000170421	ENST00000293308.5	KRT8	0	1.23	0	3.05	0	1.64	0.98	0	0.88	0	0	0.81	0	0	0.71	0	0	0	+/-	0.33	0.26
ENSG00000253180.1	processed_pseudogene	chr8	-	100015635	100016070	ENSG00000244687	ENST00000340309.3	UBE2V1	14.7	7.54	12.6	13.67	11.78	49.62	6.86	31.06	17.89	30.78	15.01	24.48	28.88	12.64	16.05	42.51	0	0	+	0.33	0.11
ENSG00000196390.6	processed_pseudogene	chr5	+	74225705	74226391	ENSG00000198538	ENST00000360272.4	ZNF28	0	0	0	0	2.19	0	0	0	0	0	0	0	0	1.36	0	1.24	0	0	+/-	0.33	0.38
ENSG00000214485.5	processed_pseudogene	chr5	+	149473865	149474611	ENSG00000147604	ENST00000396467.1	RPL7	3.42	5.25	0	2.79	4	0	1.96	0	1.88	1.24	3.57	1.72	0	3.05	0	1.45	7.61	0	NA	0.33	0.16
ENSG00000240522.1	processed_pseudogene	chr19	-	21332451	21333241	ENSG00000148303	ENST00000323345.6	RPL7A	0	4.54	0	0	0	0	0	0	6.38	0	4.17	2.3	0	4.04	3.51	0	4.62	0	+/-	0.33	0.22
ENSG00000226121.1	processed_pseudogene	chr2	-	162357396	162364216	ENSG00000153207	ENST00000366508.1	AHCTF1	0.35	0.31	0	0.47	0.27	1.16	0.16	0.28	0.18	0	0.3	0.85	0.97	3.23	0.26	0.25	0.85	0	+	0.33	0.25
ENSG00000213144.2	processed_pseudogene	chr12	+	119632655	119633199	ENSG00000106244	ENST00000350498.3	PDAP1	0	7.99	38.21	12.35	18.2	50.16	17.44	0	8.67	3.5	2.43	35.02	124.98	20.84	231.54	0	0	0	NA	0.33	0.16
ENSG00000225530.1	processed_pseudogene	chr13	-	90013414	90015478	ENSG00000172845	ENST00000310015.6	SP3	0	0	0	0	0	0	0	0	0	0	0	0	0	1.76	0.72	0	0	0	+	0.33	0.55
ENSG00000235579.1	processed_pseudogene	chr2	-	202027207	202027403	ENSG00000172809	ENST00000311111.5	RPL38	0	0	0	0	0	0	0	0	16.74	10.48	0	0	0	0	0	0	0	0	-	0.33	0.47
ENSG00000213326.4	processed_pseudogene	chr17	-	44798948	44799533	ENSG00000171863	ENST00000304921.5	RPS7	3.81	9.89	3.3	3.46	5.03	6.55	2.4	5.8	5.29	1.85	6.74	4.7	0	3.38	4	6.05	0	0	+	0.33	0.12
ENSG00000242858.1	processed_pseudogene	chr5	-	83042207	83042808	ENSG00000142541	ENST00000391857.4	RPL13A	4.94	5.14	0	6.04	4.54	22.25	2.2	32.21	59.17	41.51	6.14	56.88	53.29	4.85	3.33	55.33	0	0	+	0.33	0.13
ENSG00000249646.1	processed_pseudogene	chr4	-	80508915	80509278	ENSG00000237521	ENST00000456448.1	OR7E24	3.61	9.26	0	0	3.84	0	2.89	0	0	8.86	0	0	24.02	10.02	0	29.78	0	0	NA	0.33	0.21
ENSG00000254399.1	unprocessed_pseudogene	chr11	+	58810166	58818850	ENSG00000166840	ENST00000317391.4	GLYATL1	0	0	0	0	0	0	0	0	0	0	0	2.46	0	0	0	0	0	0	+	0.33	1
ENSG00000184612.7	processed_pseudogene	chr6	-	17531125	17531867	ENSG00000147604	ENST00000396467.1	RPL7	2.07	2.27	0	1.97	1.41	0	0	0	0	0	1.83	0	1.71	1.32	1.51	0	0	0	-	0.33	0.17
ENSG00000229927.1	processed_pseudogene	chr10	+	46914088	46914795	ENSG00000106615	ENST00000262187.5	RHEB	0	1.59	2.69	0	1.98	0	1.61	15.09	0	0	0	2.3	0	1.44	1.51	0	0	0	NA	0.33	0.28
ENSG00000203437.3	processed_pseudogene	chr12	+	31617996	31618776	ENSG00000166337	ENST00000299424.4	TAF10	1.87	2.04	0	0	0	0	0	2.84	0	0	0	0	0	0	0	0	0	0	+/-	0.33	0.36
ENSG00000159247.7	transcribed_unprocessed_pseudogene	chr9	+	141069497	141071711	ENSG00000173213	ENST00000308911.4	ENSG00000173213	0	0	0	0	0	0	0	0	0	0	0	0	0	2.34	0.84	0	0	0	NA	0.33	0.56
ENSG00000213642.3	processed_pseudogene	chr7	-	64029806	64030815	ENSG00000142549	ENST00000270642.8	IGLON5	0	0	0	0	0	0	0	0	0	0	1.1	2.3	0	0.9	0	0	0	0	+/-	0.33	0.42
ENSG00000220793.4	processed_pseudogene	chr16	-	9250259	9250738	ENSG00000122026	ENST00000311549.6	RPL21	0	0	0	0	0	0	0	0	0	0	0	2.78	0	0	2.13	0	0	0	+	0.32	0.47
ENSG00000244289.1	processed_pseudogene	chr8	-	12485985	12486765	ENSG00000145425	ENST00000274065.4	RPS3A	0	0	0	0	0	0	0	0	1.29	0	0	1.04	0	0	0	0	0	0	NA	0.32	0.47
ENSG00000227158.1	processed_pseudogene	chr17	+	17325995	17327018	ENSG00000072201	ENST00000263925.7	LNX1	10.85	0.84	0	1.24	3.15	1.53	0	0	0	1.59	0	0	0	0	2.99	0	0	0	NA	0.32	0.29
ENSG00000240494.1	processed_pseudogene	chr17	+	26982610	26982999	ENSG00000112306	ENST00000230050.3	RPS12	0	3.73	0	0	0	0	2.67	0	0	2.73	4.87	2.04	0	4.63	0	2.96	0	0	-	0.32	0.2
ENSG00000231550.1	processed_pseudogene	chr2	-	170623695	170625309	ENSG00000182077	ENST00000438700.3	PTCHD3	0	0	0	0	0	0	0	1.28	0	0	0	0	0	2.87	0.73	0	0	0	+/-	0.32	0.44
ENSG00000215388.3	processed_pseudogene	chr20	+	1141228	1142341	ENSG00000184009	ENST00000331925.1	ACTG1	1.71	6.32	2.08	1.31	1.14	0	1.21	1.67	2.94	3.03	1.28	2.61	0	0.96	2.16	1.69	4.92	0	+	0.32	0.16
ENSG00000230701.1	processed_pseudogene	chr22	+	23605323	23606541	ENSG00000107829	ENST00000331272.6	FBXW4	5.74	4.6	4.17	2.38	1.19	0	1.43	2.28	4.73	0	1.23	3.4	1.83	2.56	4.91	0	4.21	0	+	0.32	0.14
ENSG00000241112.1	processed_pseudogene	chr5	-	148924946	148925373	ENSG00000162244	ENST00000466397.1	RPL29	0	0	0	0	2.46	3.57	0	0	9.81	0	0	4.83	0	2.5	0	3.05	0	0	+	0.32	0.26
ENSG00000254481.1	processed_pseudogene	chr11	-	133993723	133994224	ENSG00000184007	ENST00000344035.5	PTP4A2	2.76	6.6	4.4	0	0	0	0	0	6.76	0	1.67	0	0	0	1.86	22.78	0	0	+	0.32	0.27
ENSG00000236844.1	processed_pseudogene	chr3	+	195281428	195281901	ENSG00000114391	ENST00000394077.3	RPL24	0	5.63	0	0	0	0	0	0	0	0	0	1.93	0	3.53	3.07	0	0	0	+	0.32	0.31
ENSG00000250787.1	processed_pseudogene	chr5	+	55677608	55677902	ENSG00000205581	ENST00000361263.4	HMGN1	0	0	0	0	0	0	9.56	0	0	0	0	0	0	7.06	0	0	0	0	+	0.32	0.46
ENSG00000254867.1	processed_pseudogene	chr11	-	65751150	65751802	ENSG00000165782	ENST00000398020.3	TMEM55B	0	0	2.57	0	0	0	0	0	0	0	0	1.15	0	0	0	0	0	0	-	0.32	0.53
ENSG00000233916.1	processed_pseudogene	chr6	-	29675902	29676324	ENSG00000180776	ENST00000400590.3	ZDHHC20	0	0	4.44	0	0	6.87	0	0	0	8.13	0	0	0	13.29	2.46	5.79	0	0	+	0.32	0.24
ENSG00000229336.1	processed_pseudogene	chr21	+	21112023	21112464	ENSG00000153006	ENST00000513458.3	SREK1IP1	0	4.19	3.95	4.72	2.37	0	0	0	3.89	6.95	2.5	0	0	10.44	1.95	0	0	0	+	0.32	0.19
ENSG00000229870.1	processed_pseudogene	chr10	+	51023142	51023608	ENSG00000122026	ENST00000311549.6	RPL21	0	10.2	5.57	3.11	0	0	0	5.68	0	0	3.61	0	0	2.27	7.89	9.15	0	0	+/-	0.32	0.19
ENSG00000214761.3	processed_pseudogene	chr9	+	128357948	128358907	ENSG00000135486	ENST00000330752.6	HNRNPA1	0	1.4	0	0	0	0	1.08	0	0	0	5.05	1.04	0	88.26	0	0	0	0	-	0.32	0.46
ENSG00000229052.1	processed_pseudogene	chr1	+	93396902	93397643	ENSG00000121211	ENST00000240488.3	MND1	0	2.18	0	2.87	6.26	0	0	0	0	0	0	0	0	2.3	1.67	0	0	0	-	0.32	0.3
ENSG00000249092.1	processed_pseudogene	chr5	-	42892421	42892919	ENSG00000196262	ENST00000468812.1	PPIA	0	3.16	3.45	2.06	0	0	2.19	3.63	0	0	0	0	0	0	0	0	0	0	+	0.32	0.24
ENSG00000248795.1	processed_pseudogene	chr4	+	139481858	139483095	ENSG00000141101	ENST00000268802.4	NOB1	1.15	0	0	0	0	0	0	0	0	0	0	0	0	1.79	0.64	0	0	0	+	0.31	0.41
ENSG00000236521.1	processed_pseudogene	chr9	-	82971944	82975253	ENSG00000185823	ENST00000329468.2	C15orf2	0	0.85	0	0	0	0	1.54	0	0	0	0	0	0	0	0	0	0	0	-	0.31	0.52
ENSG00000232994.1	processed_pseudogene	chr2	+	203904831	203905622	ENSG00000146223	ENST00000493763.1	RPL7L1	1.64	1.08	0	1.48	0	0	0	0	0	0	3.92	0	0	0	0	0	0	0	+	0.31	0.36
ENSG00000242992.2	processed_pseudogene	chr3	-	128483309	128483861	ENSG00000167996	ENST00000273550.7	FTH1	3.61	2.37	0	0	0	0	4.97	0	0	0	0	0	0	0	0	2.29	0	0	+	0.31	0.31
ENSG00000217130.1	processed_pseudogene	chr6	+	34711953	34712450	ENSG00000124614	ENST00000344700.3	RPS10	0	0	0	0	2.07	0	0	0	0	0	0	0	0	0	0	2.09	0	0	+	0.31	0.44
ENSG00000218313.1	processed_pseudogene	chr6	-	87883086	87884021	ENSG00000105849	ENST00000222567.5	TWISTNB	0	1.52	0	0	0	1.68	0	0	0	0	0	0	0	0	0	0	0	0	-	0.31	0.45
ENSG00000227080.2	processed_pseudogene	chr7	-	51456127	51456811	ENSG00000238035	ENST00000438516.1	AC138035.1	0	0	0	0	0	0	0	0	0	0	0	0	0	6.45	0	0	0	0	NA	0.31	1
ENSG00000235821.1	processed_pseudogene	chr6	-	29718506	29718925	ENSG00000142089	ENST00000270031.4	IFITM3	0	5.24	0	0	0	0	0	0	4.12	0	0	6.3	0	0	0	2.92	0	0	+	0.31	0.29
ENSG00000243974.1	processed_pseudogene	chr3	+	99944218	99944917	ENSG00000100568	ENST00000216456.5	VTI1B	0	1.15	0	2.42	1.43	0	0	0	0	0	0	0	0	0	0	0	0	0	NA	0.31	0.39
ENSG00000244071.1	processed_pseudogene	chr19	+	52124389	52124954	ENSG00000163682	ENST00000449470.2	RPL9	0	1.74	2.14	0	0	0	0	0	0	0	0	0	0	0	0	2.79	0	0	NA	0.31	0.36
ENSG00000256629.1	processed_pseudogene	chr12	-	11332272	11333061	ENSG00000255374	ENST00000531678.1	TAS2R43	0	1.61	1.79	0	0	0	0	0	0	0	1.93	1.7	0	0	1.45	0	0	0	-	0.31	0.23
ENSG00000226327.2	processed_pseudogene	chr9	+	90939405	90940255	ENSG00000168028	ENST00000301821.5	RPSA	0	0.93	0	0	0	0	0	0	0	0	0	1.34	0	0	0	0	0	0	+	0.31	0.49
ENSG00000184669.6	transcribed_unprocessed_pseudogene	chr11	+	17073572	17074583	ENSG00000237521	ENST00000456448.1	OR7E24	11.23	1.71	3.22	4.05	8.89	3.51	37.52	54.4	10.29	8.05	3.6	10.56	0	18.93	4.38	0	0	0	+	0.31	0.16
ENSG00000178162.4	transcribed_unprocessed_pseudogene	chr2	-	131176644	131188936	ENSG00000064763	ENST00000182377.3	FAR2	0	0	0	0	0	0	0	0	0	0	0	0	0	2.32	0	0	0	0	NA	0.31	1
ENSG00000180178.5	transcribed_unprocessed_pseudogene	chr2	-	130785882	130798133	ENSG00000064763	ENST00000182377.3	FAR2	0	0	0	0	0	0	0	0	0	0	0	0	0	3.47	0	0	0	0	+	0.31	1
ENSG00000198526.6	processed_pseudogene	chr2	+	147345074	147346878	ENSG00000070756	ENST00000318607.5	PABPC1	0	0	0	0	0	0	0	0	0	0	0	0	0	6.88	0	0	0	0	+	0.31	1
ENSG00000213309.3	processed_pseudogene	chr6	-	64325732	64326266	ENSG00000163682	ENST00000449470.2	RPL9	0	0	0	0	0	0	0	0	0	0	1.86	0	0	0	0	0	0	0	+	0.31	1
ENSG00000213365.3	processed_pseudogene	chr11	+	71991195	71992222	ENSG00000161265	ENST00000412391.2	U2AF1L4	0	0	0	0	0	0	0	0	0	0	0	0	0	5.95	0	0	0	0	+	0.31	1
ENSG00000213946.3	processed_pseudogene	chr2	-	192745908	192746931	ENSG00000132002	ENST00000254322.1	DNAJB1	0	0	0	0	0	0	0	0	0	0	0	0	0	3.16	0	0	0	0	+	0.31	1
ENSG00000214132.4	processed_pseudogene	chr5	-	20304154	20305557	ENSG00000093000	ENST00000347635.3	NUP50	0	0	0	0	0	0	0	0	0	0	0	0	0	1.86	0	0	0	0	+	0.31	1
ENSG00000214417.3	processed_pseudogene	chr9	+	100461249	100463016	ENSG00000111057	ENST00000388835.2	KRT18	0	0	0	0	0	0	0	0	0	0	0	0	0	0	2.21	0	0	0	+	0.31	1
ENSG00000216639.1	processed_pseudogene	chr6	+	105746024	105746770	ENSG00000147604	ENST00000396467.1	RPL7	0	0	0	0	0	0	0	0	0	0	0	0	0	0	0	1.24	0	0	-	0.31	1
ENSG00000216917.1	processed_pseudogene	chr6	-	132101808	132102452	ENSG00000174748	ENST00000307839.4	RPL15	0	0	0	0	0	0	0	0	0	0	0	1.38	0	0	0	0	0	0	+	0.31	1
ENSG00000223389.1	processed_pseudogene	chr6	+	74032560	74033173	ENSG00000125775	ENST00000360779.3	SDCBP2	0	0	4.32	0	0	0	0	0	0	0	0	0	0	0	0	0	0	0	NA	0.31	1
ENSG00000223873.1	processed_pseudogene	chr2	+	182559169	182559627	ENSG00000150459	ENST00000382533.4	SAP18	0	0	0	0	0	0	0	0	0	0	0	0	0	12.12	0	0	0	0	+	0.31	1
ENSG00000224412.1	processed_pseudogene	chr10	+	65249221	65249398	ENSG00000115541	ENST00000233893.5	HSPE1	0	0	0	0	7.93	0	0	0	0	0	0	0	0	0	0	0	0	0	NA	0.31	1
ENSG00000224435.2	unprocessed_pseudogene	chr22	+	16345912	16355362	ENSG00000196712	ENST00000358273.4	NF1	0	0	0	0	0	0	0	0	0	0	0	0	0	1.13	0	0	0	0	NA	0.31	1
ENSG00000224611.1	processed_pseudogene	chr3	+	172240018	172240234	ENSG00000028839	ENST00000237264.3	TBPL1	0	0	0	0	0	0	0	0	0	0	0	0	0	0	0	4.72	0	0	+	0.31	1
ENSG00000224826.1	processed_pseudogene	chr2	+	225034381	225036254	ENSG00000143258	ENST00000368002.3	USP21	0	0	0	0	0	0	0	0	0	0	0	0	0	1.04	0	0	0	0	+	0.31	1
ENSG00000225568.1	processed_pseudogene	chr1	+	87511558	87512383	ENSG00000126261	ENST00000439527.2	UBA2	0	0	0	0	0	0	0	0	0	0	0	0	2.62	0	0	0	0	0	NA	0.31	1
ENSG00000226068.1	processed_pseudogene	chr6	-	48116939	48117741	ENSG00000170144	ENST00000420139.2	HNRNPA3	0	0	0	0	0	0	0	0	0	0	0	0	0	1.47	0	0	0	0	+	0.31	1
ENSG00000226221.1	processed_pseudogene	chr5	-	55800462	55800899	ENSG00000161970	ENST00000293842.4	RPL26	0	0	0	0	0	0	0	0	0	0	0	1.62	0	0	0	0	0	0	+	0.31	1
ENSG00000226446.1	processed_pseudogene	chr1	+	120428927	120429550	ENSG00000134250	ENST00000256646.2	NOTCH2	0	0	0	0	0	0	0	0	0	0	0	0	0	1.65	0	0	0	0	NA	0.31	1
ENSG00000226886.1	processed_pseudogene	chr2	-	132795360	132795566	ENSG00000141068	ENST00000319524.6	KSR1	0	0	0	0	0	0	0	0	19.37	0	0	0	0	0	0	0	0	0	NA	0.31	1
ENSG00000227406.1	processed_pseudogene	chr21	-	40745689	40748992	ENSG00000127870	ENST00000381588.4	RNF6	0	0	0	0	0	0	0	0	0	0	0	0	0	2.27	0	0	0	0	+/-	0.31	1
ENSG00000227462.1	processed_pseudogene	chr10	+	22514627	22514953	ENSG00000100911	ENST00000216802.4	PSME2	0	0	0	0	0	0	0	0	0	0	0	0	0	0	0	3.63	0	0	NA	0.31	1
ENSG00000228326.1	processed_pseudogene	chr10	-	51532102	51532572	ENSG00000182899	ENST00000464167.1	RPL35A	0	0	0	0	0	0	0	0	0	0	0	7.78	0	0	0	0	0	0	+	0.31	1
ENSG00000228781.1	processed_pseudogene	chr9	-	80795130	80795609	ENSG00000122026	ENST00000311549.6	RPL21	0	0	0	0	0	0	0	0	2.03	0	0	0	0	0	0	0	0	0	+	0.31	1
ENSG00000229360.1	processed_pseudogene	chr2	-	107557336	107557938	ENSG00000184203	ENST00000328432.3	PPP1R2	0	0	3.8	0	0	0	0	0	0	0	0	0	0	0	0	0	0	0	NA	0.31	1
ENSG00000230104.1	processed_pseudogene	chr2	-	173538940	173539626	ENSG00000163950	ENST00000489418.1	SLBP	0	0	3.3	0	0	0	0	0	0	0	0	0	0	0	0	0	0	0	NA	0.31	1
ENSG00000230480.1	processed_pseudogene	chr3	+	28489216	28489564	ENSG00000109475	ENST00000394668.2	RPL34	0	0	0	0	0	0	0	0	0	0	0	3.37	0	0	0	0	0	0	+	0.31	1
ENSG00000230697.1	processed_pseudogene	chr3	-	20049344	20049739	ENSG00000150459	ENST00000382533.4	SAP18	0	0	0	0	0	0	0	0	0	0	0	0	0	5.23	0	0	0	0	NA	0.31	1
ENSG00000230965.1	processed_pseudogene	chr21	-	15278281	15278809	ENSG00000178996	ENST00000343017.6	SNX18	3.79	0	0	0	0	0	0	0	0	0	0	0	0	0	0	0	0	0	-	0.31	1
ENSG00000231047.1	processed_pseudogene	chr3	+	190342384	190342958	ENSG00000187210	ENST00000442371.1	GCNT1	0	0	0	0	0	0	0	0	2.63	0	0	0	0	0	0	0	0	0	+	0.31	1
ENSG00000231431.2	unprocessed_pseudogene	chr2	+	132054416	132066641	ENSG00000064763	ENST00000182377.3	FAR2	0	0	0	0	0	0	0	0	0	0	0	0	0	9.44	0	0	0	0	+	0.31	1
ENSG00000233333.1	processed_pseudogene	chr1	-	78636145	78636998	ENSG00000189050	ENST00000305783.8	RNFT1	0	0	0	1.15	0	0	0	0	0	0	0	0	0	0	0	0	0	0	NA	0.31	1
ENSG00000233460.1	processed_pseudogene	chr13	+	72420113	72420449	ENSG00000136942	ENST00000373570.3	RPL35	0	0	0	0	0	0	0	0	2.53	0	0	0	0	0	0	0	0	0	NA	0.31	1
ENSG00000234112.1	processed_pseudogene	chr1	+	225990850	225991155	ENSG00000143768	ENST00000420304.2	LEFTY2	0	0	0	0	0	0	0	0	4.82	0	0	0	0	0	0	0	0	0	NA	0.31	1
ENSG00000236317.1	processed_pseudogene	chr1	-	213028517	213028708	ENSG00000233927	ENST00000449223.2	RPS28	0	5.23	0	0	0	0	0	0	0	0	0	0	0	0	0	0	0	0	+	0.31	1
ENSG00000236956.1	unprocessed_pseudogene	chr2	-	131947407	131955066	ENSG00000196712	ENST00000456735.1	NF1	0	0	0	0	0	0	0	0	0	0	0	0	0	5.25	0	0	0	0	NA	0.31	1
ENSG00000238000.1	processed_pseudogene	chr5	+	97549106	97549825	ENSG00000100911	ENST00000216802.4	PSME2	0	0	0	0	0	0	0	0	0	0	0	0	0	0	0	1.29	0	0	NA	0.31	1
ENSG00000238085.1	processed_pseudogene	chr1	-	241161751	241162094	ENSG00000137818	ENST00000260379.5	RPLP1	0	0	0	0	0	0	0	0	3.21	0	0	0	0	0	0	0	0	0	+	0.31	1
ENSG00000238137.2	processed_pseudogene	chr1	+	211615616	211616148	ENSG00000111229	ENST00000228825.6	ARPC3	0	2.01	0	0	0	0	0	0	0	0	0	0	0	0	0	0	0	0	+	0.31	1
ENSG00000240135.1	unprocessed_pseudogene	chr3	-	72925888	72927253	ENSG00000197170	ENST00000356126.3	PSMD12	0	0	0	0	0	0	0	0	0	0	0	0	0	2.46	0	0	0	0	+	0.31	1
ENSG00000240167.1	processed_pseudogene	chr4	+	42473827	42474397	ENSG00000171863	ENST00000304921.5	RPS7	0	0	0	0	0	0	0	0	3.21	0	0	0	0	0	0	0	0	0	+	0.31	1
ENSG00000240680.1	processed_pseudogene	chr7	-	130507964	130508270	ENSG00000158406	ENST00000289352.1	HIST1H4H	0	0	0	0	0	0	0	0	0	0	0	0	5.69	0	0	0	0	0	NA	0.31	1
ENSG00000241145.1	processed_pseudogene	chr16	+	436763	437233	ENSG00000198242	ENST00000422514.2	RPL23A	0	0	0	0	0	0	0	0	0	0	0	2.54	0	0	0	0	0	0	NA	0.31	1
ENSG00000241950.1	processed_pseudogene	chr11	-	33211608	33212049	ENSG00000162244	ENST00000294189.5	RPL29	0	0	0	0	0	0	0	0	0	0	0	0	0	0	0	5.51	0	0	-	0.31	1
ENSG00000242968.1	processed_pseudogene	chr3	-	136527393	136528465	ENSG00000198075	ENST00000272452.2	SULT1C4	0	0	0	0	0	0	0	0	0	0	1.26	0	0	0	0	0	0	0	-	0.31	1
ENSG00000243167.1	processed_pseudogene	chr19	+	43174157	43174968	ENSG00000124614	ENST00000344700.3	RPS10	3.8	0	0	0	0	0	0	0	0	0	0	0	0	0	0	0	0	0	+	0.31	1
ENSG00000248916.1	unprocessed_pseudogene	chr3	-	129041889	129044269	ENSG00000132182	ENST00000254508.5	NUP210	0	2.65	0	0	0	0	0	0	0	0	0	0	0	0	0	0	0	0	NA	0.31	1
ENSG00000249105.1	processed_pseudogene	chr4	-	58983927	58984236	ENSG00000214595	ENST00000356458.6	EML6	0	0	0	0	0	0	0	0	0	0	0	0	0	3.02	0	0	0	0	-	0.31	1
ENSG00000249351.1	processed_pseudogene	chr4	+	66082334	66083137	ENSG00000157985	ENST00000304032.7	AGAP1	1.66	0	0	0	0	0	0	0	0	0	0	0	0	0	0	0	0	0	+/-	0.31	1
ENSG00000251470.1	unprocessed_pseudogene	chr8	+	47609252	47610310	ENSG00000070669	ENST00000175506.4	ASNS	0	0	0	0	0	0	0	0	0	0	0	0	0	3.57	0	0	0	0	+	0.31	1
ENSG00000253224.1	processed_pseudogene	chr5	-	109220311	109221124	ENSG00000247077	ENST00000498926.2	PGAM5	0	0	0	0	0	0	0	0	0	0	0	0	0	1.13	0	0	0	0	-	0.31	1
ENSG00000254283.1	processed_pseudogene	chr8	+	95606639	95606829	ENSG00000241468	ENST00000292475.3	ATP5J2	0	0	0	0	0	0	0	0	0	0	0	0	0	20.56	0	0	0	0	NA	0.31	1
ENSG00000254704.1	processed_pseudogene	chr11	-	59054816	59056959	ENSG00000197629	ENST00000361050.3	MPEG1	0	0	0	0	0	0	0	85.15	0	0	0	0	0	0	0	0	0	0	NA	0.31	1
ENSG00000255397.1	processed_pseudogene	chr8	-	61850264	61852430	ENSG00000132780	ENST00000350030.3	NASP	0	4.2	0	0	0	0	0	0	0	0	0	0	0	0	0	0	0	0	+	0.31	1
ENSG00000255870.1	processed_pseudogene	chr11	+	113659964	113660749	ENSG00000141985	ENST00000269886.2	SH3GL1	0	0	0	0	0	0	0	0	0	0	0	0	0	1.71	0	0	0	0	NA	0.31	1
ENSG00000255885.1	processed_pseudogene	chr12	+	8023448	8023966	ENSG00000101335	ENST00000279022.2	MYL9	0	0	0	0	0	0	0	0	0	0	0	0	0	4.03	0	0	0	0	+/-	0.31	1
ENSG00000226255.1	processed_pseudogene	chr10	+	19340384	19341099	ENSG00000169139	ENST00000523111.1	UBE2V2	36.84	17.57	19.37	13.83	14.66	0	0	0	0	0	15.35	0	0	37.31	17.13	0	0	0	NA	0.31	0.18
ENSG00000232676.1	processed_pseudogene	chr1	+	79986765	79987888	ENSG00000197894	ENST00000296412.8	ADH5	0	0	0	0	0	1.26	0	1.38	0	0.75	0	1.23	0	0	0	0.67	0	0	+	0.31	0.25
ENSG00000214439.3	unprocessed_pseudogene	chr7	-	76713203	76751433	ENSG00000222011	ENST00000432852.1	FAM185A	0	0	2.66	6.68	0	0	1.71	2.45	0	1.3	2.6	1.04	0	3.08	5.29	0	0	0	NA	0.31	0.2
ENSG00000218809.1	unprocessed_pseudogene	chr6	-	41237613	41237977	ENSG00000124731	ENST00000244709.3	TREM1	0	0	0	3.23	0	0	0	0	0	0	0	0	0	0	0	11.65	0	0	NA	0.31	0.54
ENSG00000229119.3	processed_pseudogene	chr5	+	165809310	165809604	ENSG00000089157	ENST00000228306.4	RPLP0	0	3.04	0	0	0	0	0	0	0	0	0	0	0	0	0	4.11	0	0	+	0.31	0.47
ENSG00000233716.1	processed_pseudogene	chr2	-	63459588	63460712	ENSG00000146410	ENST00000420702.1	FAM54A	0	0	1.03	0	0	0	0	0	0	0	0	0	0	1.1	0	0	0	0	+/-	0.31	0.45
ENSG00000254771.1	processed_pseudogene	chr11	-	126049392	126049593	ENSG00000187079	ENST00000361905.4	TEAD1	0	0	0	0	0	0	0	0	0	0	4.93	0	10.33	0	0	0	0	0	+	0.31	0.5
ENSG00000257101.1	processed_pseudogene	chr11	+	113662188	113662474	ENSG00000176809	ENST00000334962.5	LRRC37A3	0	0	0	0	0	0	0	0	0	4.17	0	0	0	5.64	0	0	0	0	NA	0.31	0.47
ENSG00000244661.1	TR_V_pseudogene	chr7	-	142216290	142216732	ENSG00000211727	ENST00000390374.3	.	0	0	0	0	0	0	0	0	0	2.73	0	0	0	0	0	0	0	0	NA	0.31	1
ENSG00000228751.1	processed_pseudogene	chr7	+	94979476	94980541	ENSG00000244476	ENST00000472091.1	ENSG00000244476	0	0	0	1.83	0	0	0	1.9	0	0	1.34	0	0	0	0	0	0	0	-	0.31	0.34
ENSG00000161912.11	unprocessed_pseudogene	chr6	+	41077452	41106465	ENSG00000143199	ENST00000367848.1	ADCY10	1.92	0.41	1.65	2.26	0.93	2.5	3.86	1.01	1.23	12.93	2.91	3.56	1.83	4.35	3.4	0.42	0.98	0	+	0.3	0.17
ENSG00000213735.2	processed_pseudogene	chr1	+	52719293	52719848	ENSG00000164162	ENST00000507656.1	ANAPC10	12.79	13.72	13.33	19.22	8.44	20	19.61	16.39	13.22	11.38	16.52	24.54	20.49	28.48	25.55	18.93	66.89	583.24	+	0.3	0.1
ENSG00000241612.1	processed_pseudogene	chr4	+	19815372	19815854	ENSG00000122026	ENST00000311549.6	RPL21	0	2.76	0	0	3.22	0	0	0	0	0	2.09	2.47	0	0	4.42	3.16	0	0	+	0.3	0.22
ENSG00000214867.3	processed_pseudogene	chr21	-	37667471	37668000	ENSG00000111786	ENST00000229390.2	SRSF9	0	0	0	0	0	0	1.74	6.17	0	0	0	0	0	0	0	0	0	0	-	0.3	0.56
ENSG00000237593.1	processed_pseudogene	chr6	+	154538065	154538623	ENSG00000215472	ENST00000418495.1	RPL17	0	2.05	0	0	0	0	0	0	0	0	0	0	0	0	4.36	0	0	0	-	0.3	0.51
ENSG00000213152.4	processed_pseudogene	chr12	-	112739677	112740467	ENSG00000148303	ENST00000323345.6	RPL7A	1.53	1.21	2.24	0	1.25	0	0	0	0	2.26	1.42	0	0	0	1.14	0	0	0	+	0.3	0.2
ENSG00000231804.1	processed_pseudogene	chr9	-	91099767	91100240	ENSG00000122026	ENST00000311549.6	RPL21	0	0	0	0	3.07	0	0	0	0	2.34	2.49	3.42	0	0	0	0	0	0	+/-	0.3	0.28
ENSG00000232706.2	unprocessed_pseudogene	chr10	+	52439351	52446086	ENSG00000214562	ENST00000330762.5	FAM22D	0	0.59	0	0	0	0	0	0	0.71	0	0	0	0	1.34	0.6	0	0	0	NA	0.3	0.35
ENSG00000231084.1	processed_pseudogene	chr1	-	185140466	185140842	ENSG00000116251	ENST00000234875.4	RPL22	5.55	6.84	3.72	2.83	2.84	10.72	8.33	5.43	4.44	7.57	6.9	11.36	7.23	8.9	4.44	9.24	0	151.88	+/-	0.3	0.11
ENSG00000248415.1	processed_pseudogene	chr15	-	64820866	64821870	ENSG00000111640	ENST00000229239.5	GAPDH	14.16	10.64	8.81	10.19	10.71	131.12	10.24	38.66	26.15	15.84	7.02	32.77	258.54	7.76	13.87	25.97	0	0	+/-	0.3	0.14
ENSG00000212664.4	processed_pseudogene	chr15	-	71633497	71634051	ENSG00000215472	ENST00000418495.1	RPL17	2.92	4.58	0	2.93	3.49	0	1.5	0	2.45	0	0	1.75	0	0	1.82	1.43	6.26	0	+	0.3	0.18
ENSG00000227815.1	processed_pseudogene	chr1	+	176241619	176242564	ENSG00000104231	ENST00000220669.5	ZFAND1	2.28	1	1.92	1.61	0	0	0	0	1.07	0.83	2.42	1.52	0	0	1.43	1.25	0	0	+	0.3	0.16
ENSG00000241547.1	processed_pseudogene	chr1	+	27651820	27652287	ENSG00000075624	ENST00000331789.5	ACTB	3.26	0	0	2.44	0	0	2.17	0	0	2.67	12.42	1.81	0	0	2.01	9.3	14.54	444.35	+	0.3	0.23
ENSG00000241352.1	processed_pseudogene	chr12	+	13003916	13004671	ENSG00000137154	ENST00000380394.4	RPS6	1.61	1.27	0	0	0	0	1.18	0	0	0.88	1.49	0	0	0	0	0	0	0	+	0.3	0.25
ENSG00000235995.1	processed_pseudogene	chr2	+	169971705	169972190	ENSG00000244687	ENST00000340309.3	UBE2V1	0	0	0	0	0	4.71	0	0	3.52	0	0	0	0	0	0	0	0	0	NA	0.3	0.47
ENSG00000254851.1	unprocessed_pseudogene	chr11	+	117006244	117009298	ENSG00000160613	ENST00000320934.3	PCSK7	0	1.16	0	0	0	0	0	0	0	0	0	1.06	0	0	0	0	0	0	+	0.3	0.45
ENSG00000248926.1	processed_pseudogene	chr4	-	78879154	78879934	ENSG00000188529	ENST00000374452.5	SRSF10	0	0	0	0	0	2.96	1.35	3.65	0	2.03	3.3	3.28	1.54	2.37	2.2	4.24	0	0	NA	0.3	0.16
ENSG00000240225.3	unprocessed_pseudogene	chr19	+	56884619	56889341	ENSG00000197050	ENST00000304239.7	ZNF420	0	0.66	1.32	0	0.74	2.37	1.03	1.18	0	0	1.08	0.5	0	1.63	1.65	0.57	0	0	+	0.3	0.18
ENSG00000235400.1	processed_pseudogene	chr1	+	79214758	79216344	ENSG00000100603	ENST00000261531.6	SNW1	0	0	1.8	0	1.33	0	0	0	0	0.52	1.23	0	0	2.1	0.55	0	0	0	+	0.29	0.25
ENSG00000227141.1	processed_pseudogene	chr1	+	179555840	179558312	ENSG00000157985	ENST00000304032.7	AGAP1	3.33	0.77	2.15	2.41	0	0	3.19	0	0	0	0	0.26	0	9.96	4.84	0	0	0	+	0.29	0.25
ENSG00000232908.2	processed_pseudogene	chr1	+	247990788	247991799	ENSG00000132196	ENST00000254521.3	HSD17B7	0	0	0	0	0	0	0	0	0.98	0	1.02	0	0	0	1.75	0	0	0	+	0.29	0.39
ENSG00000244427.1	processed_pseudogene	chr8	+	7953468	7954248	ENSG00000145425	ENST00000514682.1	RPS3A	1.55	0	0	0	1.53	9.61	5.18	12.77	15.83	22.04	4.23	19.33	4.47	0	1.47	22.48	0	0	NA	0.29	0.15
ENSG00000225774.1	processed_pseudogene	chr22	+	30938523	30940292	ENSG00000198053	ENST00000358771.4	SIRPA	5.49	0	0.77	0	0.65	0	0.53	0	0.55	0	0.57	0.62	0	0.87	0	1.34	0	0	+	0.29	0.3
ENSG00000234231.2	unprocessed_pseudogene	chr2	+	88000503	88037624	ENSG00000153107	ENST00000341068.3	ANAPC1	0	1.46	0	2.13	0	1.26	0	0	1.1	2.64	0.63	0	0	1.27	0.97	3.95	0	0	+	0.29	0.21
ENSG00000229965.1	processed_pseudogene	chr1	+	226626265	226627045	ENSG00000145425	ENST00000514682.1	RPS3A	0	1.02	0	0	0	0	0	0	0	0	0	1.47	0	0	0	0	0	0	+	0.29	0.49
ENSG00000223965.2	processed_pseudogene	chr3	+	31835962	31837667	ENSG00000198466	ENST00000419854.1	ZNF587	0	1.68	0	0	0	0	1.65	0	0	0.56	0	0	0	0	0	0	0	0	+/-	0.29	0.38
ENSG00000253223.1	processed_pseudogene	chr8	-	67896370	67898422	ENSG00000117360	ENST00000324862.6	PRPF3	0	0	0	0	0	0	1.06	0	0	0	1.47	0	0	1.61	0	0	0	0	+	0.29	0.35
ENSG00000237004.2	processed_pseudogene	chr7	+	32768181	32768623	ENSG00000180233	ENST00000323037.4	ZNRF2	3.75	0	0	0	2.36	15.1	3.66	0	4.62	1.73	0	3.05	0	2.4	0	0	0	0	+	0.29	0.24
ENSG00000213176.4	processed_pseudogene	chr14	+	103507806	103508431	ENSG00000167526	ENST00000393099.3	RPL13	3.16	3.76	0	0	2.9	0	0	0	0	1.08	1.44	0	0	1.37	1.33	0	0	0	+/-	0.29	0.22
ENSG00000237818.1	processed_pseudogene	chr7	-	97527659	97528427	ENSG00000145425	ENST00000514682.1	RPS3A	0	0	0	1.55	1.68	0	0	0	0	0	1.99	0	0	3.07	0	0	0	0	+	0.29	0.31
ENSG00000233045.1	processed_pseudogene	chr2	+	139036144	139036780	ENSG00000174748	ENST00000307839.4	RPL15	1.94	1.4	0	0	0	0	0	0	0	0	1.28	0	2.69	0	1.56	1.47	0	0	NA	0.29	0.24
ENSG00000243771.1	processed_pseudogene	chr19	-	17700404	17700880	ENSG00000122026	ENST00000311549.6	RPL21	0	0	0	0	6.31	0	0	0	0	0	2.64	0	0	0	3.22	0	0	0	NA	0.28	0.39
ENSG00000213872.3	processed_pseudogene	chr3	+	25790979	25791387	ENSG00000144713	ENST00000429711.2	RPL32	0	4.78	0	0	2.84	0	0	0	0	6.55	3.35	0	4.08	0	5.11	0	0	0	+/-	0.28	0.22
ENSG00000225308.2	processed_pseudogene	chr7	-	21259832	21261047	ENSG00000130707	ENST00000372394.1	ASS1	0	0	0	2.78	1.2	0	0	0	0	0	0	2.33	0.97	2.03	0	0	0	0	+	0.28	0.27
ENSG00000241678.1	processed_pseudogene	chr11	-	6707122	6707600	ENSG00000122026	ENST00000311549.6	RPL21	0	5.04	0	0	0	0	3.35	0	2.2	8.37	0	0	0	0	1.96	0	0	0	+	0.28	0.29
ENSG00000256796.1	processed_pseudogene	chr12	-	45566973	45568496	ENSG00000106086	ENST00000258679.7	PLEKHA8	1.23	0	0	3.4	0	0	0	1.11	1.83	0.63	0.97	2.06	0	1.23	0	2.01	0	0	+	0.28	0.2
ENSG00000244088.1	processed_pseudogene	chr5	-	120911543	120912015	ENSG00000198242	ENST00000422514.2	RPL23A	0	0	0	0	0	0	0	0	1.89	1.76	0	0	0	0	0	0	0	0	+	0.28	0.45
ENSG00000216316.1	processed_pseudogene	chr6	-	119590298	119590879	ENSG00000142541	ENST00000391857.4	RPL13A	2.99	0	0	5.05	2.97	0	1.99	0	0	3.38	0	0	0	0	0	2.44	0	0	+	0.28	0.23
ENSG00000240441.1	processed_pseudogene	chr12	+	108113376	108113910	ENSG00000215472	ENST00000418495.1	RPL17	0	0	12.09	0	0	0	0	0	0	0	2.64	0	0	0	2.52	0	0	0	+	0.28	0.44
ENSG00000239763.1	processed_pseudogene	chr16	-	74346507	74347288	ENSG00000122026	ENST00000311549.6	RPL21	7.97	19.15	12.85	11.43	2.47	14.37	20.9	0	0	5.4	26.06	8.39	3.27	7.62	8.89	0	12.4	0	+	0.28	0.14
ENSG00000215003.3	processed_pseudogene	chr16	-	16025560	16026153	ENSG00000174748	ENST00000307839.4	RPL15	91.87	78.91	10.17	48.02	66.25	4.22	26.18	8.44	4.55	12.98	105.48	13.91	16.37	50.82	71.88	19.99	0	0	+	0.28	0.12
ENSG00000240695.1	processed_pseudogene	chr3	-	136455342	136456071	ENSG00000126698	ENST00000263697.4	DNAJC8	0	4.94	2.93	2.18	1.78	0	1.67	0	0	2.92	2.1	1.85	0	2.32	3.49	0	0	0	+	0.28	0.17
ENSG00000237788.1	processed_pseudogene	chr20	+	48445662	48447622	ENSG00000140632	ENST00000321919.7	GLYR1	0	1.35	0	0	0	1.35	0	0	0	0	0.47	0.47	0	0.49	0.91	0.85	0	0	+	0.28	0.22
ENSG00000205871.4	processed_pseudogene	chr15	-	43407900	43408691	ENSG00000145425	ENST00000514682.1	RPS3A	20.68	32.61	14.77	17.11	16.66	0	3.37	0	0	0	58.49	2.13	0	20.18	31.06	1.55	0	0	NA	0.28	0.17
ENSG00000234324.1	processed_pseudogene	chr17	+	15346953	15347505	ENSG00000163682	ENST00000449470.2	RPL9	0	0	0	0	0	0	0	0	0	0	1.95	0	0	3.13	0	0	0	0	+/-	0.28	0.49
ENSG00000231167.3	processed_pseudogene	chr7	-	105222705	105223703	ENSG00000065978	ENST00000321358.7	YBX1	0	1.42	1.63	1.07	1.08	2.14	0.8	0	0	1.76	1.35	0.66	1.9	11.05	1.37	0	0	0	+	0.28	0.23
ENSG00000230067.2	processed_pseudogene	chr3	-	36808608	36810290	ENSG00000144381	ENST00000388968.3	HSPD1	0	0	0	1.19	0	0	0	0	0.89	0.72	0.92	6.42	0	0	1.13	0	0	0	NA	0.28	0.35
ENSG00000220614.1	processed_pseudogene	chr6	+	43295872	43296214	ENSG00000109475	ENST00000394668.2	RPL34	0	14.25	0	0	5.06	0	3.36	0	0	4.64	11.03	9.67	0	4.56	15.91	0	19.07	0	NA	0.27	0.19
ENSG00000223724.1	processed_pseudogene	chr13	-	49618215	49620930	ENSG00000152942	ENST00000380774.3	RAD17	0	1.32	0.69	0	0	0.98	0	0	0	0	0	0	0	0.53	0	0	0	0	+/-	0.27	0.33
ENSG00000228398.2	processed_pseudogene	chr3	-	141583854	141584121	ENSG00000198830	ENST00000361427.5	HMGN2	0	0	0	0	0	0	0	0	3.99	0	0	0	5.16	0	0	3.95	0	0	NA	0.27	0.34
ENSG00000250860.1	processed_pseudogene	chr5	-	42466995	42468402	ENSG00000169981	ENST00000396056.2	ZNF35	7.45	0.83	0	6.08	0	1.59	1.45	1.53	0	0	0.72	0	2.82	0	0	0	0	0	+	0.27	0.24
ENSG00000224993.2	processed_pseudogene	chr5	-	43666868	43667334	ENSG00000162244	ENST00000466397.1	RPL29	384.94	279.67	32.61	223.81	315.89	19.41	64.1	60.71	60.49	72.14	283.55	79.48	129.66	164.05	201.38	85.45	0	0	NA	0.27	0.11
ENSG00000226564.1	processed_pseudogene	chr2	-	181737594	181738141	ENSG00000167996	ENST00000273550.7	FTH1	20.3	4.95	8.66	8.56	10.44	4.34	15.21	5.06	7.74	3.11	4.69	4.3	0	5.06	9.06	4.48	0	0	+	0.27	0.13
ENSG00000248593.2	unprocessed_pseudogene	chr12	+	6994062	6994848	ENSG00000125868	ENST00000543261.1	DSTN	41.76	35.31	67.54	28.68	37.14	35.69	86.16	19.11	25.18	31.95	71.88	55.57	0	71.29	45.57	54.51	43.05	0	+	0.27	0.11
ENSG00000234685.1	processed_pseudogene	chr13	+	23489790	23490662	ENSG00000153989	ENST00000368494.3	NUS1	0	0	2.56	0	0	0	128.04	0	0	0	16.48	0.92	0	5.08	2.79	0	3.77	0	+	0.27	0.36
ENSG00000233996.1	processed_pseudogene	chr2	-	190351206	190352718	ENSG00000115548	ENST00000312912.5	KDM3A	0.96	1.32	0	0	0	0	0	0	1.47	0.52	1.52	0.58	2.28	7.16	0	0.79	0	0	-	0.27	0.27
ENSG00000248613.1	unprocessed_pseudogene	chr4	-	69766369	69766628	ENSG00000171234	ENST00000502942.1	UGT2B7	0	0	0	0	0	0	0	0	0	0	0	0	0	3.74	0	0	0	0	NA	0.27	1
ENSG00000235681.1	processed_pseudogene	chr19	+	54958008	54958225	ENSG00000164167	ENST00000502781.1	LSM6	18.18	14.16	0	0	0	0	0	9.66	0	8.44	8.48	0	0	5.14	19.05	0	0	0	-	0.27	0.2
ENSG00000231449.1	processed_pseudogene	chr3	+	37237695	37238157	ENSG00000105193	ENST00000339471.3	RPS16	0	0	0	0	3.82	0	0	0	0	7.79	3.83	2.9	0	4	3.33	0	0	0	NA	0.27	0.24
ENSG00000236035.1	processed_pseudogene	chr1	-	203626095	203626888	ENSG00000164346	ENST00000296802.5	NSA2	0	1.31	0	0	0	0	0	0	0	0	2.53	0	0	0	0	0	0	0	+/-	0.27	0.51
ENSG00000236307.1	processed_pseudogene	chr2	+	112645491	112646317	ENSG00000124802	ENST00000379715.5	EEF1E1	0	0	0	0	0	0	0	0	0	0	0	0	0	5.4	2.82	0	0	0	+	0.27	0.5
ENSG00000231707.3	processed_pseudogene	chr4	+	39975064	39975960	ENSG00000070756	ENST00000318607.5	PABPC1	0	1.65	0	0	0	0	0	0	0	0	1.8	0	0	0	0	1.59	0	0	+/-	0.27	0.33
ENSG00000250130.1	processed_pseudogene	chr15	+	44646889	44647890	ENSG00000111640	ENST00000229239.5	GAPDH	0	1.57	4.3	0	0	1.7	2.39	0	0	0	0.95	0	3.2	1.82	1.45	0	5.51	0	+	0.27	0.21
ENSG00000236496.1	processed_pseudogene	chr9	-	2875449	2876427	ENSG00000132522	ENST00000315601.4	GPS2	5.26	5.23	9.65	0	7.2	12.65	11.75	0	3.29	3.74	19.71	2.99	0	24.01	6.51	3.65	0	0	+	0.27	0.15
ENSG00000254535.1	processed_pseudogene	chr4	-	135121062	135122174	ENSG00000090621	ENST00000372856.3	PABPC4	11.44	4.5	1.04	6.89	5.07	4.58	2.71	0	1.1	2.62	7.23	5.1	0	8.01	9.51	0	0	0	+	0.27	0.14
ENSG00000223505.1	processed_pseudogene	chr1	-	203804708	203805040	ENSG00000182899	ENST00000464167.1	RPL35A	0	4.21	0	0	0	0	0	0	5.64	2.62	2.66	0	0	0	0	0	0	0	-	0.26	0.3
ENSG00000228513.1	processed_pseudogene	chr2	-	203926037	203927126	ENSG00000105708	ENST00000344099.2	ZNF14	0	0	0	1.52	0	0	0.73	0	0	0	1.16	0	0	0	0	0	0	0	-	0.26	0.38
ENSG00000256282.1	processed_pseudogene	chr11	-	18617176	18618118	ENSG00000137409	ENST00000373550.3	MTCH1	0	1.84	0	0	0	4.99	3.06	0	0	0	2.11	1.91	0	7.15	0.94	0	0	0	+/-	0.26	0.24
ENSG00000246203.2	unprocessed_pseudogene	chr1	-	155584517	155630036	ENSG00000116580	ENST00000437809.1	GON4L	31.04	40.84	38.18	29.74	40.96	59.24	29.14	38.98	60.38	51.86	41.29	63.11	96.36	76.69	34.65	72.48	43.06	547.27	+	0.26	0.1
ENSG00000213222.3	processed_pseudogene	chr2	-	132480826	132481852	ENSG00000130204	ENST00000426677.1	TOMM40	4.77	4.05	2.61	2.66	1.43	0	3.73	0	2.09	0	4.32	3.1	0	7.5	0	0	10.42	0	+/-	0.26	0.17
ENSG00000251669.1	unprocessed_pseudogene	chr4	-	3945001	3957146	ENSG00000118894	ENST00000427587.2	FAM86A	1.94	1.44	1.18	0	0	0	0	0	0	0	1.61	0.88	0	1.85	1.8	0	0	0	+	0.26	0.19
ENSG00000235101.1	processed_pseudogene	chr1	+	160639938	160640769	ENSG00000119335	ENST00000322030.8	SET	0	3.15	0	0	1.19	0	0	0	0	0	0	0	0	14.11	0	1.75	14.3	0	NA	0.26	0.41
ENSG00000227436.1	processed_pseudogene	chr7	+	23658952	23662445	ENSG00000119616	ENST00000341162.3	FCF1	2.62	0	0	0	0	2.59	0	0	0	0	0	0	0	0	1.47	0	0	0	+	0.26	0.35
ENSG00000228019.1	unprocessed_pseudogene	chr7	-	66772592	66773343	ENSG00000162244	ENST00000466397.1	RPL29	0	0	0	0	0	0	0	0	0	0	5.27	0	0	0	0	5.92	0	0	+	0.26	0.45
ENSG00000228702.1	processed_pseudogene	chr10	-	46221142	46221486	ENSG00000169612	ENST00000304191.3	FAM103A1	0	0	0	3.45	0	0	0	6.52	0	0	0	0	0	0	0	0	0	0	+	0.26	0.5
ENSG00000255059.1	processed_pseudogene	chr11	+	100537190	100537693	ENSG00000196262	ENST00000468812.1	PPIA	0	2.63	0	0	0	0	0	0	0	0	0	0	0	0	0	2.85	0	0	+	0.26	0.45
ENSG00000232385.2	processed_pseudogene	chr7	-	94324339	94325131	ENSG00000145425	ENST00000514682.1	RPS3A	5.05	0	1.49	0	4.25	17.63	6.02	26.93	68.46	29.27	4.87	54.84	13.2	2.55	1.65	82.73	0	0	+	0.26	0.15
ENSG00000213492.2	transcribed_processed_pseudogene	chr4	-	118496253	118497264	ENSG00000122643	ENST00000242210.7	NT5C3	1.42	1.32	1.96	1.54	0	1.69	1.81	0	1.97	2.13	1.25	0	5.16	1.56	1.59	7.34	13.16	0	+	0.26	0.17
ENSG00000248632.1	processed_pseudogene	chr4	-	165889739	165891154	ENSG00000116120	ENST00000281828.6	FARSB	2.16	4.76	7.54	5.77	6.94	11.97	6.27	4.23	1.17	4.54	14.35	3.05	1.73	31.86	20.92	14.31	10.54	0	+	0.26	0.14
ENSG00000231793.4	unitary_pseudogene	chr11	-	67380308	67383728	ENSG00000089169	ENST00000389385.3	RPH3A	0	0	0	0	0	0	0	0	0	0	0	1.02	0	0	0	0	0	0	+	0.26	1
ENSG00000250257.1	unprocessed_pseudogene	chr11	-	83525614	83526306	ENSG00000171989	ENST00000307144.4	LDHAL6B	0	0	2.24	0	0	0	0	0	0	0	0	0	0	0	0	0	0	0	+	0.26	1
ENSG00000206147.5	processed_pseudogene	chr9	+	6639139	6639604	ENSG00000198242	ENST00000422514.2	RPL23A	3.82	4.66	0	3.12	5.13	5.51	2	0	2.45	1.79	7.42	4.39	4.87	10.41	3.68	4.33	0	0	+	0.25	0.13
ENSG00000187060.5	processed_pseudogene	chr9	+	45562979	45563576	ENSG00000148303	ENST00000323345.6	RPL7A	0	2.32	0	0	0	0	0	0	0	0	0	0	0	1.72	0	0	0	0	NA	0.25	0.47
ENSG00000224232.1	processed_pseudogene	chr2	+	242417731	242418408	ENSG00000167977	ENST00000301738.3	KCTD5	0	1.66	0	0	0	0	0	0	0	0	0	0	0	3.39	0	0	0	0	+/-	0.25	0.51
ENSG00000224245.1	unprocessed_pseudogene	chr9	+	97258557	97275161	ENSG00000185621	ENST00000330198.4	LMLN	0	0	0	0	0	0	2.69	0	0	0	0	0	0	0	1.7	0	0	0	+/-	0.25	0.49
ENSG00000234982.1	processed_pseudogene	chr9	+	14204247	14205038	ENSG00000148303	ENST00000323345.6	RPL7A	0	3.02	0	0	0	0	0	0	0	0	0	0	0	2.23	0	0	0	0	+	0.25	0.47
ENSG00000198237.7	unprocessed_pseudogene	chr5	+	69171098	69216694	ENSG00000169919	ENST00000304895.4	GUSB	0	0	0	0	0	0	0	0	0	0	1.55	2.81	0	1.89	0	2.1	0	0	NA	0.25	0.3
ENSG00000213917.2	processed_pseudogene	chr2	-	215145362	215146176	ENSG00000122406	ENST00000432788.1	RPL5	0	0	0	0	1.46	0	0	1.94	0	0	2.56	0	0	1.34	0	0	0	0	+	0.25	0.31
ENSG00000241850.3	unprocessed_pseudogene	chr22	-	24340828	24347253	ENSG00000184674	ENST00000248935.5	GSTT1	0	0	0	0	0	0	0	0	0	0	0	0	0	2.65	0	0	0	0	NA	0.25	1
ENSG00000176857.4	processed_pseudogene	chr5	-	108387016	108388158	ENSG00000152661	ENST00000282561.3	GJA1	0	0	0	0	0	1.36	0	0	0	0	0	0	0	0	0	0	0	0	NA	0.25	1
ENSG00000179997.7	processed_pseudogene	chr2	+	175366680	175367040	ENSG00000106399	ENST00000223129.4	RPA3	0	2.64	0	0	0	0	0	0	0	0	0	0	0	0	0	0	0	0	NA	0.25	1
ENSG00000213183.3	processed_pseudogene	chr6	-	97096365	97096945	ENSG00000171863	ENST00000304921.5	RPS7	0	0	0	0	0	0	0	0	0	1.28	0	0	0	0	0	0	0	0	+	0.25	1
ENSG00000213328.3	processed_pseudogene	chr5	-	178336711	178337610	ENSG00000188215	ENST00000324344.3	DCUN1D3	0	0	0	0	0	0	0	0	0	0	0	0	0	1.67	0	0	0	0	NA	0.25	1
ENSG00000213645.2	processed_pseudogene	chr7	+	63391519	63392346	ENSG00000100075	ENST00000215882.5	SLC25A1	0	0	0	0	0	0	0	0	0	0	0	0	0	10.53	0	0	0	0	NA	0.25	1
ENSG00000214760.2	unprocessed_pseudogene	chr12	+	122849327	122850176	ENSG00000122026	ENST00000311549.6	RPL21	0	0	0	0	0	0	0	0	0	0	0	0	0	0	2.68	0	0	0	+/-	0.25	1
ENSG00000215464.3	processed_pseudogene	chr22	-	24665316	24666102	ENSG00000124614	ENST00000344700.3	RPS10	0	2.03	0	0	0	0	0	0	0	0	0	0	0	0	0	0	0	0	+	0.25	1
ENSG00000216723.1	processed_pseudogene	chr6	-	114340785	114341647	ENSG00000213965	ENST00000397061.2	NUDT19	0	0	0	0	0	0	0	0	0	0	0	0	0	0	0	2.71	0	0	-	0.25	1
ENSG00000217385.1	processed_pseudogene	chr6	+	4702697	4704013	ENSG00000100764	ENST00000261303.7	PSMC1	0	0	0	0	0	0	0	0	0	0	0	0	0	21.03	0	0	0	0	NA	0.25	1
ENSG00000218359.1	processed_pseudogene	chr6	+	17582265	17582536	ENSG00000188612	ENST00000420826.1	SUMO2	0	0	0	0	0	0	0	0	0	0	0	0	0	8.85	0	0	0	0	NA	0.25	1
ENSG00000218472.1	processed_pseudogene	chr6	-	3914159	3914526	ENSG00000118181	ENST00000527673.1	RPS25	0	0	0	0	0	0	0	0	0	0	0	0	3.54	0	0	0	0	0	+	0.25	1
ENSG00000220483.4	processed_pseudogene	chr6	+	66498310	66499180	ENSG00000122696	ENST00000242275.6	MCART1	0	0	0	0	0	0	0	0	0	0	0	0	0	34.17	0	0	0	0	NA	0.25	1
ENSG00000223721.3	processed_pseudogene	chr7	+	138386352	138387807	ENSG00000169021	ENST00000304863.3	UQCRFS1	0	0	0	0	0	0	1.35	0	0	0	0	0	0	0	0	0	0	0	NA	0.25	1
ENSG00000223864.1	processed_pseudogene	chr20	-	37606354	37607065	ENSG00000181163	ENST00000393820.2	NPM1	0	0	0	0	0	0	0	0	0	0	0	0	0	0	0	1.09	0	0	+	0.25	1
ENSG00000225401.1	processed_pseudogene	chr1	-	244558277	244558964	ENSG00000118707	ENST00000373874.2	TGIF2	0	2.81	0	0	0	0	0	0	0	0	0	0	0	0	0	0	0	0	+	0.25	1
ENSG00000225636.1	processed_pseudogene	chr2	+	197879714	197880739	ENSG00000170144	ENST00000411529.1	HNRNPA3	0	2.76	0	0	0	0	0	0	0	0	0	0	0	0	0	0	0	0	+	0.25	1
ENSG00000225854.1	processed_pseudogene	chr1	+	26653178	26653530	ENSG00000109475	ENST00000394668.2	RPL34	0	2.71	0	0	0	0	0	0	0	0	0	0	0	0	0	0	0	0	+	0.25	1
ENSG00000226144.1	processed_pseudogene	chr20	+	35677657	35678102	ENSG00000143947	ENST00000272317.6	RPS27A	0	1.88	0	0	0	0	0	0	0	0	0	0	0	0	0	0	0	0	+	0.25	1
ENSG00000226885.1	processed_pseudogene	chr22	+	21622450	21623192	ENSG00000169016	ENST00000381525.3	E2F6	0	0	0	0	0	0	0	0	0	0	0	0	0	1.25	0	0	0	0	NA	0.25	1
ENSG00000227069.1	processed_pseudogene	chr9	-	42491162	42492070	ENSG00000064666	ENST00000263097.1	CNN2	5.29	0	0	0	0	0	0	0	0	0	0	0	0	0	0	0	0	0	NA	0.25	1
ENSG00000228196.1	processed_pseudogene	chr1	-	178715818	178716889	ENSG00000175354	ENST00000309660.3	PTPN2	0	1.24	0	0	0	0	0	0	0	0	0	0	0	0	0	0	0	0	+/-	0.25	1
ENSG00000228364.1	processed_pseudogene	chr6	-	29044350	29044945	ENSG00000152700	ENST00000505758.1	SAR1B	0	0	0	0	0	0	0	0	0	0	0	0	0	7.65	0	0	0	0	+	0.25	1
ENSG00000228825.1	processed_pseudogene	chr13	+	37496676	37497045	ENSG00000109270	ENST00000499666.2	LAMTOR3	0	0	0	0	0	0	0	0	0	0	0	0	0	0	2.39	0	0	0	+	0.25	1
ENSG00000230053.1	processed_pseudogene	chr1	-	88964040	88964359	ENSG00000110075	ENST00000413788.2	PPP6R3	0	0	0	0	0	0	0	0	0	0	0	0	0	3.49	0	0	0	0	NA	0.25	1
ENSG00000232097.1	processed_pseudogene	chr7	-	97567751	97568106	ENSG00000149823	ENST00000528588.1	C11orf2	0	3.17	0	0	0	0	0	0	0	0	0	0	0	0	0	0	0	0	NA	0.25	1
ENSG00000232615.3	processed_pseudogene	chr5	+	1614951	1616445	ENSG00000163605	ENST00000356692.5	PPP4R2	0	0	0	0	0	0	0	0	0	0	0	0	0	1.19	0	0	0	0	-	0.25	1
ENSG00000233787.3	processed_pseudogene	chr5	-	29881816	29883052	ENSG00000243251	ENST00000374127.3	PGBD3	0	0	0	0	0	0	0	0	0	0	0	0	0	2.06	0	0	0	0	NA	0.25	1
ENSG00000234629.1	processed_pseudogene	chr3	-	94655930	94656868	ENSG00000164091	ENST00000296490.3	WDR82	0	0	0	0	0	0	0	0	0	0	0	0	0	27.66	0	0	0	0	+	0.25	1
ENSG00000235266.1	processed_pseudogene	chr10	-	104647631	104647945	ENSG00000116251	ENST00000234875.4	RPL22	0	0	0	0	0	0	0	0	0	0	3.12	0	0	0	0	0	0	0	-	0.25	1
ENSG00000236534.1	processed_pseudogene	chr13	+	72249199	72249601	ENSG00000132475	ENST00000254810.3	H3F3B	0	0	0	0	0	0	0	0	0	0	0	0	0	0	0	2.24	0	0	+	0.25	1
ENSG00000236776.1	processed_pseudogene	chr1	+	57004124	57004583	ENSG00000122026	ENST00000311549.6	RPL21	0	0	0	0	0	0	0	0	0	0	0	0	0	0	2.98	0	0	0	+/-	0.25	1
ENSG00000237415.1	processed_pseudogene	chr1	-	111390702	111391563	ENSG00000148572	ENST00000277746.6	NRBF2	1.4	0	0	0	0	0	0	0	0	0	0	0	0	0	0	0	0	0	NA	0.25	1
ENSG00000240210.2	processed_pseudogene	chr14	-	68805445	68806245	ENSG00000148303	ENST00000323345.6	RPL7A	0	1.39	0	0	0	0	0	0	0	0	0	0	0	0	0	0	0	0	+/-	0.25	1
ENSG00000240237.1	processed_pseudogene	chr8	-	134014850	134015320	ENSG00000122026	ENST00000311549.6	RPL21	0	0	0	0	0	0	0	0	0	0	0	0	0	0	890.18	0	0	0	+	0.25	1
ENSG00000240579.1	processed_pseudogene	chr7	-	127497905	127498541	ENSG00000169217	ENST00000305596.3	CD2BP2	0	2.54	0	0	0	0	0	0	0	0	0	0	0	0	0	0	0	0	-	0.25	1
ENSG00000240704.1	processed_pseudogene	chr3	-	170670639	170671686	ENSG00000118263	ENST00000435602.1	KLF7	0	0	1.11	0	0	0	0	0	0	0	0	0	0	0	0	0	0	0	NA	0.25	1
ENSG00000242001.1	processed_pseudogene	chr3	+	125400149	125400297	ENSG00000065534	ENST00000360772.3	MYLK	0	0	0	0	0	0	0	0	0	0	0	0	0	17.36	0	0	0	0	NA	0.25	1
ENSG00000242222.1	processed_pseudogene	chr3	+	135644733	135645009	ENSG00000117118	ENST00000375499.3	SDHB	0	0	0	0	0	0	3.66	0	0	0	0	0	0	0	0	0	0	0	NA	0.25	1
ENSG00000242411.1	processed_pseudogene	chr19	-	56728537	56729148	ENSG00000167526	ENST00000393099.3	RPL13	0	0	0	0	0	0	0	0	0	0	0	0	0	0	0	1.79	0	0	+	0.25	1
ENSG00000242692.1	processed_pseudogene	chr17	+	10162079	10162549	ENSG00000143947	ENST00000272317.6	RPS27A	0	3.37	0	0	0	0	0	0	0	0	0	0	0	0	0	0	0	0	+	0.25	1
ENSG00000242911.1	processed_pseudogene	chr3	-	94654604	94654964	ENSG00000164091	ENST00000296490.3	WDR82	0	0	0	0	0	0	0	0	0	0	0	0	0	44.77	0	0	0	0	+	0.25	1
ENSG00000243038.1	processed_pseudogene	chr14	+	50519575	50520287	ENSG00000134419	ENST00000322989.4	RPS15A	0	0	0	0	0	0	0	0	0	3.18	0	0	0	0	0	0	0	0	NA	0.25	1
ENSG00000244441.1	processed_pseudogene	chr3	+	120231697	120232035	ENSG00000109475	ENST00000394668.2	RPL34	0	3.09	0	0	0	0	0	0	0	0	0	0	0	0	0	0	0	0	+	0.25	1
ENSG00000249148.1	processed_pseudogene	chr4	-	13633446	13634223	ENSG00000122026	ENST00000311549.6	RPL21	0	0	0	0	0	0	0	0	0	0	0	0	0	0	2	0	0	0	+	0.25	1
ENSG00000249505.1	processed_pseudogene	chr3	+	128764606	128765764	ENSG00000081692	ENST00000366758.3	JMJD4	0	0	0	0	0	0	0	0	0	0	1.09	0	0	0	0	0	0	0	NA	0.25	1
ENSG00000250140.1	processed_pseudogene	chr5	-	34860888	34861611	ENSG00000037241	ENST00000521476.1	RPL26L1	0	0	0	0	0	0	0	0	0	0	0	0	4.8	0	0	0	0	0	+	0.25	1
ENSG00000250966.1	processed_pseudogene	chr4	+	113486144	113486527	ENSG00000132475	ENST00000254810.3	H3F3B	0	0	0	0	0	0	0	0	0	0	0	0	0	0	0	2.58	0	0	NA	0.25	1
ENSG00000251001.1	processed_pseudogene	chr5	-	80293002	80293866	ENSG00000165672	ENST00000298510.2	PRDX3	0	0	0	3.62	0	0	0	0	0	0	0	0	0	0	0	0	0	0	NA	0.25	1
ENSG00000253472.1	processed_pseudogene	chr5	-	150757564	150758201	ENSG00000108510	ENST00000397786.1	MED13	0	0	0	0	0	0	0	0	0	0	0	0	0	1.34	0	0	0	0	NA	0.25	1
ENSG00000254103.1	processed_pseudogene	chr8	+	59416147	59416627	ENSG00000196262	ENST00000489459.1	PPIA	0	0	0	0	0	0	0	0	0	3.59	0	0	0	0	0	0	0	0	+	0.25	1
ENSG00000254479.1	processed_pseudogene	chr11	+	85645780	85646706	ENSG00000100075	ENST00000215882.5	SLC25A1	0	0	0	0	0	0	0	0	0	0	0	0	0	1.71	0	0	0	0	+	0.25	1
ENSG00000254582.1	processed_pseudogene	chr11	-	87040449	87041094	ENSG00000106588	ENST00000223321.4	PSMA2	0	0	0	3.42	0	0	0	0	0	0	0	0	0	0	0	0	0	0	-	0.25	1
ENSG00000254712.1	processed_pseudogene	chr11	-	6864895	6865897	ENSG00000164902	ENST00000297540.4	PHAX	0	0	0	0	1.56	0	0	0	0	0	0	0	0	0	0	0	0	0	+	0.25	1
ENSG00000255141.1	processed_pseudogene	chr11	-	3994111	3995467	ENSG00000135486	ENST00000340913.5	HNRNPA1	0	0	0	0	1.28	0	0	0	0	0	0	0	0	0	0	0	0	0	-	0.25	1
ENSG00000255239.1	unprocessed_pseudogene	chr11	-	118558748	118561309	ENSG00000118094	ENST00000529101.1	TREH	0	0	0	0	0	0	0	0	0	0	0	0	0	0	2.03	0	0	0	NA	0.25	1
ENSG00000243970.1	unprocessed_pseudogene	chr1	-	39997510	40024379	ENSG00000084072	ENST00000372830.1	PPIE	0	1.57	3.05	1.58	2.19	0	0	0	1.53	1.95	4.44	2.07	0	0	3.71	0	0	0	+	0.25	0.18
ENSG00000251254.1	processed_pseudogene	chr4	+	148427243	148427917	ENSG00000188342	ENST00000340473.6	GTF2F2	0	0	0	0	2.97	0	0	0	0	2.78	1.33	2.42	0	0	0	0	0	0	+	0.25	0.29
ENSG00000255967.1	processed_pseudogene	chr12	+	8786963	8790204	ENSG00000084754	ENST00000380649.3	HADHA	0	0	0	1.74	0	1.15	0	0	0.49	0	0	0	0	0	0.69	0	0	0	+	0.25	0.35
ENSG00000228981.3	processed_pseudogene	chr4	-	144270428	144271270	ENSG00000140988	ENST00000343262.3	RPS2	3.01	11.77	0	2.34	2.81	0	1.05	0	0	0	2.28	1.19	5.97	0	0	1.64	10.96	0	+	0.25	0.23
ENSG00000240531.1	processed_pseudogene	chr17	-	28043297	28043703	ENSG00000122026	ENST00000311549.6	RPL21	3.5	19.01	7.12	3.37	0	0	0	0	2.85	0	2.11	0	0	2.64	2.14	5.44	0	0	NA	0.25	0.22
ENSG00000236993.2	processed_pseudogene	chr10	-	57427101	57428110	ENSG00000111640	ENST00000396856.1	GAPDH	0	1.4	1.61	1.45	1.74	1.41	1.26	0	1.67	1.42	0	0	5.4	1.81	1.6	0	0	0	+	0.25	0.19
ENSG00000213713.3	processed_pseudogene	chr11	-	33097112	33098006	ENSG00000135845	ENST00000367728.1	PIGC	85.82	36.51	157.46	54.08	100.75	29.09	43.96	12.98	26.79	41.8	36.21	50.54	24.42	44.86	29.18	43.07	30.07	0	-	0.25	0.11
ENSG00000235310.1	processed_pseudogene	chr9	+	69501018	69502204	ENSG00000151233	ENST00000280876.5	GXYLT1	17.8	0	1.75	0	0.82	17.23	0	0	0	0	0	0	0	0	1.01	0	0	0	+	0.25	0.34
ENSG00000230650.1	processed_pseudogene	chr2	-	111118185	111121314	ENSG00000074657	ENST00000336078.4	ZNF532	0	0	0	0	0	0	0.99	0	0	0	0.34	1.02	0	0.49	0	0	0	0	+	0.25	0.33
ENSG00000244674.1	processed_pseudogene	chr3	-	75591300	75592080	ENSG00000145425	ENST00000514682.1	RPS3A	4.51	1.74	0	1.39	0	0	0	0	0	0	10	0	0	1.29	2.09	0	0	0	NA	0.25	0.3
ENSG00000228834.1	processed_pseudogene	chr6	-	109228818	109229076	ENSG00000241468	ENST00000292475.3	ATP5J2	13.01	8.55	35.36	20.77	15.95	0	7.59	0	4.16	0	37	0	0	48.85	22.63	0	0	0	NA	0.24	0.16
ENSG00000231006.1	processed_pseudogene	chr7	+	108150677	108151420	ENSG00000147604	ENST00000396467.1	RPL7	1.96	2.58	1.75	2.27	1.47	2.33	1.97	2.56	1.15	3.57	2.61	3.45	1.79	1.93	1.65	3.22	0	0	+	0.24	0.11
ENSG00000239556.1	unprocessed_pseudogene	chr7	-	44024597	44029806	ENSG00000205236	ENST00000340457.8	UPK3BL	12.2	15.63	22.11	9.44	8.33	6.05	5.77	4.83	13.94	13.13	14.33	18.25	19.15	14.45	19.97	3.72	0	0	+	0.24	0.11
ENSG00000237382.2	processed_pseudogene	chr17	+	18216074	18216847	ENSG00000122026	ENST00000311549.6	RPL21	0	0	0	2.45	0	0	0	0	0	0	0	1.52	0	0	0	0	0	0	-	0.24	0.49
ENSG00000254326.1	IG_V_pseudogene	chr14	-	106774086	106774499	ENSG00000211979	ENST00000390639.2	.	0	0	0	0	0	0	0	0	0	6.4	0	0	0	3.09	0	0	0	0	NA	0.24	0.5
ENSG00000228149.1	processed_pseudogene	chr21	-	37541268	37542478	ENSG00000100316	ENST00000401609.1	RPL3	0	1.61	1.24	0.88	1.68	0	0	1.28	0	0	1.17	0	0	0	0	0	0	0	+/-	0.24	0.22
ENSG00000227560.1	processed_pseudogene	chr10	+	114747235	114747624	ENSG00000115268	ENST00000233609.3	RPS15	0	3.73	0	0	0	0	0	0	0	2.55	0	1.85	0	0	0	0	0	0	+	0.24	0.37
ENSG00000233588.1	processed_pseudogene	chr13	-	29296523	29298158	ENSG00000001630	ENST00000450723.1	CYP51A1	0	0	0	0.83	0	0	0	0	2.21	0	0.57	0	0	0	0	0	0	0	+	0.24	0.46
ENSG00000205771.2	unprocessed_pseudogene	chr15	-	44019379	44037363	ENSG00000166762	ENST00000355438.2	CATSPER2	1.49	1.17	4.42	2.79	1.16	0.88	0.74	2.33	1.24	0.77	1.23	0.83	3.84	10.01	1	0	0	0	+	0.24	0.18
ENSG00000223460.1	processed_pseudogene	chr13	+	29880915	29881922	ENSG00000111640	ENST00000229239.5	GAPDH	7.95	8.73	18.26	11.52	19.7	17.06	17.57	4.33	8.13	17.27	7.32	6.32	31.44	8.23	10.63	10.61	0	0	+	0.24	0.12
ENSG00000205716.4	processed_pseudogene	chr2	-	102866317	102866715	ENSG00000186973	ENST00000335282.3	FAM183A	4.88	0	0	0	0	0	0	0	3.33	2.66	0	0	0	16.01	0	0	0	0	NA	0.24	0.36
ENSG00000214336.2	unprocessed_pseudogene	chr2	-	88747726	88752131	ENSG00000168269	ENST00000306268.6	FOXI1	0	0	0	0	0	0	0	0	0	0	0	0	0	3.06	0	0	0	0	+	0.24	1
ENSG00000256326.1	processed_pseudogene	chr12	-	31868273	31868715	ENSG00000117632	ENST00000357865.2	STMN1	0	2.47	0	0	0	3.43	0	0	0	2.99	1.91	2.24	0	2	0	0	0	0	+/-	0.24	0.22
ENSG00000254612.1	processed_pseudogene	chr11	-	127810829	127811552	ENSG00000172404	ENST00000307221.4	DNAJB7	669.45	279.23	908.11	454.83	826.74	687.12	218.93	167.76	459.46	367.86	440.6	393.46	1212.73	1291.16	674.64	408.05	126.95	0	+	0.24	0.1
ENSG00000255642.1	processed_pseudogene	chr12	+	64215801	64217675	ENSG00000070756	ENST00000522387.1	PABPC1	3.37	14.54	11.53	10.47	21.96	4.67	5.94	1.46	4.51	6.29	28.51	40.64	3.34	34.31	9.66	2.41	0	0	+	0.24	0.13
ENSG00000179362.8	transcribed_processed_pseudogene	chr15	+	45847860	45848132	ENSG00000198830	ENST00000361427.5	HMGN2	0	0	0	0	11.22	0	0	0	0	0	0	4.79	0	0	0	0	0	0	NA	0.24	0.5
ENSG00000235449.1	processed_pseudogene	chr1	-	202736357	202736548	ENSG00000127184	ENST00000509578.1	COX7C	0	0	0	0	12.36	0	15.39	0	5.1	12.15	0	8.39	11.05	6.07	0	6.06	0	440.63	+	0.24	0.18
ENSG00000243697.1	processed_pseudogene	chr16	+	86559063	86559858	ENSG00000148303	ENST00000323345.6	RPL7A	0	1.7	1.78	0	0	0	0	0	0	1.58	5.96	1.78	3.78	4.12	2.16	1.35	0	0	-	0.24	0.2
ENSG00000255222.1	processed_pseudogene	chr11	+	86005802	86006618	ENSG00000119335	ENST00000372692.4	SET	0	1.46	0	4.95	4.12	2.11	0.99	0	0	1.37	2.55	0.82	6.47	3.19	2.1	0	0	0	+	0.24	0.18
ENSG00000242067.1	processed_pseudogene	chr17	-	46768478	46769056	ENSG00000163682	ENST00000449470.2	RPL9	0	1.98	0	0	1.76	0	0	0	0	0	1.71	1.19	0	0	0	0	0	0	+	0.23	0.28
ENSG00000214269.3	processed_pseudogene	chr13	-	65532229	65533528	ENSG00000100600	ENST00000393218.1	LGMN	0	0.96	1.06	0	0	2.05	0	2.14	0	0	0.9	0	0	0.76	1.41	0	0	0	+	0.23	0.22
ENSG00000231655.1	processed_pseudogene	chr2	-	26363132	26364133	ENSG00000213853	ENST00000359543.3	EMP2	0	15.06	0	3.37	0	0	0	5.88	0	4.5	2.74	4.59	0	0	0	0	0	0	NA	0.23	0.26
ENSG00000254017.1	IG_C_pseudogene	chr9	+	5113549	5114804	ENSG00000211891	ENST00000390541.2	.	0	3.66	0	0	0	3.36	0	0	0	0	0	0	0	3.27	0	1.02	0	0	+/-	0.23	0.3
ENSG00000217783.2	processed_pseudogene	chr6	-	157720077	157721158	ENSG00000134333	ENST00000540430.1	LDHA	0	0	0	1.08	0	0	0.96	0	0	0	0	0	0	8.02	0	0	0	0	+	0.23	0.52
ENSG00000239212.1	processed_pseudogene	chr3	+	155375549	155376401	ENSG00000089009	ENST00000424576.1	RPL6	0	0	0	0	1.31	0	0	0	0	0	0	1.53	0	0	1.47	0	0	0	+	0.23	0.33
ENSG00000233347.1	processed_pseudogene	chr20	-	50726883	50727588	ENSG00000089248	ENST00000261735.2	ERP29	0	0	0	0	1.42	0	0	0	0	0	0	1.44	0	0	0	0	0	0	+	0.23	0.44
ENSG00000235552.3	processed_pseudogene	chr18	-	6462143	6463009	ENSG00000089009	ENST00000202773.8	RPL6	0	1.01	0	0	0	0	0	0	0	0	0	0.85	0	0	0	0	0	0	+	0.23	0.46
ENSG00000243584.1	processed_pseudogene	chr3	+	183331408	183334530	ENSG00000139174	ENST00000345127.2	PRICKLE1	0	0	0	0	0	0.8	0	0	1.2	0	0	0	0	0	0	0	0	0	+/-	0.23	0.49
ENSG00000231378.1	processed_pseudogene	chr1	-	174818805	174819306	ENSG00000123545	ENST00000316149.7	NDUFAF4	0	1.98	0	0	0	3.88	0	0	0	0	0	0	0	0	0	0	0	0	NA	0.23	0.51
ENSG00000256356.1	processed_pseudogene	chr12	+	4206617	4208685	ENSG00000109971	ENST00000524552.1	HSPA8	0	0	0	0	0	0	0	0	0	0	0.67	0	0	0.9	0	1.46	0	0	+	0.23	0.4
ENSG00000182000.9	processed_pseudogene	chr3	+	149702182	149702584	ENSG00000196262	ENST00000468812.1	PPIA	0	0	0	0	0	0	0	0	2.06	0	0	0	4.47	0	0	0	0	0	NA	0.23	0.52
ENSG00000251634.2	unprocessed_pseudogene	chr5	-	70398725	70424580	ENSG00000249437	ENST00000517649.1	NAIP	0	0.69	0.51	0.43	0	0	0	0.64	0	0.35	1.16	0.5	0	0.31	0.47	0	0	0	+	0.23	0.22
ENSG00000248886.1	processed_pseudogene	chr4	-	70383415	70384120	ENSG00000135220	ENST00000251566.4	UGT2A3	0	0	0	0	0	2.68	0	4.74	0	0	0	0	0	0	0	0	0	0	NA	0.23	0.49
ENSG00000225573.2	processed_pseudogene	chr7	-	66071725	66072094	ENSG00000136942	ENST00000348462.3	RPL35	0	2.33	0	0	0	0	2.36	0	2.5	2.71	0	3.94	0	0	2.39	2.47	0	0	NA	0.23	0.2
ENSG00000243071.1	processed_pseudogene	chr12	+	77054185	77054664	ENSG00000122026	ENST00000311549.6	RPL21	0	4.69	0	4.74	0	0	2.82	0	0	0	2.1	0	0	3.3	1.78	0	0	0	+	0.23	0.22
ENSG00000213860.3	processed_pseudogene	chr7	+	20042388	20042870	ENSG00000122026	ENST00000311549.6	RPL21	0	2.93	3.06	0	0	6.23	1.75	3.42	4.37	2.29	3.13	5.53	0	0	0	12.3	0	0	NA	0.22	0.19
ENSG00000213940.4	processed_pseudogene	chr5	+	52502391	52503006	ENSG00000142541	ENST00000391857.4	RPL13A	0	0	0	0	3.12	0	0	0	0	0	0	0	0	2.37	0	0	0	0	+/-	0.22	0.47
ENSG00000241535.1	processed_pseudogene	chr3	-	88144558	88145118	ENSG00000094916	ENST00000439541.1	CBX5	0	1.75	3.9	0	0	0	0	0	0	0	0	0	0	0	0	0	0	0	+/-	0.22	0.52
ENSG00000226443.3	processed_pseudogene	chr1	-	120076372	120077369	ENSG00000111640	ENST00000229239.5	GAPDH	1.32	1.42	1.87	0	0	1.42	0.88	0	0	1.05	0.95	1.93	6.9	0.83	0.81	0	0	13.75	+	0.22	0.22
ENSG00000215796.3	processed_pseudogene	chr1	+	247206093	247207323	ENSG00000198056	ENST00000537418.1	PRIM1	0	0	0	2.04	0	0	0	0	0	0	0	0	0	1.07	0	0	0	0	+/-	0.22	0.52
ENSG00000224442.1	processed_pseudogene	chr2	-	197893435	197894867	ENSG00000174444	ENST00000307961.5	RPL4	0	2.03	0	0	0	0	0	0	0	0	0	0	0	0	0	1.42	0	0	+	0.22	0.48
ENSG00000224800.1	processed_pseudogene	chr1	-	150853712	150854159	ENSG00000143947	ENST00000272317.6	RPS27A	0	0	0	0	0	0	0	0	0	0	4.73	0	0	5.74	0	0	0	0	NA	0.22	0.46
ENSG00000231615.1	processed_pseudogene	chr1	-	173331537	173332872	ENSG00000166037	ENST00000537677.1	CEP57	0	0	0	1.37	0	0	0	0	0	0	0	0	0	0.67	0	0	0	0	-	0.22	0.53
ENSG00000233956.1	processed_pseudogene	chr21	-	34890917	34891415	ENSG00000145741	ENST00000380591.3	BTF3	0	0	0	0	0	0	0	0	0	0	1.84	0	0	0	2.21	0	0	0	+	0.22	0.46
ENSG00000231007.4	processed_pseudogene	chr9	+	89626567	89628066	ENSG00000117399	ENST00000437896.2	CDC20	0	1.6	4.35	6.78	3.85	0	3.19	0	0	4.28	7.07	7.36	0	5.98	1.48	0	12.24	0	+	0.22	0.16
ENSG00000213225.6	transcribed_processed_pseudogene	chr2	+	130986952	130989186	ENSG00000188976	ENST00000327044.6	NOC2L	0	0	0	0.59	0	1.42	0	0	0	0	0.38	0	0	3.36	1.16	0	1.53	0	+	0.22	0.35
ENSG00000229677.1	processed_pseudogene	chr7	-	138734202	138734752	ENSG00000215472	ENST00000418495.1	RPL17	0	8.05	0	0	0	0	0	0	1.74	15.33	0	0	0	1.73	0	5.61	0	0	+/-	0.22	0.31
ENSG00000233668.1	processed_pseudogene	chr9	-	34223982	34224626	ENSG00000142937	ENST00000396651.3	RPS8	2.29	2.76	0	0	2.03	0	0	0	0	1.46	0	0	3.22	0	0	0	0	0	+/-	0.22	0.25
ENSG00000243304.2	processed_pseudogene	chr5	-	114600350	114601214	ENSG00000140988	ENST00000343262.3	RPS2	0	3.12	0	0	0	0	0	0	0	0.99	0	0.77	0	0	1.5	1.33	0	0	-	0.22	0.31
ENSG00000242142.1	processed_pseudogene	chr3	-	53098299	53099107	ENSG00000142864	ENST00000370995.2	SERBP1	2.1	17.32	11.08	0	39.92	0	0	0	5.27	0	1.49	0	2.67	12.36	2.32	1.52	0	0	+	0.22	0.22
ENSG00000235734.2	processed_pseudogene	chr2	+	98443711	98444010	ENSG00000205581	ENST00000380749.5	HMGN1	0	0	0	0	0	0	0	0	6.39	0	0	2.52	0	0	0	3.74	0	0	NA	0.22	0.38
ENSG00000236567.1	processed_pseudogene	chr9	+	5110913	5112842	ENSG00000071564	ENST00000262965.4	TCF3	0	1.23	0	0	0	1.8	0	0	0	0	0	0	0	1.43	0	0	0	0	+	0.22	0.36
ENSG00000226243.1	processed_pseudogene	chr20	-	43095204	43095482	ENSG00000197756	ENST00000491306.1	RPL37A	0	0	0	0	0	0	0	0	6.65	0	0	0	0	0	0	10.04	0	0	+	0.22	0.47
ENSG00000230519.2	processed_pseudogene	chr12	+	27855271	27855839	ENSG00000164104	ENST00000296503.5	HMGB2	0	0	0	0	9.13	0	0	0	0	3.1	0	0	0	0	0	0	0	0	+	0.22	0.53
ENSG00000236562.3	processed_pseudogene	chr4	+	66959860	66960244	ENSG00000142089	ENST00000399808.4	IFITM3	3.73	0	0	0	0	0	0	0	0	0	2.25	0	0	0	0	0	0	0	NA	0.22	0.49
ENSG00000213612.2	processed_pseudogene	chr9	+	99883941	99884713	ENSG00000176007	ENST00000377689.1	C9orf51	0	1.24	0	0	0	0	0	0	2.82	0.86	1.25	0	0	2.83	0	0	0	0	NA	0.22	0.28
ENSG00000214460.3	processed_pseudogene	chr6	-	86137171	86137684	ENSG00000133112	ENST00000530705.1	TPT1	5.63	9.17	0	5.99	3.8	0	0	0	0	0	11.84	0	0	2.88	7.25	0	0	0	+	0.22	0.21
ENSG00000230568.1	processed_pseudogene	chr20	-	3470176	3471652	ENSG00000183431	ENST00000373019.4	SF3A3	0	0.73	0	0	0	1.8	0	1.56	0	0	0.74	0	0	0	0	0	0	0	+/-	0.22	0.32
ENSG00000250444.1	processed_pseudogene	chr5	+	114847774	114849391	ENSG00000150753	ENST00000280326.4	CCT5	0	0	0.85	0	1.96	0	0.77	0	0	0	0	0	0	1.26	0	0	0	0	+	0.22	0.34
ENSG00000237668.1	processed_pseudogene	chr22	-	36817318	36817689	ENSG00000134419	ENST00000322989.4	RPS15A	0	3.01	0	0	3.46	0	0	0	0	0	3.5	1.96	0	3.18	0	2.46	0	0	NA	0.22	0.21
ENSG00000255040.1	processed_pseudogene	chr11	-	14695152	14696101	ENSG00000185787	ENST00000426013.1	MORF4L1	0	0.83	0	0	0	1.5	0	0	0	0	0	0	0	2.36	0	0	0	0	+/-	0.22	0.4
ENSG00000235253.1	processed_pseudogene	chr5	+	132278624	132280742	ENSG00000156508	ENST00000316292.9	EEF1A1	2.07	4.08	1.05	0	0.89	0	1.38	0	0	0	1.63	0.87	0	1.71	1.13	0	0	0	+/-	0.21	0.22
ENSG00000228744.1	processed_pseudogene	chr8	+	6980379	6981226	ENSG00000145425	ENST00000274065.4	RPS3A	0	0	0	0	0	6.77	0	2.04	4.1	2.25	0	2.53	0	0	0	2.26	0	0	NA	0.21	0.25
ENSG00000254759.1	processed_pseudogene	chr11	+	125937434	125938496	ENSG00000187109	ENST00000261182.7	NAP1L1	0	0	1.75	3.57	2.02	0	0	0	0	0	5.43	0	0	3.97	0	1.14	0	0	+	0.21	0.25
ENSG00000215571.4	processed_pseudogene	chr13	+	21893295	21895005	ENSG00000198055	ENST00000355472.5	GRK6	0	0.63	2	0	0	0	0	0	0	0.71	0	0.65	0	5.32	0	0	0	0	+	0.21	0.38
ENSG00000226393.1	processed_pseudogene	chr9	+	21321299	21321826	ENSG00000137080	ENST00000380225.1	IFNA21	0	5.15	3.24	2.13	0	8.47	0	0	0	5.44	2.68	0	3.3	0	0	5.42	0	0	+/-	0.21	0.19
ENSG00000238271.1	processed_pseudogene	chr9	+	21455483	21456044	ENSG00000177047	ENST00000380229.2	IFNW1	0	0	0	0	0	0	3.11	0	0	0	0	2.71	0	0	2.39	0	0	0	NA	0.21	0.34
ENSG00000249077.1	processed_pseudogene	chr4	+	2326194	2326809	ENSG00000166211	ENST00000299272.5	SPIC	0	0	4.3	0	0	0	0	0	0	1.09	0	0	0	0	0	0	0	0	-	0.21	0.58
ENSG00000232486.1	processed_pseudogene	chr9	+	108520445	108523036	ENSG00000024526	ENST00000456315.2	DEPDC1	0	0	0	0	0	1.36	0.32	0	0	0	0	0	0.71	0.5	0	0	0	0	+	0.21	0.38
ENSG00000253752.1	IG_V_pseudogene	chr22	+	22434180	22434673	ENSG00000211645	ENST00000390291.2	.	0	2.23	0	0	0	0	0	0	0	0	0	0	0	4.95	0	0	0	0	NA	0.21	0.52
ENSG00000241723.1	processed_pseudogene	chr3	-	157993598	157994210	ENSG00000174748	ENST00000307839.4	RPL15	8.27	12.33	0	7.4	0	0	0	0	1.94	0	21.94	1.12	0	3.08	9.24	2.94	0	0	+	0.21	0.21
ENSG00000225370.1	unprocessed_pseudogene	chr19	+	55182682	55184042	ENSG00000244482	ENST00000245621.4	LILRA6	2.36	0	4.18	0	0	0	0	0	0	0	0	0	0	0	0	4.08	0	0	NA	0.21	0.35
ENSG00000239581.1	processed_pseudogene	chr17	-	35497536	35498349	ENSG00000140988	ENST00000343262.3	RPS2	0	1.37	0	0	0	0	0	0	1.14	1.3	0	0	0	0	0	0	0	0	+	0.21	0.34
ENSG00000230069.3	processed_pseudogene	chr4	-	103648431	103651878	ENSG00000176681	ENST00000393466.2	LRRC37A	0	0.92	0.85	0	0	1.45	0	0	0	1.62	0.64	3.1	0	0	0.65	2.43	6.11	0	+	0.21	0.23
ENSG00000234106.3	processed_pseudogene	chr11	+	93268634	93268982	ENSG00000140319	ENST00000267884.5	SRP14	0	0	14.41	3.71	0	4.51	3.04	17.31	0	2.69	7.29	0	0	0	4.09	0	0	0	+	0.21	0.21
ENSG00000231381.1	processed_pseudogene	chr9	-	6669004	6670008	ENSG00000121481	ENST00000367510.3	RNF2	0	0	0	0	1.75	0	0	0	0	0	0	0	0	0	1.12	0	4.85	0	-	0.21	0.49
ENSG00000251348.1	processed_pseudogene	chr5	+	95104703	95106404	ENSG00000144381	ENST00000388968.3	HSPD1	2.34	0.45	6.17	3.31	1.24	4.99	4.27	0	0.62	1.13	1.73	0.53	0	0.67	2.55	0	0	0	+	0.21	0.17
ENSG00000218350.1	processed_pseudogene	chr6	+	71874779	71875473	ENSG00000120992	ENST00000316963.3	LYPLA1	3.35	2.43	2.92	3.3	2.88	6.7	2.82	0	2.14	1.06	2.92	0	6.99	19.42	5.22	4.24	0	0	+	0.21	0.16
ENSG00000203414.2	processed_pseudogene	chr10	-	13198684	13200136	ENSG00000011114	ENST00000334746.4	BTBD7	1.05	0	1.18	1.39	1.19	0	0	0	0	0.8	1.72	0	3.06	4.33	0	1.7	0	0	+	0.21	0.21
ENSG00000228399.1	processed_pseudogene	chr1	+	101721830	101722172	ENSG00000008988	ENST00000519807.1	RPS20	0	9.41	0	6.63	0	0	0	5.05	0	0	0	2.79	0	0	0	11.29	0	116.13	+	0.21	0.26
ENSG00000227300.4	unprocessed_pseudogene	chr17	-	16733313	16736067	ENSG00000186832	ENST00000301653.4	KRT16	0	0	0	0	0	0	0	1.08	6.36	0	0	11.17	0	0	0	0	0	0	NA	0.21	0.43
ENSG00000251188.1	processed_pseudogene	chr4	-	262771	263320	ENSG00000182903	ENST00000506646.1	ABCA11P	0	6.27	7.74	10.74	3.53	3.24	1.67	0	0	0	7.08	3.03	0	17.8	3.52	0	0	0	+	0.21	0.18
ENSG00000244723.3	unprocessed_pseudogene	chr22	-	23991400	23995521	ENSG00000126522	ENST00000304874.9	ASL	0	2.54	0	0	0	0	2.19	0	0	1.06	0	0	0	0	1.69	0	0	0	+	0.21	0.3
ENSG00000251155.1	processed_pseudogene	chr4	+	119561822	119562013	ENSG00000229450	ENST00000307499.5	AC110373.1	0	7.85	13.18	0	0	0	0	0	0	5.64	0	4.42	0	12.14	8.58	8.58	0	0	NA	0.21	0.19
ENSG00000219470.1	processed_pseudogene	chr6	-	43506559	43507440	ENSG00000140988	ENST00000343262.3	RPS2	1.37	4.4	0	0	2.23	0	0	0	0	1.27	2.54	1.06	1.76	1.33	0	1.13	4.47	0	+	0.21	0.21
ENSG00000219863.3	pseudogene	chr6	+	53219513	53219863	ENSG00000071082	ENST00000264258.3	RPL31	5.28	6.44	8.07	0	21.26	0	100.03	11.3	4.1	27.74	8.74	22.17	0	6.01	3.55	20.79	0	0	+/-	0.2	0.17
ENSG00000232587.1	processed_pseudogene	chr13	+	28788650	28790034	ENSG00000101210	ENST00000217182.3	EEF1A2	0	4.14	1.41	2.5	1.25	2.13	2.05	0	0.55	1.39	1.41	0.9	0	0.83	2.18	1.03	5.97	0	+	0.2	0.16
ENSG00000215586.2	processed_pseudogene	chr20	-	7812445	7812969	ENSG00000188529	ENST00000344989.5	SRSF10	0	0	0	0	5.67	10.51	1.91	0	2.45	3	3.33	5.44	0	9.61	2.9	5.15	0	0	NA	0.2	0.17
ENSG00000180867.9	processed_pseudogene	chr1	+	146649692	146651201	ENSG00000167004	ENST00000300289.5	PDIA3	4.44	5.78	11.23	5.78	11.4	9.44	7.58	7.42	3.59	5.9	14.3	7.31	3.09	9.51	5.56	5.73	2.51	43.19	+	0.2	0.11
ENSG00000229186.2	unitary_pseudogene	chr12	+	112337067	112339195	ENSG00000134007	ENST00000256389.2	ADAM20	8.97	33.05	19.18	15.26	6.67	6.57	19.01	13.56	4.41	14.38	35.55	6.16	7.76	12.75	20.12	14.4	23.28	0	+	0.2	0.11
ENSG00000214335.3	processed_pseudogene	chr13	+	59102749	59105160	ENSG00000150527	ENST00000280083.3	CTAGE5	0	0	0	0	0	0	0	0	0	0	0	0	0	7.31	0	0.34	0	0	NA	0.2	0.75
ENSG00000224183.1	processed_pseudogene	chr1	-	25620655	25621134	ENSG00000204370	ENST00000375549.3	SDHD	0	0	0	0	0	0	0	0	0	0	0	2.78	0	0	0	7.87	0	36.89	NA	0.2	0.53
ENSG00000242279.1	processed_pseudogene	chr11	+	82668465	82669258	ENSG00000148303	ENST00000323345.6	RPL7A	0	0	0	0	0	0	0	0	0	0	0	0	0	15.78	0	1.26	0	0	+	0.2	0.65
ENSG00000225108.1	processed_pseudogene	chr2	-	110744516	110745971	ENSG00000119574	ENST00000354590.2	ZBTB45	0	0	1.97	0.92	0	0	0	0	0	0	0	0	0	0	2.4	0	0	0	NA	0.2	0.38
ENSG00000225690.1	unprocessed_pseudogene	chr6	+	41215107	41217387	ENSG00000112195	ENST00000483722.1	TREML2	0	0	0	0	0	0	0	0	1.38	0	0	0	0	0	0	0	0	0	-	0.2	1
ENSG00000232454.1	processed_pseudogene	chr9	+	37835659	37836391	ENSG00000048544	ENST00000053468.3	MRPS10	0	1.97	3.24	1.76	0	0	0	0	0	0	0	0	0	0	2.13	0	0	0	+/-	0.2	0.3
ENSG00000243508.1	processed_pseudogene	chr3	-	125062929	125063641	ENSG00000105993	ENST00000262177.4	DNAJB6	3.43	1.24	3.84	3.63	3.08	0	3.2	0	1.21	0	1.82	1.24	0	5.47	6.12	0	0	0	NA	0.2	0.16
ENSG00000171084.11	unprocessed_pseudogene	chr3	+	125635467	125647438	ENSG00000118894	ENST00000458008.2	FAM86A	0	0	0	0	0.99	0	0.89	0	0	0	1.04	0	0	12.86	0.9	0	0	0	-	0.2	0.44
ENSG00000232083.2	processed_pseudogene	chr17	-	78576349	78576726	ENSG00000071082	ENST00000264258.3	RPL31	0	0	0	0	0	10.69	0	0	3.54	2.07	0	0	0	0	2.56	6.36	0	0	+	0.2	0.29
ENSG00000188573.6	processed_pseudogene	chr5	+	167956510	167957506	ENSG00000105202	ENST00000221801.2	FBL	0	1.81	91.77	1.57	9.91	0	0	0	0	1.7	7.56	3.06	3.22	40.04	0	0	0	0	+	0.2	0.25
ENSG00000213111.2	transcribed_processed_pseudogene	chr6	-	136355655	136356026	ENSG00000135940	ENST00000258424.2	COX5B	0	0	0	0	0	0	3.05	0	0	0	0	0	0	0	0	0	0	0	NA	0.2	1
ENSG00000213277.3	processed_pseudogene	chr10	+	104935311	104935851	ENSG00000175130	ENST00000329421.7	MARCKSL1	0	0	0	0	0	0	0	0	0	1.64	0	0	0	0	0	0	0	0	-	0.2	1
ENSG00000213667.3	processed_pseudogene	chr10	-	52486707	52487729	ENSG00000164219	ENST00000419445.1	PGGT1B	0	0	0	0	0	0	1.32	0	0	0	0	0	0	0	0	0	0	0	+	0.2	1
ENSG00000213979.3	processed_pseudogene	chr20	-	36073135	36073936	ENSG00000148303	ENST00000323345.6	RPL7A	0	0	0	0	0	0	0	0	0	0	0	0	0	0	0	1.53	0	0	+	0.2	1
ENSG00000219404.2	processed_pseudogene	chr6	-	22213535	22214466	ENSG00000182768	ENST00000379095.3	NGRN	0	0	0	0	0	0	0	0	0	0	1.63	0	0	0	0	0	0	0	-	0.2	1
ENSG00000220695.1	processed_pseudogene	chr6	+	100978152	100978928	ENSG00000043093	ENST00000292782.4	DCUN1D1	0	0	0	0	0	2.41	0	0	0	0	0	0	0	0	0	0	0	0	+/-	0.2	1
ENSG00000220758.3	pseudogene	chr6	+	27292673	27293547	ENSG00000178201	ENST00000321039.3	VN1R1	0	0	0	0	0	0	0	0	0	0	0	0	0	1.05	0	0	0	0	-	0.2	1
ENSG00000224036.2	unprocessed_pseudogene	chr10	+	48157041	48158148	ENSG00000135047	ENST00000342020.5	CTSL1	0	0	0	0	0	0	0	0	0	0	0	0	0	0	3.14	0	0	0	NA	0.2	1
ENSG00000224637.1	unprocessed_pseudogene	chr2	+	44393405	44394082	ENSG00000148459	ENST00000376203.5	PDSS1	0	0	0	0	0	0	0	0	0	0	0	0	0	42.15	0	0	0	0	-	0.2	1
ENSG00000224763.1	processed_pseudogene	chr1	-	211833531	211834619	ENSG00000160752	ENST00000356657.6	FDPS	0	0	0	0	0	0	1.24	0	0	0	0	0	0	0	0	0	0	25.6	+/-	0.2	1
ENSG00000225502.2	processed_pseudogene	chr21	+	16146622	16147583	ENSG00000111640	ENST00000229239.5	GAPDH	0	0	0	2.13	0	0	0	0	0	0	0	0	0	0	0	0	0	0	-	0.2	1
ENSG00000225900.1	processed_pseudogene	chr2	-	39325290	39325586	ENSG00000115541	ENST00000233893.5	HSPE1	0	0	0	0	0	0	0	0	0	0	4.26	0	0	0	0	0	0	0	NA	0.2	1
ENSG00000226755.1	processed_pseudogene	chr1	+	118092037	118092559	ENSG00000131475	ENST00000253794.1	VPS25	0	0	0	0	0	0	0	0	0	0	0	0	0	2.5	0	0	0	0	NA	0.2	1
ENSG00000226981.1	unprocessed_pseudogene	chr17	+	20744360	20747570	ENSG00000129968	ENST00000292577.5	FAM108A1	0	0	0	0	4.93	0	0	0	0	0	0	0	0	0	0	0	0	0	NA	0.2	1
ENSG00000227523.1	processed_pseudogene	chr3	+	27503997	27504307	ENSG00000008988	ENST00000519807.1	RPS20	0	6.57	0	0	0	0	0	0	0	0	0	0	0	0	0	0	0	0	NA	0.2	1
ENSG00000227738.1	processed_pseudogene	chr2	+	124519747	124520647	ENSG00000115233	ENST00000409682.3	PSMD14	0	0	0	0	0	0	0	0	0	0	0	0	0	1.3	0	0	0	0	+	0.2	1
ENSG00000227762.3	processed_pseudogene	chr5	+	98868324	98870346	ENSG00000169919	ENST00000304895.4	GUSB	0	0	0	0	0	0	0	0	0	0	0	0	0	1.2	0	0	0	0	NA	0.2	1
ENSG00000227805.1	processed_pseudogene	chr10	-	97759535	97760000	ENSG00000122026	ENST00000311549.6	RPL21	0	0	0	0	0	0	0	0	0	0	0	1.67	0	0	0	0	0	0	+	0.2	1
ENSG00000228418.2	unprocessed_pseudogene	chr10	-	48980162	48981273	ENSG00000135047	ENST00000342020.5	CTSL1	0	0	0	0	0	0	0	0	0	0	0	0	0	0	2.45	0	0	0	NA	0.2	1
ENSG00000228656.1	processed_pseudogene	chr9	-	68357280	68358558	ENSG00000167306	ENST00000285039.6	MYO5B	0	0	0	0	0	0	0	0	0	0	0	0	0	1.67	0	0	0	0	NA	0.2	1
ENSG00000229169.1	processed_pseudogene	chr22	-	31934338	31934575	ENSG00000197728	ENST00000356464.4	RPS26	0	0	0	0	0	0	0	0	0	0	0	0	0	0	4.06	0	0	0	NA	0.2	1
ENSG00000229409.1	processed_pseudogene	chr22	+	50239577	50239738	ENSG00000214736	ENST00000398881.3	TOMM6	0	0	0	0	0	0	0	0	0	0	0	0	0	31.42	0	0	0	0	NA	0.2	1
ENSG00000229914.1	processed_pseudogene	chr1	-	158165423	158165921	ENSG00000124614	ENST00000344700.3	RPS10	0	0	0	0	0	0	0	0	0	0	0	0	0	2.1	0	0	0	0	+	0.2	1
ENSG00000230455.2	unprocessed_pseudogene	chr9	+	42808660	42812274	ENSG00000165733	ENST00000374518.4	BMS1	1.6	0	0	0	0	0	0	0	0	0	0	0	0	0	0	0	0	0	NA	0.2	1
ENSG00000233125.1	processed_pseudogene	chr1	-	92694575	92694992	ENSG00000075624	ENST00000331789.5	ACTB	0	0	0	0	0	0	0	0	0	0	3.48	0	0	0	0	0	0	0	+	0.2	1
ENSG00000233908.1	processed_pseudogene	chr6	+	109609643	109609765	ENSG00000099246	ENST00000356940.5	RAB18	0	0	0	0	0	0	0	0	0	0	0	0	0	11.73	0	0	0	0	NA	0.2	1
ENSG00000234272.1	processed_pseudogene	chr2	+	152988069	152988359	ENSG00000156482	ENST00000521291.1	RPL30	0	0	0	0	0	0	0	0	0	0	0	2.61	0	0	0	0	0	0	NA	0.2	1
ENSG00000234838.3	processed_pseudogene	chr5	+	65867885	65868374	ENSG00000196262	ENST00000468812.1	PPIA	0	0	0	0	0	0	0	0	0	0	0	1.86	0	0	0	0	0	0	+	0.2	1
ENSG00000235964.1	processed_pseudogene	chr10	-	38380692	38380979	ENSG00000137726	ENST00000526014.1	FXYD6	0	0	0	0	0	0	0	0	0	0	0	0	0	3.3	0	0	0	0	+	0.2	1
ENSG00000236701.2	processed_pseudogene	chr9	+	76263744	76264773	ENSG00000157985	ENST00000304032.7	AGAP1	0	0	0	0	0	4.55	0	0	0	0	0	0	0	0	0	0	0	0	+	0.2	1
ENSG00000237487.1	processed_pseudogene	chr9	-	38504444	38505479	ENSG00000178201	ENST00000321039.3	VN1R1	0	0	0	0	0	0	0	0	0	0	0	0	0	1.68	0	0	0	0	NA	0.2	1
ENSG00000240051.1	processed_pseudogene	chr14	-	96922913	96923378	ENSG00000198242	ENST00000422514.2	RPL23A	0	0	0	0	0	0	0	0	0	0	1.81	0	0	0	0	0	0	0	NA	0.2	1
ENSG00000240392.1	processed_pseudogene	chr14	+	35731668	35732242	ENSG00000163682	ENST00000449470.2	RPL9	0	1.56	0	0	0	0	0	0	0	0	0	0	0	0	0	0	0	0	+	0.2	1
ENSG00000240477.1	processed_pseudogene	chr3	+	149768516	149769243	ENSG00000104131	ENST00000261868.5	EIF3J	0	0	0	0	0	0	0	0	0	0	0	0	0	3.25	0	0	0	0	NA	0.2	1
ENSG00000241120.1	processed_pseudogene	chr3	-	167412143	167412430	ENSG00000205581	ENST00000361263.4	HMGN1	0	0	0	0	0	0	0	0	0	0	0	0	0	0	0	6.34	0	0	+	0.2	1
ENSG00000242667.1	processed_pseudogene	chr15	+	60696662	60697159	ENSG00000124614	ENST00000344700.3	RPS10	0	0	0	0	0	0	0	0	0	0	0	0	0	1.76	0	0	0	0	+	0.2	1
ENSG00000243225.1	processed_pseudogene	chr14	+	77435026	77435489	ENSG00000137818	ENST00000260379.5	RPLP1	0	0	0	0	0	0	0	0	0	0	0	7.92	0	0	0	0	13.41	0	+	0.2	1
ENSG00000244535.1	processed_pseudogene	chr11	+	32779814	32780160	ENSG00000109475	ENST00000394668.2	RPL34	0	0	0	0	0	0	0	0	4.4	0	0	0	0	0	0	0	0	0	-	0.2	1
ENSG00000248735.1	processed_pseudogene	chr4	+	134046107	134047210	ENSG00000179912	ENST00000448732.1	R3HDM2	0	0	1.16	0	0	0	0	0	0	0	0	0	0	0	0	0	0	0	+	0.2	1
ENSG00000249510.1	processed_pseudogene	chr8	-	95214141	95215280	ENSG00000089009	ENST00000424576.1	RPL6	0	0	0	0	1.31	0	0	0	0	0	0	0	0	0	0	0	0	0	-	0.2	1
ENSG00000249540.1	processed_pseudogene	chr3	-	141026454	141026775	ENSG00000100410	ENST00000216252.3	PHF5A	0	0	0	0	0	0	0	0	0	0	0	0	0	4.34	0	0	0	0	+	0.2	1
ENSG00000254270.1	processed_pseudogene	chr7	+	139218986	139219295	ENSG00000100632	ENST00000216520.5	ERH	0	0	7.22	0	0	0	0	0	0	0	0	0	0	0	0	0	0	0	NA	0.2	1
ENSG00000254608.1	unprocessed_pseudogene	chr8	+	55561553	55782463	ENSG00000167210	ENST00000536736.1	LOXHD1	0	0	0	0	0	0	0	0	1.74	0	0	0	0	0	0	0	0	0	+	0.2	1
ENSG00000255051.1	processed_pseudogene	chr11	+	82843098	82845779	ENSG00000116752	ENST00000369541.3	BCAS2	0	0	0	1.59	0	0	0	0	0	0	0	0	0	0	0	0	0	0	+	0.2	1
ENSG00000255220.1	processed_pseudogene	chr11	+	130165536	130166841	ENSG00000088205	ENST00000263239.2	DDX18	0	1.73	0	0	0	0	0	0	0	0	0	0	0	0	0	0	0	0	-	0.2	1
ENSG00000226469.1	unitary_pseudogene	chr12	+	112364822	112366821	ENSG00000139985	ENST00000267499.3	ADAM21	1.69	4.56	4.26	3.04	0	13.45	5.87	0	1.53	3.12	4.1	2.88	1.04	5.02	1.65	4.81	0	0	-	0.2	0.16
ENSG00000240305.1	processed_pseudogene	chr17	-	42797128	42797965	ENSG00000089009	ENST00000424576.1	RPL6	0	1.23	0	0	0	2.06	0	0	0	0	1.15	0	0	0	0	1.74	0	0	+/-	0.2	0.3
ENSG00000242882.1	processed_pseudogene	chr4	-	174340396	174341288	ENSG00000122406	ENST00000432788.1	RPL5	0	0	0	0	0	0	0	0	0	1.98	0.98	1.87	2.54	0	0	0	0	0	+	0.2	0.3
ENSG00000241318.1	processed_pseudogene	chr1	-	92000227	92001163	ENSG00000164091	ENST00000296490.3	WDR82	0	0	0	0	1.81	0	0	0	0	0	0	0	0	0.9	0	0	0	0	-	0.19	0.53
ENSG00000250290.1	processed_pseudogene	chr8	-	121647798	121650444	ENSG00000109805	ENST00000251496.2	NCAPG	0	0	0	0	0	0	0	1.6	0	0.6	0	0	0	0	0	0	0	0	+	0.19	0.57
ENSG00000229072.1	processed_pseudogene	chr3	-	40740557	40740829	ENSG00000198830	ENST00000361427.5	HMGN2	0	0	0	0	0	6.04	0	0	8.13	0	0	6.77	0	0	0	10.95	0	0	+	0.19	0.29
ENSG00000219553.1	processed_pseudogene	chr6	-	149812706	149813425	ENSG00000133773	ENST00000256151.6	CCDC59	0	0	0	0	0	0	0	0	0	0	0	0	0	3.41	0	1.51	0	0	NA	0.19	0.53
ENSG00000223741.1	processed_pseudogene	chr21	-	37858281	37859709	ENSG00000159352	ENST00000368881.4	PSMD4	0	0	0	0	0	0	0	0	0	0	0	0	10.33	0	1.74	0	0	0	+	0.19	0.59
ENSG00000218713.1	processed_pseudogene	chr6	-	53071396	53073495	ENSG00000180198	ENST00000411533.1	RCC1	1.17	10.36	0.54	1.09	0	0	0	0	0	0.76	0	0	0	5.54	0	2.6	0	0	+	0.19	0.3
ENSG00000236480.1	processed_pseudogene	chr1	+	115078616	115080461	ENSG00000067225	ENST00000335181.4	PKM2	0	0	0.75	0	0	0	0	0	0	0	0	0.64	1.61	0.7	1.09	0	0	0	+	0.19	0.29
ENSG00000254590.1	processed_pseudogene	chr11	+	119273502	119274798	ENSG00000156875	ENST00000421661.1	HIAT1	0	0	0	0	0	0	1.03	0	0	0	0	0	0	0.76	0	0	0	0	+	0.19	0.48
ENSG00000180015.11	processed_pseudogene	chr4	+	189659527	189660648	ENSG00000112031	ENST00000367233.5	MTRF1L	3.82	2.3	1.86	0	7.2	4.03	3.75	0	1.43	2.02	2.6	1.12	4	2.57	2.64	0	0	0	+	0.19	0.15
ENSG00000213851.3	processed_pseudogene	chr4	-	43412058	43412954	ENSG00000140988	ENST00000343262.3	RPS2	0	0	0	0	0	0	0	0	0	0	0.89	0	0	0	0	1.11	0	0	+/-	0.19	0.47
ENSG00000238082.1	processed_pseudogene	chr2	+	179319443	179320155	ENSG00000090273	ENST00000321265.5	NUDC	0	0	0	0	2.38	0	1.14	0	0	0	2.61	1.43	0	0	0	0	0	0	+	0.19	0.3
ENSG00000239280.1	processed_pseudogene	chr3	-	113459670	113460101	ENSG00000137992	ENST00000543138.1	DBT	0	0	5.21	2.91	0	3.88	0	0	0	1.94	0	0	0	0	0	0	0	0	+	0.19	0.31
ENSG00000234383.1	processed_pseudogene	chr1	-	68627444	68628773	ENSG00000175029	ENST00000309035.6	CTBP2	0	0.64	1.47	0	0	0	0.65	0	0.57	0	2.41	1.18	0	3.76	0.66	0	0	0	+	0.19	0.25
ENSG00000242068.1	processed_pseudogene	chr3	-	180490538	180491702	ENSG00000082996	ENST00000490631.1	RNF13	0	0	1.79	1.41	0	3.27	0.82	4.26	2.61	2.06	0	2.55	0	1.48	1.31	2	0	0	+	0.19	0.16
ENSG00000226766.1	processed_pseudogene	chr1	-	243787968	243788358	ENSG00000164434	ENST00000356535.4	FABP7	0	0	5.83	0	0	3.95	0	0	0	0	0	0	0	0	0	0	0	0	+/-	0.18	0.47
ENSG00000248409.1	unprocessed_pseudogene	chr22	+	23734958	23736026	ENSG00000234409	ENST00000439765.1	AC006547.14	0	0	0	0	0	0	0	0	0	0	4.68	0	0	9.25	0	0	0	0	-	0.18	0.49
ENSG00000213862.4	processed_pseudogene	chr15	-	48022341	48023132	ENSG00000148303	ENST00000323345.6	RPL7A	1.68	0	0	0	0	0	1.63	0	1.37	1.09	1.22	1.87	0	1.17	1.34	0	0	0	+	0.18	0.18
ENSG00000239650.2	unprocessed_pseudogene	chr6	-	58246062	58256569	ENSG00000169919	ENST00000304895.4	GUSB	3.84	6.48	11.56	1.49	5.38	8.68	3.78	7.86	3.63	19.22	8.6	12.27	0	14.19	7.14	8.11	0	0	+	0.18	0.13
ENSG00000236937.1	processed_pseudogene	chr10	+	104605352	104605702	ENSG00000110958	ENST00000456859.2	PTGES3	0	0	0	3.07	0	0	0	0	0	0	2.5	0	12.34	0	0	0	0	0	-	0.18	0.44
ENSG00000236976.1	processed_pseudogene	chr7	-	63601916	63602779	ENSG00000089009	ENST00000424576.1	RPL6	0	0	0	0	0	0	0	0	0	0	1.2	0	0	0.97	0	1.33	0	0	+	0.18	0.35
ENSG00000248185.1	processed_pseudogene	chr5	+	62597350	62597883	ENSG00000088387	ENST00000376460.1	DOCK9	13.6	0	0	0	0	0	0	0	0	2.47	0	0	0	0	0	3.16	0	0	NA	0.18	0.44
ENSG00000215840.3	processed_pseudogene	chr1	+	161375858	161376872	ENSG00000140988	ENST00000343262.3	RPS2	0	1.97	0	2.11	0	0	0	0	0.96	1.34	0.99	0.98	1.49	1.42	0	0.95	0	88.45	+	0.18	0.18
ENSG00000229436.1	processed_pseudogene	chr7	-	80291647	80291901	ENSG00000198176	ENST00000375370.4	TFDP1	18.23	0	0	15.32	0	63.02	0	0	0	0	0	6.13	0	0	0	14.01	0	0	+	0.18	0.29
ENSG00000238109.1	processed_pseudogene	chr7	-	98596161	98597553	ENSG00000013561	ENST00000394520.2	RNF14	2.2	4.4	4.29	4.21	0	0	0.56	0	0	0	2.47	0	1.18	1.17	1.37	0	0	0	+/-	0.18	0.19
ENSG00000221971.3	processed_pseudogene	chr7	-	46039220	46040377	ENSG00000243725	ENST00000371281.3	TTC4	0	0	0	0	0	0	0	0	0	3.19	0	0	0	0.92	0.76	0	0	0	+	0.18	0.47
ENSG00000224920.1	unprocessed_pseudogene	chr10	+	37811939	37833629	ENSG00000147526	ENST00000519416.1	TACC1	0	0	0	0	0	1.25	0	0	0	0.62	0	0	0	0	0	0	0	0	NA	0.18	0.53
ENSG00000229827.1	processed_pseudogene	chr2	-	170433881	170434256	ENSG00000198825	ENST00000361976.2	INPP5F	0	0	0	0	5.12	0	0	0	0	0	0	0	0	0	3.28	0	0	0	+/-	0.18	0.48
ENSG00000241721.1	processed_pseudogene	chr20	-	52491791	52492096	ENSG00000116030	ENST00000392245.1	SUMO1	0	0	0	0	0	0	0	0	0	0	0	0	0	46.06	0	5.33	0	0	+	0.18	0.57
ENSG00000242571.1	processed_pseudogene	chr14	-	90833041	90833523	ENSG00000122026	ENST00000311549.6	RPL21	0	2.41	0	0	0	0	0	0	3.69	4.15	2.26	0	5.46	2.18	4.24	2.83	0	0	+	0.17	0.19
ENSG00000232561.2	unprocessed_pseudogene	chr7	-	74602964	74632983	ENSG00000077809	ENST00000324896.4	GTF2I	0.99	0.69	7.58	1.37	1.95	0.9	1.59	1.21	1.04	2.03	3.31	1.39	1.21	2.05	1.45	2.95	0	0	NA	0.17	0.16
ENSG00000230201.4	processed_pseudogene	chr17	-	4760052	4760669	ENSG00000185883	ENST00000330398.4	ATP6V0C	3.6	5.65	3.31	0	0	0	0	0	0	0	0	0	0	0	0	0	0	0	-	0.17	0.36
ENSG00000238240.1	processed_pseudogene	chr1	-	2283095	2283298	ENSG00000128739	ENST00000400100.1	SNRPN	0	0	0	0	0	0	0	0	0	0	5.35	5.7	0	11.71	0	0	0	0	+	0.17	0.37
ENSG00000223583.1	processed_pseudogene	chr1	-	26781144	26781678	ENSG00000215472	ENST00000418495.1	RPL17	3.04	4.62	0	3.06	0	0	3.59	0	0	0	4.04	0	0	3.08	3.94	0	0	54.25	+/-	0.17	0.19
ENSG00000233370.1	processed_pseudogene	chr2	+	110941631	110942756	ENSG00000138107	ENST00000369905.4	ACTR1A	0	0	0	0	0	0	0	0	0	0	0	1.23	0	1.1	0	0	0	0	+	0.17	0.46
ENSG00000242941.1	processed_pseudogene	chr14	+	69159807	69160300	ENSG00000197958	ENST00000361436.5	RPL12	0	0	0	0	0	0	0	0	0	2.79	7.12	0	0	0	0	0	0	0	+	0.17	0.52
ENSG00000250568.1	processed_pseudogene	chr4	-	39974748	39975062	ENSG00000070756	ENST00000318607.5	PABPC1	4.28	0	0	0	0	0	0	0	0	3.03	0	0	0	0	0	0	0	0	+	0.17	0.47
ENSG00000229358.2	unprocessed_pseudogene	chr7	-	32660019	32801399	ENSG00000173852	ENST00000428054.1	DPY19L1	3.6	2.41	4.37	2.94	3.22	7.99	2.95	0	2.26	2.96	4.41	3.92	0	10.79	6.64	0	3.1	0	-	0.17	0.15
ENSG00000217648.1	processed_pseudogene	chr6	+	143663383	143664520	ENSG00000175193	ENST00000317096.4	PARL	6.37	7.49	6.82	28.38	9.31	22.35	22.16	87.08	8.7	4.67	17.18	16.3	0	21.52	10.49	1.19	3.96	0	+	0.17	0.14
ENSG00000226396.1	processed_pseudogene	chr1	+	19934608	19935062	ENSG00000164587	ENST00000401695.3	RPS14	2.8	6.63	0	0	8.94	0	8.04	0	19.03	25.22	6.88	14.16	0	8.94	3.97	7.29	13.45	645.95	+	0.17	0.16
ENSG00000233473.1	processed_pseudogene	chr1	-	159050922	159051585	ENSG00000113456	ENST00000382038.2	RAD1	0	3.16	0	0	0	0	0	0	0	0	0	1.64	0	3.59	0	2.93	0	0	+	0.17	0.29
ENSG00000166492.9	unprocessed_pseudogene	chr11	-	3431582	3443726	ENSG00000118894	ENST00000427587.2	FAM86A	0	1.7	0	0	1.21	0	0	0	0	0	2.86	0	0	0	0	0	0	0	NA	0.17	0.39
ENSG00000213943.3	processed_pseudogene	chr3	-	12828892	12830170	ENSG00000111057	ENST00000388835.2	KRT18	0	0	0	0	0	0	0	0	0.59	0	0	1.08	2.11	1.28	1.93	0	0	0	+	0.17	0.27
ENSG00000218631.1	processed_pseudogene	chr6	-	157793588	157794203	ENSG00000141428	ENST00000333234.3	C18orf21	0	6.46	0	2.13	0	2.86	0	0	0	0	0	1.78	0	0	2.16	0	0	0	+/-	0.17	0.3
ENSG00000232450.1	processed_pseudogene	chr1	-	114241506	114242253	ENSG00000140988	ENST00000343262.3	RPS2	6.19	2.67	3.65	2.66	5.99	3.48	4.13	0	9.28	8.7	1.94	3.25	11.15	1.92	5.15	0	5.81	112.81	+/-	0.17	0.13
ENSG00000214754.3	processed_pseudogene	chr7	+	47092391	47093272	ENSG00000161547	ENST00000358156.5	SRSF2	0	0	0	0	0	0	1.91	0	0	0	0	0	0	1.61	0	0	0	0	NA	0.17	0.46
ENSG00000215817.3	processed_pseudogene	chr1	-	219782969	219785404	ENSG00000058673	ENST00000332127.4	ZC3H11A	0	0	0	0	0	1.08	0	0	0	0	0	0	0	2.58	0	0	0	0	NA	0.17	0.54
ENSG00000226084.4	processed_pseudogene	chr1	+	77594799	77595353	ENSG00000215472	ENST00000418495.1	RPL17	0	0	0	0	0	0	0	0	0	1.47	0	0	0	0	0	1.85	6.89	482.15	+	0.17	0.47
ENSG00000238090.1	processed_pseudogene	chr7	+	33419576	33420498	ENSG00000167994	ENST00000394836.2	RAB3IL1	0	0	0	0	0	0	0	0	0	3.27	0	1.81	0	0	0	0	0	0	NA	0.17	0.5
ENSG00000244052.1	processed_pseudogene	chr8	-	103935599	103936483	ENSG00000122406	ENST00000370321.2	RPL5	0	1.25	0	0	0	0	0	0	1.48	0	0	0	0	0	0	0	0	0	+	0.17	0.46
ENSG00000256331.1	processed_pseudogene	chr12	-	7756946	7757810	ENSG00000155438	ENST00000285814.4	MKI67IP	0	0	0	0	0	0	0	0	0	0	0	0	0	1.64	0.94	0	0	0	NA	0.17	0.51
ENSG00000235974.1	unitary_pseudogene	chr19	-	58523957	58537294	ENSG00000036828	ENST00000296154.5	CASR	0	0	1.33	0	0	0	0	0	0	0	0	0	0	16.29	0	0	0	0	-	0.17	0.65
ENSG00000218227.3	processed_pseudogene	chr5	+	177482605	177483195	ENSG00000108298	ENST00000225430.4	RPL19	6.09	5.8	7.97	0	4.46	0	1.68	0	2.96	5.04	2.37	3.85	5	24.9	4.24	3.99	20.4	0	+	0.17	0.17
ENSG00000230837.1	processed_pseudogene	chr20	-	32339973	32340349	ENSG00000071082	ENST00000264258.3	RPL31	0	3.19	5.07	0	0	0	5.09	4.98	2.89	14	0	9.44	0	0	0	11.22	0	0	NA	0.16	0.2
ENSG00000243806.1	processed_pseudogene	chr5	-	94161666	94162399	ENSG00000147604	ENST00000396465.1	RPL7	5.15	6.22	0	10.84	5.57	0	0	0	5.32	1.18	1.87	0	0	3	0	0	0	0	+	0.16	0.21
ENSG00000249129.1	processed_pseudogene	chr5	+	177398317	177399282	ENSG00000111707	ENST00000543473.1	SUDS3	0	0	1.81	1.21	0	0	0	0	0	0	0.91	0	0	2.58	7.44	0	0	0	+/-	0.16	0.34
ENSG00000233090.1	unprocessed_pseudogene	chr17	+	15696176	15696359	ENSG00000165929	ENST00000360594.4	TC2N	13.49	0	0	0	6.89	0	0	0	0	0	0	0	15.89	0	6.81	0	0	0	NA	0.16	0.29
ENSG00000249721.1	processed_pseudogene	chr5	-	66988640	66989028	ENSG00000198242	ENST00000394938.3	RPL23A	0	0	0	0	7.39	0	2.68	0	3.86	0	0	0	19.26	0	0	0	0	0	+	0.16	0.35
ENSG00000231697.1	processed_pseudogene	chr9	+	102937460	102938331	ENSG00000089818	ENST00000545179.1	NECAP1	0	1.54	0	0	0	0	0	0	0	0	1.74	0	0	0.96	0	0	0	0	+	0.16	0.36
ENSG00000230295.1	unprocessed_pseudogene	chr7	+	66345695	66347968	ENSG00000077809	ENST00000324896.4	GTF2I	0	9.91	6.97	0	0	4.93	0	0	0	0	7.99	0	0	5.75	3.81	0	0	0	+	0.16	0.22
ENSG00000255057.1	processed_pseudogene	chr11	+	129878481	129879660	ENSG00000254004	ENST00000523638.1	ZNF260	0	3.7	0.98	2.95	0	0	0	0	0	0	1.2	0	0	6.98	0.68	0	0	0	+/-	0.16	0.3
ENSG00000213755.3	processed_pseudogene	chr5	+	78806257	78806742	ENSG00000162244	ENST00000466397.1	RPL29	2.6	0	0	0	0	0	0	0	0	2.27	0	0	0	0	0	0	0	0	+	0.16	0.46
ENSG00000244167.1	processed_pseudogene	chr7	+	7217583	7217955	ENSG00000108651	ENST00000261708.3	UTP6	0	0	0	0	0	0	0	0	0	4.98	2.33	0	0	0	0	0	0	0	+	0.16	0.51
ENSG00000214351.5	unprocessed_pseudogene	chr5	-	177263435	177264647	ENSG00000188000	ENST00000344248.2	OR7D2	0	0	0	0	0	0	0	0	1.47	0	0	0	0	0	0	0	0	0	NA	0.16	1
ENSG00000231494.1	processed_pseudogene	chr2	+	232424614	232425075	ENSG00000122026	ENST00000311549.6	RPL21	0	2.35	0	0	0	0	0	0	0	2.7	0	1.99	0	3.44	0	0	0	0	+/-	0.16	0.29
ENSG00000233876.2	processed_pseudogene	chr7	+	9654608	9655615	ENSG00000111640	ENST00000229239.5	GAPDH	1.66	0.86	0	0	0	7.76	0	13.15	3.88	3.82	0	5.4	50.51	0	0	6.25	0	0	+	0.16	0.24
ENSG00000226457.1	processed_pseudogene	chr1	-	16695645	16696025	ENSG00000116251	ENST00000234875.4	RPL22	0	2.25	0	0	0	0	0	0	0	1.87	0	0	0	0	0	2.17	0	0	-	0.16	0.33
ENSG00000233196.1	processed_pseudogene	chr1	-	186549645	186550323	ENSG00000163138	ENST00000513590.1	PACRGL	0	0	0	0	0	0	4.1	0	0	1.77	0	4.61	0	0	0	0	0	0	+/-	0.16	0.37
ENSG00000215548.2	unprocessed_pseudogene	chr9	-	68427861	68455375	ENSG00000109536	ENST00000226798.4	FRG1	2.58	3.14	4.9	2.63	3.06	0	1.29	3.7	1.32	1.55	5.9	1.15	0	2.33	2.43	1.06	0	0	+	0.16	0.14
ENSG00000242445.1	processed_pseudogene	chr3	+	121212957	121213755	ENSG00000148303	ENST00000323345.6	RPL7A	0	1.1	1.48	0	1.36	0	0	0	0	0	1.41	1.43	3.01	0	0	0	0	0	+	0.16	0.26
ENSG00000239926.1	processed_pseudogene	chr3	+	64160077	64160823	ENSG00000165672	ENST00000298510.2	PRDX3	0	1.93	0	7.58	6.67	3.1	1.63	0	2.51	0	3.57	3.35	3.24	0	1.21	0	0	0	+/-	0.16	0.18
ENSG00000248971.1	processed_pseudogene	chr4	-	103649948	103651328	ENSG00000135480	ENST00000331817.4	KRT7	0	1.18	0	0	0	0	1.2	0	0.6	0.98	1.53	0.85	0	0	0.86	4.44	2.99	0	+	0.16	0.27
ENSG00000249185.1	unprocessed_pseudogene	chr17	+	16699354	16705741	ENSG00000170832	ENST00000300896.3	USP32	12.21	4.95	44.81	25.82	0	0	2.58	0	22.42	11.04	10.8	7.23	3.94	68.32	5.97	1.03	0	0	NA	0.16	0.16
ENSG00000256280.1	processed_pseudogene	chr11	-	63602139	63602415	ENSG00000167283	ENST00000300688.3	ATP5L	0	0	0	0	0	0	0	0	0	4.9	0	3.05	0	0	0	0	0	0	+	0.16	0.48
ENSG00000238278.3	unprocessed_pseudogene	chr3	+	75464221	75471294	ENSG00000033011	ENST00000262374.3	ALG1	3.53	2.95	0	3.53	0	0	2.36	0	1.03	1.31	12.77	3.12	4.78	1.89	6.38	1.12	0	0	-	0.16	0.18
ENSG00000235217.4	processed_pseudogene	chr20	-	30777005	30777673	ENSG00000178021	ENST00000317802.7	TSPYL6	10.28	6.39	20.2	11.23	22.36	5.45	10.16	0	1.88	5.1	39.55	19.76	4.37	23.04	25.6	6.52	0	0	+	0.16	0.13
ENSG00000241825.1	processed_pseudogene	chr12	+	69078375	69080085	ENSG00000147604	ENST00000396466.1	RPL7	0	0	0	0.61	0	0	0	0	0	0	0.45	0	0	1.28	0	0	2.02	0	-	0.16	0.44
ENSG00000253966.1	processed_pseudogene	chr5	+	170323933	170331465	ENSG00000074935	ENST00000368662.5	TUBE1	0	0.64	0	0	0	0	0	0	0	0	0.59	0	0	1.29	0.71	0	0	0	+	0.15	0.34
ENSG00000234353.2	unprocessed_pseudogene	chr22	-	23980865	23982612	ENSG00000128322	ENST00000330377.2	IGLL1	0	21.5	14.27	9.73	3.06	5.67	20.91	0	2.62	16.16	19.65	10.02	3.38	12.05	8.72	0	0	0	+	0.15	0.13
ENSG00000235558.3	unprocessed_pseudogene	chr5	-	70516183	70555065	ENSG00000169919	ENST00000304895.4	GUSB	3.04	7.6	7.41	0	0	3.98	8.52	5.95	1.95	9.12	3.43	9.29	3.02	6.54	5.74	12.73	0	0	NA	0.15	0.13
ENSG00000230667.3	processed_pseudogene	chr1	-	92540077	92540968	ENSG00000119335	ENST00000372692.4	SET	0	0	1.31	0	0	0	0	0	0	0	0	0	0	4.87	1.27	0	0	103.96	NA	0.15	0.45
ENSG00000235571.1	processed_pseudogene	chr2	-	95452433	95453006	ENSG00000178996	ENST00000343017.6	SNX18	2.38	0	0	0	0	0	0	0	0	0	0	0	0	3.91	2.19	0	0	0	+	0.15	0.37
ENSG00000236290.1	processed_pseudogene	chr1	+	53038786	53039488	ENSG00000254772	ENST00000378019.3	EEF1G	0	3.09	0	0	0	0	0	0	0	0.95	0	0	0	0	0	0	0	0	NA	0.15	0.57
ENSG00000237451.3	processed_pseudogene	chr9	+	66500642	66501008	ENSG00000167797	ENST00000301488.3	CDK2AP2	0	0	0	0	0	0	0	0	0	4.1	0	0	0	5.96	0	0	0	0	NA	0.15	0.47
ENSG00000249973.1	processed_pseudogene	chr4	-	88707079	88707523	ENSG00000106153	ENST00000395422.3	CHCHD2	0	0	0	0	0	0	5.56	0	2.76	0	0	0	0	0	0	0	0	0	NA	0.15	0.5
ENSG00000239802.1	processed_pseudogene	chr1	-	48459703	48460272	ENSG00000186854	ENST00000409133.1	C2orf89	6.55	5.46	0	3.21	21.97	4.67	72.7	15.67	1.96	6.67	2.32	14.67	0	16.96	1.91	0	0	0	+	0.15	0.18
ENSG00000238086.3	processed_pseudogene	chr13	-	48890999	48894611	ENSG00000196422	ENST00000356818.2	KIAA0649	0.73	1.45	0	0	0	0.38	0.43	0	0	0	0	0.25	0	0	0.71	0	0	0	-	0.15	0.31
ENSG00000229806.1	processed_pseudogene	chr3	+	54660242	54660673	ENSG00000115268	ENST00000233609.3	RPS15	0	3.91	0	0	0	0	0	0	0	0	2.56	1.65	0	5.77	2.2	0	0	0	+	0.15	0.28
ENSG00000219392.1	unprocessed_pseudogene	chr6	+	28083406	28084329	ENSG00000196378	ENST00000527190.1	ZNF34	0	0	9.88	2.44	0	2.63	0	0	1.25	0.78	0	0	0	0	4.73	2.56	3.54	0	-	0.15	0.26
ENSG00000229853.1	processed_pseudogene	chr20	-	46259010	46260182	ENSG00000145425	ENST00000507327.1	RPS3A	0	5.44	0	0	1.15	0	0	2.38	0	0	0	0	0	0	1.04	0	0	0	-	0.15	0.38
ENSG00000251203.1	processed_pseudogene	chr8	-	26290545	26291581	ENSG00000105993	ENST00000262177.4	DNAJB6	2.94	0	4.47	0	6.9	0	8.2	0	0	1.2	1.58	0	0	10.31	0	1.51	0	0	-	0.15	0.21
ENSG00000243388.1	processed_pseudogene	chr14	+	57445127	57446339	ENSG00000100316	ENST00000216146.4	RPL3	3.42	1.48	0	1.12	2.72	1.74	2.54	12.24	16.28	12.74	2.53	14.43	4.66	2.17	1.05	19.96	0	0	+	0.15	0.15
ENSG00000250461.1	processed_pseudogene	chr5	+	60670939	60671682	ENSG00000234545	ENST00000438306.1	FAM133B	0	2.91	1.75	2.94	2.14	2.14	0	0	0	0	1.19	0	0	0	0	0	0	0	NA	0.15	0.22
ENSG00000213592.4	processed_pseudogene	chr11	-	57485516	57486002	ENSG00000196262	ENST00000468812.1	PPIA	0	0	0	2.54	0	0	3.64	0	0	3.54	0	0	0	0	0	0	0	0	-	0.15	0.34
ENSG00000218996.1	processed_pseudogene	chr6	+	151256104	151256702	ENSG00000122644	ENST00000356797.3	ARL4A	0	1.36	2.02	0	0	0	0	0	3.71	0	0	0	0	0	0	0	0	0	+	0.15	0.4
ENSG00000237433.1	processed_pseudogene	chr3	+	32232239	32233119	ENSG00000168028	ENST00000301821.5	RPSA	0	0	0	0	0	0	1.92	0	0	0	0	0.84	0	0	0	1.91	0	0	+	0.15	0.36
ENSG00000244267.1	processed_pseudogene	chr11	+	44650907	44651224	ENSG00000109475	ENST00000394668.2	RPL34	0	4.17	7	3.8	0	0	0	0	0	0	4.21	0	0	0	0	4.83	0	0	+	0.15	0.25
ENSG00000229789.1	unprocessed_pseudogene	chr9	+	68726629	68745997	ENSG00000109536	ENST00000226798.4	FRG1	4.84	0	0	0	0	0	0	0	1.94	3.14	4.82	9.07	0	2.31	0	2.69	0	0	+	0.15	0.23
ENSG00000228331.1	processed_pseudogene	chr17	+	19400256	19400842	ENSG00000215472	ENST00000418495.1	RPL17	0	0	0	0	0	0	0	0	0	0	0	1.75	0	17.93	0	0	0	0	NA	0.15	0.62
ENSG00000236797.1	processed_pseudogene	chr10	-	77142151	77142602	ENSG00000064199	ENST00000227135.2	SPA17	0	3.53	0	0	0	0	0	0	0	0	2.25	0	0	0	0	0	0	0	NA	0.15	0.49
ENSG00000226205.1	processed_pseudogene	chr7	-	133417246	133418348	ENSG00000145425	ENST00000514682.1	RPS3A	0	2.96	0	0	0	0	3.52	0	0	0	0	0.95	0	0	0	2.76	0	0	+/-	0.14	0.3
ENSG00000213513.3	processed_pseudogene	chr10	-	79540095	79541634	ENSG00000178035	ENST00000326739.4	IMPDH2	18.62	5.47	1.19	6.47	4.37	4.72	4.07	2.29	5.23	7.37	4.3	5.63	0	13.18	3.03	22.65	4.93	0	+	0.14	0.14
ENSG00000220804.4	unprocessed_pseudogene	chr2	+	243037045	243061208	ENSG00000147364	ENST00000518240.1	FBXO25	11	6.55	14.73	5.33	8.72	11.44	2.98	15.24	3.74	9.37	5.93	8.4	0	5.01	17.14	8.94	0	0	+	0.14	0.12
ENSG00000255513.1	processed_pseudogene	chr16	-	2013746	2014096	ENSG00000161970	ENST00000293842.4	RPL26	0	60.18	8.07	0	0	6.72	3.52	26.54	19.3	46.02	10.99	13.38	16.45	4.18	6.85	0	210.27	0	+	0.14	0.16
ENSG00000237169.1	processed_pseudogene	chr10	-	99068895	99069715	ENSG00000197958	ENST00000361436.5	RPL12	0	1.84	0	0	0	0	0	0	1.96	0	0	2.83	0	3.35	3.09	4.04	0	0	NA	0.14	0.22
ENSG00000217680.1	processed_pseudogene	chr6	+	76174839	76175286	ENSG00000244687	ENST00000371657.5	UBE2V1	0	4.12	0	0	0	6.1	0	0	0	0	0	0	0	0	0	0	0	0	NA	0.14	0.47
ENSG00000242747.1	processed_pseudogene	chr15	+	59161858	59162333	ENSG00000122026	ENST00000311549.6	RPL21	3.2	0	0	0	0	0	0	0	0	0	2.65	2.51	0	0	1.97	2.53	0	0	+/-	0.14	0.24
ENSG00000180662.8	processed_pseudogene	chr14	-	65934525	65935059	ENSG00000122026	ENST00000311549.6	RPL21	0	1.54	0	0	0	0	0	0	0	0	0	1.82	0	2.6	0	0	0	0	+/-	0.14	0.37
ENSG00000230371.1	processed_pseudogene	chr13	+	113784730	113786368	ENSG00000065427	ENST00000319410.5	KARS	0	0	0.84	0	1.99	0	1.24	6.44	0	0	1.33	1.71	0	49.83	2.03	0	0	0	+	0.14	0.33
ENSG00000232355.1	processed_pseudogene	chr9	+	137759865	137760321	ENSG00000160339	ENST00000350339.2	FCN2	0	0	0	0	0	0	0	0	0	0	0	0	0	1.93	0	0	0	0	+/-	0.14	1
ENSG00000213876.4	processed_pseudogene	chr17	+	7044249	7044911	ENSG00000148303	ENST00000323345.6	RPL7A	0	1.22	0	0	0	0	0	0	2.14	0	0	0	0	0	1.62	130.45	0	0	+/-	0.14	0.53
ENSG00000249140.1	processed_pseudogene	chr5	+	178999157	178999742	ENSG00000167815	ENST00000301522.2	PRDX2	2.54	6.55	0	0	0	3.02	0	0	0	0	0	0	0	0	1.43	0	0	0	+	0.14	0.34
ENSG00000244699.1	unprocessed_pseudogene	chr3	-	75433210	75440961	ENSG00000166979	ENST00000300255.2	C21orf63	0	0	0	3.48	0	0	0	0	0	0	0	2.17	0	0	0	0	0	0	NA	0.14	0.49
ENSG00000254016.2	unprocessed_pseudogene	chr12	+	8380330	8384360	ENSG00000189366	ENST00000340333.3	ALG1L	0	0	0	0	0	0	0	0	2.33	0	0	0	0	0	0	0	0	0	NA	0.14	1
ENSG00000151963.4	unprocessed_pseudogene	chr10	+	38172522	38173037	ENSG00000189180	ENST00000374618.3	ZNF33A	0	0	0	0	0	0	0	0	0	5.17	0	0	0	0	0	0	0	0	+	0.14	1
ENSG00000213560.3	processed_pseudogene	chr1	+	78557183	78557740	ENSG00000114850	ENST00000265044.2	SSR3	0	0	0	0	0	0	0	0	0	0	0	0	0	0	3.31	0	0	0	+	0.14	1
ENSG00000213650.3	processed_pseudogene	chr7	-	56635599	56636551	ENSG00000108953	ENST00000264335.7	YWHAE	0	0	0	0	0	0	0	0	0	0	0	0	0	4.96	0	0	0	0	NA	0.14	1
ENSG00000214558.3	processed_pseudogene	chr6	+	66012415	66014850	ENSG00000058673	ENST00000332127.4	ZC3H11A	0	0	0	0	0	0	0	0	0	0	0	0	0	3.27	0	0	0	0	NA	0.14	1
ENSG00000215875.3	processed_pseudogene	chr1	+	82187378	82188749	ENSG00000100380	ENST00000216218.3	ST13	0	0	0	0	0	0	0	0	0	0	0	0	0	0	2.35	0	0	0	+/-	0.14	1
ENSG00000218596.1	processed_pseudogene	chr6	+	157297428	157298203	ENSG00000134419	ENST00000322989.4	RPS15A	0	0	0	0	0	0	0	5.92	0	0	0	0	0	0	0	0	0	0	+	0.14	1
ENSG00000220586.1	processed_pseudogene	chr6	+	39960554	39967972	ENSG00000101162	ENST00000217133.1	TUBB1	0	0	0	0	0	0	0	0	0	0	0	0	0	5.26	0	0	0	0	+	0.14	1
ENSG00000220598.1	processed_pseudogene	chr6	-	150705443	150706256	ENSG00000124783	ENST00000244763.4	SSR1	0	0	0	0	0	0	0	0	0	0	0	0	0	0	14.13	0	0	0	NA	0.14	1
ENSG00000224019.1	processed_pseudogene	chr2	-	186821314	186821790	ENSG00000122026	ENST00000311549.6	RPL21	0	0	0	3.25	0	0	0	0	0	0	0	0	0	0	0	0	0	0	+/-	0.14	1
ENSG00000224185.1	processed_pseudogene	chr9	+	69451764	69452598	ENSG00000178996	ENST00000343017.6	SNX18	0	0	0	0	0	0	0	0	0	0	0	0	0	1.81	0	0	0	0	+	0.14	1
ENSG00000225333.4	processed_pseudogene	chr1	+	40183700	40184268	ENSG00000147419	ENST00000356537.4	CCDC25	0	0	0	0	0	0	0	0	0	0	0	0	0	1.52	0	0	0	0	+	0.14	1
ENSG00000225616.1	processed_pseudogene	chr1	-	29308796	29309122	ENSG00000131469	ENST00000253788.4	RPL27	0	0	0	0	0	0	0	0	0	3.57	0	0	0	0	0	0	0	0	+	0.14	1
ENSG00000226626.2	processed_pseudogene	chr9	+	23681892	23682660	ENSG00000101361	ENST00000381169.2	NOP56	0	0	2.31	0	0	0	0	0	0	0	0	0	0	0	0	0	0	0	+	0.14	1
ENSG00000227597.1	processed_pseudogene	chr2	+	108893268	108894398	ENSG00000112290	ENST00000392589.1	WASF1	0	0	0	0	0	0	3.16	0	0	0	0	0	0	0	0	0	0	0	-	0.14	1
ENSG00000228219.1	processed_pseudogene	chr10	+	21399611	21402317	ENSG00000181163	ENST00000296930.5	NPM1	0	0	0	0	0	0	0	0	0	0	0	0	0	0	1.28	0	0	0	-	0.14	1
ENSG00000228848.2	processed_pseudogene	chr2	-	149627593	149627950	ENSG00000008988	ENST00000519807.1	RPS20	0	0	0	0	0	0	0	0	0	0	0	0	0	3.32	0	0	0	0	+	0.14	1
ENSG00000229022.1	processed_pseudogene	chr1	+	241995237	241996089	ENSG00000089009	ENST00000424576.1	RPL6	0	0	0	0	0	0	0	0	0	0	1.03	0	0	0	0	0	0	0	+	0.14	1
ENSG00000229820.1	processed_pseudogene	chr1	+	28780031	28780444	ENSG00000126698	ENST00000263697.4	DNAJC8	0	2.87	0	0	0	0	0	0	0	0	0	0	0	0	0	0	0	0	+	0.14	1
ENSG00000229831.2	processed_pseudogene	chr2	+	62047343	62047701	ENSG00000135486	ENST00000340913.5	HNRNPA1	0	0	0	0	0	0	0	0	0	0	0	0	0	4.33	0	0	0	0	NA	0.14	1
ENSG00000229917.1	processed_pseudogene	chr16	+	11120881	11121618	ENSG00000146223	ENST00000493763.1	RPL7L1	0	0	1.61	0	0	0	0	0	0	0	0	0	0	0	0	0	0	0	+	0.14	1
ENSG00000230683.1	processed_pseudogene	chr3	-	38556939	38557321	ENSG00000099977	ENST00000404092.1	DDT	0	0	0	0	0	0	0	0	0	0	0	0	0	0	0	2.38	0	0	-	0.14	1
ENSG00000230902.1	processed_pseudogene	chr13	-	76262692	76263333	ENSG00000165669	ENST00000369172.4	C10orf84	0	0	0	1.72	0	0	0	0	0	0	0	0	0	0	0	0	0	0	+/-	0.14	1
ENSG00000231228.3	processed_pseudogene	chr5	+	180409273	180409611	ENSG00000128989	ENST00000249822.3	ARPP19	0	0	0	0	0	0	0	0	0	0	0	0	0	5.44	0	0	0	0	NA	0.14	1
ENSG00000231254.2	processed_pseudogene	chr2	+	213696885	213697669	ENSG00000179715	ENST00000432328.1	FAM113B	0	0	0	0	0	0	0	0	0	0	0	0	0	7.4	0	0	0	0	NA	0.14	1
ENSG00000232060.2	processed_pseudogene	chr9	-	30558885	30559563	ENSG00000163798	ENST00000326019.6	SLC4A1AP	0	0	0	0	0	0	0	0	0	0	0	0	1.79	0	0	0	0	0	+	0.14	1
ENSG00000232135.1	processed_pseudogene	chr20	-	44165435	44165653	ENSG00000164919	ENST00000523016.1	COX6C	0	0	0	0	0	0	0	0	0	0	0	0	0	29.24	0	0	0	0	NA	0.14	1
ENSG00000232230.1	processed_pseudogene	chr10	-	101874174	101874980	ENSG00000167460	ENST00000300933.3	TPM4	0	0	0	0	0	0	0	0	0	0	0	0	0	2.19	0	0	0	0	+/-	0.14	1
ENSG00000232727.2	processed_pseudogene	chr7	+	63894208	63894970	ENSG00000108953	ENST00000264335.7	YWHAE	0	0	0	0	0	0	0	0	0	0	0	0	0	58.46	0	0	0	0	+	0.14	1
ENSG00000232750.1	processed_pseudogene	chr1	-	179004443	179004787	ENSG00000197728	ENST00000356464.4	RPS26	0	0	0	0	0	0	0	0	0	0	2.8	0	0	0	0	0	0	0	-	0.14	1
ENSG00000232843.1	processed_pseudogene	chr9	-	95655950	95656787	ENSG00000178996	ENST00000326277.3	SNX18	0	0	0	0	0	0	0	0	0	0	0	0	0	2.4	0	0	0	0	-	0.14	1
ENSG00000235232.1	processed_pseudogene	chr2	+	140426116	140426874	ENSG00000204568	ENST00000259873.4	MRPS18B	1.76	0	0	0	0	0	0	0	0	0	0	0	0	0	0	0	0	0	+	0.14	1
ENSG00000235243.1	processed_pseudogene	chr7	-	84477193	84477569	ENSG00000113811	ENST00000495461.1	ENSG00000113811	0	0	0	0	0	0	0	0	0	0	0	0	0	13.95	0	0	0	0	NA	0.14	1
ENSG00000235937.1	processed_pseudogene	chr2	-	54256689	54257819	ENSG00000122026	ENST00000311549.6	RPL21	0	0	0	3.32	0	0	0	0	0	0	0	0	0	0	0	0	0	0	NA	0.14	1
ENSG00000236739.2	processed_pseudogene	chr9	+	22747699	22748227	ENSG00000169504	ENST00000374379.4	CLIC4	0	0	0	5.99	0	0	0	0	0	0	0	0	0	0	0	0	0	0	NA	0.14	1
ENSG00000236768.1	processed_pseudogene	chr3	-	48162159	48162705	ENSG00000215472	ENST00000418495.1	RPL17	0	0	0	0	0	0	0	0	0	0	0	0	0	0	0	1.59	0	0	NA	0.14	1
ENSG00000237154.1	processed_pseudogene	chr6	+	27375476	27375775	ENSG00000180398	ENST00000444761.2	MCFD2	0	0	6.62	0	0	0	0	0	0	0	0	0	0	0	0	0	0	0	+	0.14	1
ENSG00000237285.1	processed_pseudogene	chr6	+	32292996	32293955	ENSG00000135486	ENST00000330752.6	HNRNPA1	0	0	0	0	0	0	0	0	0	0	0	0	0	2.51	0	0	0	0	+	0.14	1
ENSG00000237821.1	processed_pseudogene	chr7	-	132854174	132855272	ENSG00000100380	ENST00000216218.3	ST13	0	0	0	0	0	0	0	0	0	0	0	0	0	0	1.02	0	0	0	+	0.14	1
ENSG00000238051.1	processed_pseudogene	chr1	-	170180151	170180598	ENSG00000136003	ENST00000392807.4	ISCU	0	0	0	0	2.33	0	0	0	0	0	0	0	0	0	0	0	0	0	NA	0.14	1
ENSG00000240677.1	processed_pseudogene	chr7	+	141511605	141512057	ENSG00000092841	ENST00000536128.1	MYL6	0	0	0	0	0	0	1.88	0	0	0	0	0	0	0	0	0	0	0	NA	0.14	1
ENSG00000242062.1	processed_pseudogene	chr3	-	128570955	128571851	ENSG00000072518	ENST00000315032.8	MARK2	0	0	0	0	0	0	0	0	0	0	0	0	0	1.49	0	0	0	0	NA	0.14	1
ENSG00000242531.1	unprocessed_pseudogene	chr3	-	122135729	122135859	ENSG00000196981	ENST00000330689.4	WDR5B	0	0	0	0	0	0	17.59	0	0	0	0	0	0	0	0	0	0	0	-	0.14	1
ENSG00000243022.1	processed_pseudogene	chr3	-	128567516	128568242	ENSG00000072518	ENST00000413835.2	MARK2	0	0	0	0	0	0	0	0	0	0	0	0	0	3.38	0	0	0	0	NA	0.14	1
ENSG00000243894.1	processed_pseudogene	chr4	-	4078438	4079218	ENSG00000145425	ENST00000514682.1	RPS3A	0	1.23	0	0	0	0	0	0	0	0	0	0	0	0	0	0	0	0	NA	0.14	1
ENSG00000244065.1	processed_pseudogene	chr3	-	128562407	128563247	ENSG00000072518	ENST00000402010.2	MARK2	0	0	0	0	0	0	0	0	0	0	0	0	0	8.17	0	0	0	0	NA	0.14	1
ENSG00000244086.1	processed_pseudogene	chr17	+	37011567	37011923	ENSG00000008988	ENST00000519807.1	RPS20	0	0	0	0	0	0	0	0	0	0	0	0	0	4.61	0	0	0	0	NA	0.14	1
ENSG00000249518.1	processed_pseudogene	chr5	-	147231207	147232222	ENSG00000171051	ENST00000304748.3	FPR1	0	0	0	0	0	1.4	0	0	0	0	0	0	0	0	0	0	0	0	NA	0.14	1
ENSG00000251122.1	processed_pseudogene	chr5	+	174350093	174350948	ENSG00000155438	ENST00000285814.4	MKI67IP	0	0	0	0	0	0	0	0	0	0	0	0	0	1.86	0	0	0	0	NA	0.14	1
ENSG00000251204.1	processed_pseudogene	chr5	-	105751277	105752942	ENSG00000204130	ENST00000388768.2	RUFY2	0	0	0	0	0	0	0	0	0	0	0	0	1.68	0	0	0	0	0	+	0.14	1
ENSG00000251299.1	unprocessed_pseudogene	chr13	+	25517713	25518636	ENSG00000102743	ENST00000443985.2	SLC25A15	0	0	0	0	0	0	0	0	0	0	0	0	0	0	4.14	0	0	0	NA	0.14	1
ENSG00000251609.1	processed_pseudogene	chr4	-	121817287	121817815	ENSG00000119335	ENST00000372692.4	SET	0	0	0	0	0	0	0	0	0	0	0	0	0	0	1.6	0	0	0	+/-	0.14	1
ENSG00000253418.1	processed_pseudogene	chr8	+	43368786	43369564	ENSG00000178996	ENST00000343017.6	SNX18	0	0	0	0	0	0	0	0	0	0	0	0	0	2.81	0	0	0	0	NA	0.14	1
ENSG00000253971.1	processed_pseudogene	chr8	+	144077267	144077899	ENSG00000070831	ENST00000344548.3	CDC42	0	0	0	0	0	0	0	0	0	0	1.81	0	0	0	0	0	0	0	+	0.14	1
ENSG00000254131.1	processed_pseudogene	chr8	+	42342118	42342537	ENSG00000070610	ENST00000378094.4	GBA2	0	0	0	0	0	0	0	0	2.36	0	0	0	0	0	0	0	0	0	-	0.14	1
ENSG00000254498.1	processed_pseudogene	chr11	+	36717867	36719417	ENSG00000013810	ENST00000313288.4	TACC3	0	0	0	0	2.12	0	0	0	0	0	0	0	0	0	0	0	0	0	NA	0.14	1
ENSG00000254598.1	processed_pseudogene	chr11	-	11373498	11374668	ENSG00000101266	ENST00000400227.3	CSNK2A1	0	0	0	0	0	0	0	0	0	0	0	0	0	0	1.02	0	0	0	+	0.14	1
ENSG00000254621.1	processed_pseudogene	chr11	-	118704555	118705265	ENSG00000119335	ENST00000372692.4	SET	0	0	0	0	0	0	0	0	0	0	0	0	0	0	1.39	0	0	0	NA	0.14	1
ENSG00000255387.1	processed_pseudogene	chr11	-	4231584	4233321	ENSG00000137710	ENST00000343115.4	RDX	0	0	0	0	0	0	0	0	0	0	0	0	0	1.45	0	0	0	0	+	0.14	1
ENSG00000255533.1	processed_pseudogene	chr11	-	303856	304144	ENSG00000062582	ENST00000317534.5	MRPS24	0	0	0	0	0	0	0	0	0	0	0	0	0	3.95	0	0	0	0	NA	0.14	1
ENSG00000255703.1	processed_pseudogene	chr12	+	133476570	133476954	ENSG00000100138	ENST00000355257.3	NHP2L1	0	0	0	0	0	0	0	0	0	0	0	0	0	3.76	0	0	0	0	NA	0.14	1
ENSG00000236732.1	unprocessed_pseudogene	chr3	-	32192575	32193387	ENSG00000122026	ENST00000319826.4	RPL21	0	2.3	0	0	0	0	1.97	0	0	2.64	0	1.49	0	0	0	0	0	0	-	0.14	0.29
ENSG00000246115.3	processed_pseudogene	chr12	-	8664970	8665322	ENSG00000213246	ENST00000225504.3	SUPT4H1	5.99	3.94	0	3.66	4.29	5.78	0	5.37	2.4	0	0	0	0	2.86	3.53	5.22	0	0	+	0.14	0.15
ENSG00000229048.3	processed_pseudogene	chr3	+	125029725	125030194	ENSG00000128951	ENST00000331200.2	DUT	0	0	3.42	0	0	0	0	0	0	0	0	0	0	0	3.82	0	0	0	-	0.14	0.45
ENSG00000232134.1	processed_pseudogene	chr1	-	220317306	220317693	ENSG00000134419	ENST00000322989.4	RPS15A	0	4.19	0	0	0	0	0	0	0	5.49	0	0	0	0	0	0	9.61	63.72	NA	0.14	0.46
ENSG00000231741.1	processed_pseudogene	chr9	+	88549476	88551591	ENSG00000171490	ENST00000396503.2	RSL1D1	0	0.98	1.46	0	0	0	0	0	0	0	2.58	1.2	0	1.55	1.51	0	0	0	+/-	0.14	0.24
ENSG00000251313.1	processed_pseudogene	chr4	+	9032012	9032792	ENSG00000145425	ENST00000274065.4	RPS3A	5.44	4.6	1.51	3.04	0	0	0	0	0	0	18.55	0	0	0	6.39	0	0	0	NA	0.14	0.28
ENSG00000241651.3	processed_pseudogene	chr4	-	128990169	128990767	ENSG00000174748	ENST00000307839.4	RPL15	3.93	4.08	3.02	3.21	21.83	0	8	3.24	1.99	1.58	4.8	0	0	10.04	0	3.94	0	0	+/-	0.14	0.18
ENSG00000219361.1	processed_pseudogene	chr6	-	81179788	81180145	ENSG00000168028	ENST00000458478.1	RPSA	0	3.87	0	5.41	0	0	0	0	0	0	0	0	0	0	0	0	0	0	-	0.14	0.47
ENSG00000225724.1	unprocessed_pseudogene	chr22	+	22693926	22695567	ENSG00000129691	ENST00000524247.1	ASH2L	0	1.22	0	0	0	0	0	0	0	0	0	0	0	0.64	0	0	0	0	+	0.14	0.53
ENSG00000239510.1	processed_pseudogene	chr14	+	59030804	59031362	ENSG00000163682	ENST00000449470.2	RPL9	0	0	0	0	0	0	0	0	0	2.92	0	0	0	0	0	1.7	0	0	+	0.14	0.5
ENSG00000214268.2	processed_pseudogene	chr8	-	7048423	7049085	ENSG00000145425	ENST00000274065.4	RPS3A	0	0	2.35	0	0	5.29	5.19	8.46	10.92	15.36	2.95	11.01	3.31	1.41	3	19.39	0	0	NA	0.13	0.16
ENSG00000213060.3	processed_pseudogene	chr1	+	171772657	171773099	ENSG00000115268	ENST00000233609.3	RPS15	0	0	0	0	0	0	0	0	0	2.05	0	0	0	2	0	3.3	0	0	NA	0.13	0.37
ENSG00000230993.1	processed_pseudogene	chr2	-	122416051	122416549	ENSG00000197958	ENST00000361436.5	RPL12	0	1.66	0	0	0	0	0	0	0	3.31	0	1.68	0	0	0	0	0	0	+/-	0.13	0.39
ENSG00000242017.1	processed_pseudogene	chr3	-	155761944	155762737	ENSG00000033011	ENST00000262374.3	ALG1	0	0	1.49	0	0	0	0	0	0	0	0	0	0	6.04	0	0	0	0	+	0.13	0.57
ENSG00000183935.2	transcribed_processed_pseudogene	chr12	+	13154433	13155768	ENSG00000148680	ENST00000336152.3	HTR7	9.64	7.26	3.44	4.54	0	1.68	2.65	6.34	0	1.83	3.87	2.6	0	2.51	8.94	2.13	0	0	+	0.13	0.14
ENSG00000226632.1	processed_pseudogene	chr20	-	3342527	3342971	ENSG00000244687	ENST00000371674.3	UBE2V1	6.61	4.72	5.88	7.03	2.35	6.83	2.68	0	5.89	2.04	5.33	4.31	8.55	2.79	3.68	2.37	0	0	+	0.13	0.12
ENSG00000255836.1	processed_pseudogene	chr12	-	7591376	7592586	ENSG00000196199	ENST00000414242.2	MPHOSPH8	3.13	1.16	2.96	4.15	0	0	0.98	0	0	0	0	1.25	0	18.95	0.79	0	0	0	+	0.13	0.29
ENSG00000228828.1	processed_pseudogene	chr10	-	38107534	38109910	ENSG00000146872	ENST00000346027.4	TLK2	0.68	2.15	7.08	2.2	0	1.17	0.9	0	0.53	0	1.89	1.01	0	1.15	2.45	0.79	0	0	+	0.13	0.21
ENSG00000253667.1	processed_pseudogene	chr8	+	54883791	54886758	ENSG00000089048	ENST00000541185.1	ESF1	3.2	2.9	2.35	0.79	1.21	0.83	0	0.51	1	2	2.53	0.97	1.7	1	1.63	0.49	2.29	0	-	0.13	0.14
ENSG00000224431.1	processed_pseudogene	chr5	+	131535149	131539180	ENSG00000163539	ENST00000487553.1	CLASP2	1.04	0	1.9	1.03	2.33	0.62	1.36	0	1.39	1.82	2.07	0.74	0	1.26	0.61	0	0	0	-	0.13	0.15
ENSG00000219814.2	processed_pseudogene	chr6	+	171054606	171055065	ENSG00000198242	ENST00000422514.2	RPL23A	0	0	0	0	2.26	0	0	0	3.01	0	0	0	0	0	0	0	0	0	NA	0.13	0.47
ENSG00000238015.1	processed_pseudogene	chr1	+	79131956	79132383	ENSG00000125691	ENST00000479035.1	RPL23	0	0	0	0	0	0	2.2	0	2.31	0	3.38	0	0	0	0	0	0	0	+/-	0.13	0.36
ENSG00000239873.2	processed_pseudogene	chr1	-	120101378	120102397	ENSG00000111640	ENST00000229239.5	GAPDH	0	0	0	0	0	0	1.02	0	0	0	0	0.78	1.63	0	0	0	0	0	+	0.13	0.39
ENSG00000225178.3	processed_pseudogene	chr16	-	73974536	73975423	ENSG00000168028	ENST00000301821.5	RPSA	0	2.76	0	1.33	3.88	0	2.53	7.96	6.51	5.03	1.44	9.26	4.44	3.86	2.38	10.58	0	0	NA	0.12	0.14
ENSG00000256167.1	processed_pseudogene	chr11	+	113661040	113662088	ENSG00000128272	ENST00000337304.2	ATF4	0	0	0	0	1.21	0	0	0	0	0	1.21	0	0	8.92	0.84	0	0	0	+	0.12	0.45
ENSG00000255964.1	processed_pseudogene	chr12	+	8167620	8169002	ENSG00000144381	ENST00000388968.3	HSPD1	0	0	0	0	0	1.72	0	4.37	1.43	0	0	0.87	0	1.47	1.05	0	0	0	+/-	0.12	0.29
ENSG00000253833.1	processed_pseudogene	chr8	+	74896728	74897118	ENSG00000125868	ENST00000246069.6	DSTN	0	7.87	0	0	0	0	2.89	7.81	2.56	2	0	3.51	0	0	5.16	0	0	0	+	0.12	0.21
ENSG00000250483.1	processed_pseudogene	chr8	-	15663658	15664792	ENSG00000100614	ENST00000395076.4	PPM1A	0	0	1.73	0	0	0	1.68	0	0.81	0	0	0	0	0.8	0	0	0	0	+/-	0.12	0.31
ENSG00000239483.1	processed_pseudogene	chr3	-	128517684	128518044	ENSG00000134419	ENST00000322989.4	RPS15A	8.75	0	0	0	0	5.2	2.68	0	0	3.18	3.14	0	6.15	0	0	0	0	0	-	0.12	0.24
ENSG00000227318.4	processed_pseudogene	chr9	+	66664325	66665950	ENSG00000237440	ENST00000427401.2	ZNF737	3.18	0.57	1.83	0	0	0	0	0	0.46	0	1.2	0	0	0	0	0	0	0	NA	0.12	0.33
ENSG00000226855.1	processed_pseudogene	chr1	-	154350683	154351565	ENSG00000168028	ENST00000301821.5	RPSA	3	5.38	4.12	3.67	13.61	5.03	4.37	14.95	21.49	11.75	9.59	15.6	5.55	9.93	3.03	24.75	0	92.11	+	0.12	0.12
ENSG00000241680.1	processed_pseudogene	chr12	+	110898793	110899167	ENSG00000071082	ENST00000264258.3	RPL31	30.37	24.09	50.65	23.91	41.96	18.67	11.87	48.71	17.66	22.65	71.05	16.27	22.86	21.78	22.58	38.51	309.72	0	NA	0.12	0.11
ENSG00000228169.3	processed_pseudogene	chr10	-	116449902	116450393	ENSG00000196262	ENST00000468812.1	PPIA	0	4.05	0	0	0	0	3.08	0	0	0	0	0	0	0	0	0	0	0	NA	0.12	0.47
ENSG00000236872.1	processed_pseudogene	chr1	+	45880692	45881016	ENSG00000196262	ENST00000468812.1	PPIA	0	4.88	0	0	0	0	2.75	0	0	0	0	0	0	0	0	0	0	0	+/-	0.12	0.49
ENSG00000240463.1	processed_pseudogene	chr14	-	35037895	35038335	ENSG00000105372	ENST00000221975.1	RPS19	4.64	6.49	0	2.84	0	0	0	0	3.72	2.53	2.12	1.93	0	4.03	2.35	0	0	0	+	0.12	0.18
ENSG00000180221.6	processed_pseudogene	chr10	-	59972302	59972797	ENSG00000133112	ENST00000530705.1	TPT1	0	0	0	0	0	0	0	0	0	0	0	0	8.59	2.12	0	0	0	0	+	0.12	0.56
ENSG00000233623.1	processed_pseudogene	chr1	+	10118729	10119710	ENSG00000171314	ENST00000334828.5	PGAM1	0	1.61	2.05	0	0	0	0	0	0	0	0	0	0	0	0	0	0	0	+	0.12	0.47
ENSG00000233719.2	processed_pseudogene	chr12	+	9794398	9795603	ENSG00000125166	ENST00000245206.4	GOT2	0	0	0	0	0	1.17	0	0	0	0	0	0	0	0	0	0.75	0	0	+	0.12	0.5
ENSG00000231086.1	unitary_pseudogene	chr22	+	19112392	19113159	ENSG00000212122	ENST00000390666.3	TSSK1B	0	1.25	4.16	0	1.29	3.39	0	0	0	1.55	0	2.37	16.8	11.85	2.99	0	0	0	+/-	0.11	0.23
ENSG00000242737.1	processed_pseudogene	chr15	+	50758935	50759293	ENSG00000008988	ENST00000519807.1	RPS20	0	2.65	0	0	0	0	0	0	0	3	0	0	0	0	0	0	0	0	+	0.11	0.45
ENSG00000249047.1	processed_pseudogene	chr4	+	2235978	2236223	ENSG00000126267	ENST00000392201.1	COX6B1	0	0	0	0	0	0	6.16	0	0	10.71	0	0	0	0	0	0	0	0	+/-	0.11	0.48
ENSG00000256108.1	processed_pseudogene	chr12	+	133321742	133322315	ENSG00000101150	ENST00000348257.5	TPD52L2	0	0	0	0	0	0	0	0	0	2.6	0	1.32	0	0	0	0	0	0	NA	0.11	0.52
ENSG00000256351.1	unprocessed_pseudogene	chr12	-	110297572	110298225	ENSG00000176731	ENST00000421308.2	C8orf59	0	5.34	0	0	3.17	0	0	0	0	0	0	0	0	0	0	0	0	0	+	0.11	0.49
ENSG00000213385.3	processed_pseudogene	chr7	+	102395593	102396386	ENSG00000148303	ENST00000323345.6	RPL7A	0	3.71	0	0	0	0	2.24	0	0	0	1.42	0	2.27	0	0	0	0	0	+	0.11	0.32
ENSG00000220563.1	processed_pseudogene	chr6	-	86369610	86370324	ENSG00000067225	ENST00000449901.2	PKM2	3.59	2.47	35.11	7.94	30.04	14.01	13.9	3.57	24.73	29.35	57.89	74.44	15.43	21.68	36.72	4.01	0	0	+/-	0.11	0.13
ENSG00000239670.1	processed_pseudogene	chr1	+	33452553	33453834	ENSG00000140988	ENST00000343262.3	RPS2	0	1.93	0	0	0	0	1.21	0	0	0	0	0	3.33	1.94	0	1.6	0	0	NA	0.11	0.28
ENSG00000243711.1	processed_pseudogene	chr15	-	79155589	79156071	ENSG00000122026	ENST00000311549.6	RPL21	0	3.96	0	0	0	0	0	0	0	0	0	0	0	2.36	0	0	0	0	+	0.11	0.49
ENSG00000213453.3	processed_pseudogene	chr2	-	27615651	27616234	ENSG00000167996	ENST00000273550.7	FTH1	2.77	5.59	2.69	4.51	0	0	3.97	0	2.86	1.28	3.1	0	3.59	2.06	3.44	1.35	0	0	+	0.11	0.14
ENSG00000226329.2	unprocessed_pseudogene	chr7	-	22903493	22920969	ENSG00000138449	ENST00000440626.1	SLC40A1	13.88	14.77	0	10.73	13.32	6.2	0.7	0	5.4	3.28	10.53	9.8	11.71	7.07	5.08	2.49	6.26	0	-	0.11	0.12
ENSG00000205940.5	processed_pseudogene	chr4	+	13338106	13339921	ENSG00000096384	ENST00000353801.3	HSP90AB1	0	0	18.89	3.47	6.02	11.46	1.45	2.84	1.26	1.75	12.17	0	0	2.59	0.77	1.97	0	0	+	0.11	0.19
ENSG00000228844.1	processed_pseudogene	chr1	-	240799899	240800352	ENSG00000142534	ENST00000270625.1	RPS11	0	0	0	0	0	0	0	0	0	1.69	0	1.87	0	0	0	1.78	0	0	+	0.11	0.33
ENSG00000233084.2	processed_pseudogene	chr1	+	249230780	249231242	ENSG00000198242	ENST00000422514.2	RPL23A	0	0	0	0	2.7	0	0	0	0	0	0	0	0	2.86	0	2.09	0	102.33	NA	0.11	0.34
ENSG00000241438.1	processed_pseudogene	chr3	+	135874391	135874838	ENSG00000241186	ENST00000296145.5	AC104304.1	0	5.25	0	0	0	0	0	0	0	0	0	0	0	2.57	0	0	0	0	+/-	0.11	0.51
ENSG00000244585.1	processed_pseudogene	chr12	+	121354548	121355039	ENSG00000197958	ENST00000361436.5	RPL12	0	0	0	0	2.31	0	0	0	0	0	0	0	0	3.38	0	0	0	0	+	0.11	0.48
ENSG00000233416.1	processed_pseudogene	chr2	-	20806040	20806414	ENSG00000118181	ENST00000527673.1	RPS25	0	0	4.08	0	5.71	4.56	0	0	0	2.66	6.02	6.2	0	0	4	0	0	0	NA	0.11	0.19
ENSG00000251411.1	processed_pseudogene	chr4	-	87834419	87835970	ENSG00000241685	ENST00000262942.5	ARPC1A	5.04	2.33	0	6.12	6.93	2.8	4.51	0	2.13	7.66	0	1.37	0	3.2	1.52	0.75	4.36	0	+	0.11	0.15
ENSG00000227725.2	processed_pseudogene	chr4	+	68904262	68905365	ENSG00000137878	ENST00000380569.2	GCOM1	23.62	9.5	28.36	10.56	11.11	37.81	5.76	11.68	32.6	20.52	11.51	21.07	18.52	16.83	17.44	23.67	12.86	0	+	0.11	0.11
ENSG00000233998.1	processed_pseudogene	chr9	-	140535438	140535999	ENSG00000119335	ENST00000372692.4	SET	0	1.9	0	0	0	0	0	0	0	0	1.91	0	0	0	0	0	0	0	+/-	0.1	0.44
ENSG00000238110.1	processed_pseudogene	chr9	-	90559191	90559938	ENSG00000167962	ENST00000431526.1	ZNF598	0	0	0	0	0	0	0	0	0	0	0	1.72	0	2.71	0	0	0	0	NA	0.1	0.49
ENSG00000253813.1	processed_pseudogene	chr8	-	26693334	26693817	ENSG00000126267	ENST00000246554.2	COX6B1	0	0	2.8	0	0	0	0	13.65	0	0	0	0	0	0	0	0	0	0	NA	0.1	0.56
ENSG00000225849.1	processed_pseudogene	chr20	-	45092541	45093763	ENSG00000133606	ENST00000255977.2	MKRN1	0	0	1.98	0.95	1.03	0	0	0	0	0	2.96	1.94	0	0.87	0	0	0	0	-	0.1	0.26
ENSG00000213434.2	processed_pseudogene	chr4	+	184404643	184405338	ENSG00000100568	ENST00000216456.5	VTI1B	0	0	0	0	0	0	0	0	0	0	1.17	0	0	2.07	5.33	0	0	0	NA	0.1	0.44
ENSG00000241157.1	processed_pseudogene	chr17	-	58322649	58323008	ENSG00000144713	ENST00000429711.2	RPL32	0	0	0	0	0	0	0	7.64	0	2.19	0	0	0	0	0	2.78	0	0	+/-	0.1	0.42
ENSG00000244720.1	processed_pseudogene	chr3	+	111352519	111353936	ENSG00000122643	ENST00000242210.7	NT5C3	0	3.04	0	0	0	0	0	0	2.48	0	0	0	0	0	0	2.7	0	0	+	0.1	0.34
ENSG00000248280.1	unprocessed_pseudogene	chr4	-	120361716	120371312	ENSG00000077809	ENST00000346152.4	GTF2I	0	0	0	0	0	0	0	0	0	2.83	0	0	0	6.68	3	0	0	0	+	0.1	0.39
ENSG00000234009.1	processed_pseudogene	chr22	-	43172412	43173302	ENSG00000122406	ENST00000432788.1	RPL5	0	1.15	0	0	0	0	1.44	0	0	1.55	2.06	0	0	1.69	1.18	0	0	0	+	0.1	0.22
ENSG00000239207.2	processed_pseudogene	chr3	+	138496674	138497652	ENSG00000111640	ENST00000229239.5	GAPDH	0	1.53	0	0	0	0	0	0	0	0	0	0	0	0	1.07	0	0	0	+/-	0.1	0.48
ENSG00000228407.1	processed_pseudogene	chr1	-	52625942	52626274	ENSG00000197894	ENST00000296412.8	ADH5	0	6.32	0	11.44	0	0	0	0	0	0	0	2.45	0	0	3.24	0	0	84.98	-	0.1	0.33
ENSG00000242814.2	processed_pseudogene	chr5	-	124144521	124144926	ENSG00000108107	ENST00000426763.1	RPL28	0	0	0	0	2.61	0	0	0	0	0	0	0	0	2.43	0	0	0	0	+	0.1	0.45
ENSG00000216977.1	processed_pseudogene	chr6	+	107090338	107090803	ENSG00000122026	ENST00000311549.6	RPL21	0	3.59	0	0	0	0	0	0	0	0	0	0	7.58	0	3.68	0	0	0	+	0.1	0.38
ENSG00000240919.1	processed_pseudogene	chr8	+	54445468	54446264	ENSG00000122026	ENST00000311549.6	RPL21	0	4.88	0	0	0	0	3.54	0	0	0	0	1.77	0	0	0	0	0	0	NA	0.1	0.38
ENSG00000224594.2	processed_pseudogene	chr8	+	49297150	49297609	ENSG00000162244	ENST00000294189.5	RPL29	8.86	13.83	4.31	5.19	30.11	0	17.54	5.78	0	11.02	11.01	10.3	5.49	10.94	2.8	3.69	0	0	+	0.1	0.14
ENSG00000233380.1	processed_pseudogene	chr17	-	51834350	51835231	ENSG00000140988	ENST00000343262.3	RPS2	0	1.8	0	1.23	0	0	0	0	0	0	1.36	0	1.9	0	0	0	0	0	+/-	0.1	0.29
ENSG00000233264.2	processed_pseudogene	chr7	+	8019943	8021859	ENSG00000131013	ENST00000253329.2	PPIL4	2.48	6.85	4.29	2.88	0	0	0	0	2.77	0.74	1.54	1.02	0	1.94	5.45	0	22.65	0	+/-	0.1	0.19
ENSG00000215297.3	processed_pseudogene	chr9	-	3364329	3364792	ENSG00000147604	ENST00000396467.1	RPL7	0	3.06	0	0	2.24	0	0	0	0	0	0	0	0	0	0	0	0	0	NA	0.1	0.47
ENSG00000228038.1	processed_pseudogene	chr9	-	99855976	99856920	ENSG00000178201	ENST00000321039.3	VN1R1	0	0	4.58	0	0	0	5	0	0	0	0	0	0	0	0	0	0	0	NA	0.1	0.45
ENSG00000244346.1	processed_pseudogene	chr3	-	182668571	182674095	ENSG00000155621	ENST00000377031.3	C9orf85	0	0	0	1.88	0	0	0	0	0	0	0	1.28	0	0	0	0	0	0	+	0.1	0.49
ENSG00000250726.1	processed_pseudogene	chr4	+	184993556	184994192	ENSG00000157193	ENST00000306052.6	LRP8	0	0	3.02	0	0	0	0	4.04	0	0	0	0	0	1.61	0	0	0	0	+	0.09	0.38
ENSG00000214914.3	processed_pseudogene	chr21	-	37388377	37388844	ENSG00000198242	ENST00000355731.4	RPL23A	0	1.96	0	0	0	0	0	0	0	0	3.78	0	0	0	0	0	0	0	NA	0.09	0.51
ENSG00000223963.1	processed_pseudogene	chr1	-	240932721	240934834	ENSG00000137492	ENST00000529901.1	PRKRIR	0	0	1.23	0	0	0	0	0	0	0	0	0	0	4.2	0	0	0	0	-	0.09	0.57
ENSG00000251552.1	processed_pseudogene	chr5	-	82575740	82576463	ENSG00000115520	ENST00000263960.2	COQ10B	0	0	1.64	0	0	0	0	0	0	0	0	0	0	1.17	0	0	0	0	+/-	0.09	0.48
ENSG00000231747.1	processed_pseudogene	chr2	-	113379386	113379744	ENSG00000008988	ENST00000523936.1	RPS20	0	2.41	0	0	0	0	0	0	5.64	2.2	2.92	3.26	4.73	0	0	3.96	0	0	+	0.09	0.2
ENSG00000217527.1	pseudogene	chr6	-	53201741	53202144	ENSG00000105193	ENST00000339471.3	RPS16	0	0	0	5.23	0	0	0	0	0	0	2.55	0	0	0	0	0	0	0	+	0.09	0.51
ENSG00000237869.1	processed_pseudogene	chr9	-	66342527	66343121	ENSG00000151233	ENST00000280876.5	GXYLT1	2.71	0	4.26	0	0	0	0	0	0	0	0	0	0	0	0	0	0	0	NA	0.09	0.48
ENSG00000206168.1	processed_pseudogene	chr16	+	281133	281471	ENSG00000205208	ENST00000379205.4	C4orf46	0	0	0	0	0	0	3.14	0	0	0	0	0	0	2.72	4.23	0	0	0	-	0.09	0.35
ENSG00000233837.1	processed_pseudogene	chr10	+	43062125	43062931	ENSG00000100129	ENST00000406934.1	EIF3L	0	0	0	0	0	0	1	0	0	0	1.09	0	0	1.77	0	0	0	0	+	0.09	0.38
ENSG00000243417.1	processed_pseudogene	chr4	-	153472429	153473516	ENSG00000145425	ENST00000514682.1	RPS3A	0	1.54	1.52	0	0	0	0	0	0	4.77	0	0	0	7.05	2.63	1.59	23.13	0	+/-	0.09	0.27
ENSG00000218428.1	processed_pseudogene	chr6	-	116458221	116458735	ENSG00000132603	ENST00000254940.4	NIP7	0	0	0	0	2.6	0	0	0	0	0	0	0	0	0	2.47	0	0	0	-	0.08	0.45
ENSG00000228818.1	processed_pseudogene	chr1	-	240305970	240308689	ENSG00000175166	ENST00000310118.4	PSMD2	0	0	1.49	0	0	0	0	0	0	0	0.28	0	0	0	0	0	0	0	+	0.08	0.66
ENSG00000231579.3	processed_pseudogene	chr5	+	142712170	142712804	ENSG00000147604	ENST00000396467.1	RPL7	0	0	0	0	0	0	0	0	0	0	0	0	4.82	0	1.57	0	0	0	NA	0.08	0.55
ENSG00000219384.1	processed_pseudogene	chr6	+	45126607	45127248	ENSG00000183570	ENST00000400310.1	PCBP3	0	0	0	0	0	0	1.54	0	0	0	0	0	0	0	0	0	0	0	NA	0.08	1
ENSG00000176366.5	processed_pseudogene	chr7	-	143452341	143454751	ENSG00000150527	ENST00000280083.3	CTAGE5	0	0	0	0	0	0	0	0	0	0	0	0	0	4.21	0	0	0	0	NA	0.08	1
ENSG00000183444.9	processed_pseudogene	chr7	-	97595402	97596335	ENSG00000237521	ENST00000456448.1	OR7E24	15.82	26.62	9.14	31.88	10.72	20.93	23.84	31.19	21.16	11.01	11.51	15.7	6.89	19.7	18.45	17.77	26.95	0	+	0.08	0.1
ENSG00000203435.2	processed_pseudogene	chr2	-	196858983	196860404	ENSG00000112242	ENST00000346618.3	E2F3	0	0	1.29	0	0	0	0	0	0	0	0	0	0	0	0	0	0	0	NA	0.08	1
ENSG00000213061.2	processed_pseudogene	chr10	-	104597768	104605230	ENSG00000108518	ENST00000225655.5	PFN1	0	0	0	0	0	0	0	0	0	0	0	2.04	0	0	0	0	0	0	+	0.08	1
ENSG00000213091.2	processed_pseudogene	chr6	+	150363682	150364489	ENSG00000167085	ENST00000300408.3	PHB	0	0	0	1.35	0	0	0	0	0	0	0	0	0	0	0	0	0	0	NA	0.08	1
ENSG00000213172.2	processed_pseudogene	chr1	+	40830440	40830854	ENSG00000198755	ENST00000322203.6	RPL10A	0	2.25	0	0	0	0	0	0	0	0	0	0	0	0	0	0	0	0	+/-	0.08	1
ENSG00000213343.4	processed_pseudogene	chr12	+	66431015	66431491	ENSG00000122026	ENST00000311549.6	RPL21	0	0	0	0	0	0	0	0	0	1.74	0	0	0	0	0	0	0	0	+	0.08	1
ENSG00000213525.3	processed_pseudogene	chr10	-	76504144	76504465	ENSG00000105058	ENST00000263384.6	FAM32A	0	3.01	0	0	0	0	0	0	0	0	0	0	0	0	0	0	0	0	-	0.08	1
ENSG00000213630.3	processed_pseudogene	chr5	-	125999029	125999260	ENSG00000163170	ENST00000295326.4	BOLA3	0	0	0	0	7.63	0	0	0	0	0	0	0	0	0	0	0	0	0	NA	0.08	1
ENSG00000213880.3	processed_pseudogene	chr6	-	29770972	29771768	ENSG00000148303	ENST00000323345.6	RPL7A	0	0	0	0	0	0	0	0	0	0	0	0	0	1.58	0	0	0	0	NA	0.08	1
ENSG00000214484.3	processed_pseudogene	chr2	+	73597147	73598020	ENSG00000168028	ENST00000301821.5	RPSA	0	0	0	0	0	0	0	0	0	0	0	0	0	3.44	0	0	0	0	+	0.08	1
ENSG00000215477.2	processed_pseudogene	chr6	-	87831411	87832406	ENSG00000049449	ENST00000054950.3	RCN1	0	0	0	0	0	0	0	0	0	0	0	0	0	2.33	0	0	0	0	NA	0.08	1
ENSG00000216854.1	processed_pseudogene	chr6	+	56735989	56736543	ENSG00000215472	ENST00000418495.1	RPL17	0	0	0	0	0	0	0	0	0	2.33	0	0	0	0	0	0	0	0	+	0.08	1
ENSG00000217414.1	processed_pseudogene	chr6	-	18363648	18365333	ENSG00000088205	ENST00000263239.2	DDX18	0	0	0	0	0	0	0	0	0	0	0	0	0	1.35	0	0	0	0	+/-	0.08	1
ENSG00000224064.1	processed_pseudogene	chr1	+	27310119	27310515	ENSG00000144713	ENST00000429711.2	RPL32	0	0	0	0	2.94	0	0	0	0	0	0	0	0	0	0	0	0	0	+	0.08	1
ENSG00000224221.1	processed_pseudogene	chr6	-	74100761	74101490	ENSG00000137154	ENST00000380394.4	RPS6	0	0	0	0	0	0	0	0	0	0	0	0	0	3.36	0	0	0	0	+	0.08	1
ENSG00000224668.1	processed_pseudogene	chr1	-	211032519	211035627	ENSG00000205339	ENST00000379719.3	IPO7	0	0	2.03	0	0	0	0	0	0	0	0	0	0	0	0	0	0	0	+	0.08	1
ENSG00000225082.1	processed_pseudogene	chr1	+	155556435	155571988	ENSG00000132676	ENST00000368336.5	DAP3	0	3.25	0	0	0	0	0	0	0	0	0	0	0	0	0	0	0	0	NA	0.08	1
ENSG00000225415.1	processed_pseudogene	chr6	+	139143884	139144936	ENSG00000129048	ENST00000424114.2	CCRL1	0	0	0	0	0	3.64	0	0	0	0	0	0	0	0	0	0	0	0	NA	0.08	1
ENSG00000226933.1	processed_pseudogene	chr3	+	46064788	46065648	ENSG00000148572	ENST00000277746.6	NRBF2	0	0	0	0	0	0	0	0	0	0	0	0	0	6.32	0	0	0	0	+	0.08	1
ENSG00000227401.1	processed_pseudogene	chr20	+	34176246	34176529	ENSG00000145592	ENST00000274242.5	RPL37	0	0	0	0	0	0	0	0	0	3.17	0	0	0	0	0	0	0	0	+	0.08	1
ENSG00000227513.1	processed_pseudogene	chr2	+	106961022	106961889	ENSG00000196821	ENST00000374023.3	C6orf106	0	0	0	0	0	0	0	0	0	0	0	0	0	1.25	0	0	0	0	+	0.08	1
ENSG00000227558.2	unprocessed_pseudogene	chr9	-	69112841	69147494	ENSG00000154330	ENST00000377314.1	PGM5	0	0	0	0	0	0	0	0	0	0	1.02	0	0	0	0	0	0	0	NA	0.08	1
ENSG00000227583.1	processed_pseudogene	chr10	+	70434113	70434857	ENSG00000145425	ENST00000514682.1	RPS3A	0	0	0	0	0	0	0	0	0	1.52	0	0	0	0	0	0	0	0	+/-	0.08	1
ENSG00000228815.1	processed_pseudogene	chr7	-	36148634	36150482	ENSG00000072518	ENST00000512060.1	MARK2	0	0	0	0	0	0	0	0	0	0	0	0	1.44	0	0	0	0	0	+	0.08	1
ENSG00000230116.1	processed_pseudogene	chr1	+	42957410	42958164	ENSG00000145425	ENST00000514682.1	RPS3A	0	0	0	0	0	0	0	0	0	1.14	0	0	0	0	0	0	0	0	+	0.08	1
ENSG00000230274.1	processed_pseudogene	chr3	-	40364206	40364770	ENSG00000171314	ENST00000334828.5	PGAM1	0	0	0	0	0	0	0	0	0	0	0	0	0	1.68	0	0	0	0	+/-	0.08	1
ENSG00000230553.1	processed_pseudogene	chr10	+	51535126	51535474	ENSG00000160271	ENST00000393160.3	RALGDS	0	0	0	0	0	0	0	0	0	0	0	8.21	0	0	0	0	0	0	NA	0.08	1
ENSG00000230580.1	processed_pseudogene	chr2	+	219218798	219219295	ENSG00000108298	ENST00000225430.4	RPL19	0	1.83	0	0	0	0	0	0	0	0	0	0	0	0	0	0	0	0	+	0.08	1
ENSG00000230758.1	processed_pseudogene	chr20	-	47654894	47655139	ENSG00000092531	ENST00000249647.2	SNAP23	0	0	0	0	0	0	0	0	0	0	0	0	0	8.81	0	0	0	0	+	0.08	1
ENSG00000231665.1	processed_pseudogene	chr13	-	49784558	49786430	ENSG00000087263	ENST00000336111.4	OGFOD1	0	0	0	0	0	0	1.33	0	0	0	0	0	0	0	0	0	0	0	+/-	0.08	1
ENSG00000231916.1	processed_pseudogene	chr7	+	38350984	38351409	ENSG00000250479	ENST00000484558.2	CHCHD10	0	0	0	0	0	0	0	0	0	0	0	0	0	0	2.85	0	0	0	+	0.08	1
ENSG00000232142.1	processed_pseudogene	chr10	-	71958744	71958995	ENSG00000118181	ENST00000527673.1	RPS25	0	5.16	0	0	0	0	0	0	0	0	0	0	0	0	0	0	0	0	+	0.08	1
ENSG00000232210.1	processed_pseudogene	chr7	-	74155796	74156460	ENSG00000167085	ENST00000300408.3	PHB	0	0	0	3.62	0	0	0	0	0	0	0	0	0	0	0	0	0	0	NA	0.08	1
ENSG00000232701.1	processed_pseudogene	chr13	-	74951300	74952088	ENSG00000122026	ENST00000311549.6	RPL21	0	0	0	0	0	0	0	0	0	2.3	0	0	0	0	0	0	0	0	+	0.08	1
ENSG00000233186.1	processed_pseudogene	chr9	-	4803799	4804972	ENSG00000136826	ENST00000374672.4	KLF4	0	2.06	0	0	0	0	0	0	0	0	0	0	0	0	0	0	0	0	NA	0.08	1
ENSG00000233555.2	processed_pseudogene	chr9	-	68176988	68177568	ENSG00000148303	ENST00000323345.6	RPL7A	0	0	0	0	0	0	0	0	0	0	0	0	0	2.82	0	0	0	0	NA	0.08	1
ENSG00000234073.1	processed_pseudogene	chr3	-	36921675	36922220	ENSG00000122565	ENST00000337620.4	CBX3	0	2.26	0	0	0	0	0	0	0	0	0	0	0	0	0	0	0	0	+/-	0.08	1
ENSG00000234523.1	processed_pseudogene	chr1	+	223119067	223119242	ENSG00000183648	ENST00000329559.2	NDUFB1	0	0	0	0	0	0	7.77	0	0	0	0	0	0	0	0	0	0	0	+	0.08	1
ENSG00000235112.1	processed_pseudogene	chr1	+	21487968	21488574	ENSG00000115541	ENST00000233893.5	HSPE1	0	0	0	0	0	0	0	0	0	4.77	0	0	0	0	0	0	0	0	-	0.08	1
ENSG00000235267.1	processed_pseudogene	chr2	+	27678023	27678729	ENSG00000134419	ENST00000322989.4	RPS15A	0	0	0	0	0	0	0	0	0	0	2.17	0	0	0	0	0	0	0	+	0.08	1
ENSG00000235328.1	processed_pseudogene	chr22	-	17574502	17574829	ENSG00000071082	ENST00000409711.1	RPL31	0	0	0	0	0	0	0	0	0	8.67	0	0	0	0	0	0	0	0	-	0.08	1
ENSG00000235332.1	processed_pseudogene	chr9	-	127956928	127958101	ENSG00000168028	ENST00000458478.1	RPSA	0	0	0	0	0	0	0	0	0	0	0	0	0	2.65	0	0	0	0	+/-	0.08	1
ENSG00000236048.2	processed_pseudogene	chr7	+	12510978	12512171	ENSG00000138385	ENST00000409333.1	SSB	0	0	0	0	0	0	0	0	0	0	0	0	0	67.19	0	0	0	0	+	0.08	1
ENSG00000236132.1	processed_pseudogene	chr22	-	32212365	32213477	ENSG00000215472	ENST00000418495.1	RPL17	0	0	0	0	0	0	0	0	0	3.04	0	0	0	0	0	0	0	0	-	0.08	1
ENSG00000236577.1	processed_pseudogene	chr13	+	50063106	50063500	ENSG00000143977	ENST00000482975.2	SNRPG	0	0	0	0	0	0	0	0	0	0	0	0	0	0	4.96	0	0	0	+	0.08	1
ENSG00000236857.1	processed_pseudogene	chr9	-	18717976	18718525	ENSG00000127314	ENST00000425247.2	RAP1B	0	2.39	0	0	0	0	0	0	0	0	0	0	0	0	0	0	0	0	+	0.08	1
ENSG00000237053.1	processed_pseudogene	chr2	-	177669715	177671065	ENSG00000179163	ENST00000374479.3	FUCA1	0	1.03	0	0	0	0	0	0	0	0	0	0	0	0	0	0	0	0	-	0.08	1
ENSG00000237130.1	processed_pseudogene	chr1	+	51312140	51312509	ENSG00000243927	ENST00000399312.2	MRPS6	0	0	0	0	0	0	0	0	0	0	0	2.36	0	0	0	0	0	0	-	0.08	1
ENSG00000237194.1	processed_pseudogene	chr2	+	210673528	210674304	ENSG00000124216	ENST00000244050.2	SNAI1	0	0	0	0	0	0	0	0	0	0	0	0	0	4.99	0	0	0	0	NA	0.08	1
ENSG00000237360.1	processed_pseudogene	chr9	-	110859712	110860190	ENSG00000163528	ENST00000396914.3	CHCHD4	0	0	0	0	0	0	0	0	0	0	0	0	0	2.02	0	0	0	0	+	0.08	1
ENSG00000237631.1	processed_pseudogene	chr9	+	98680418	98680982	ENSG00000116288	ENST00000493678.1	PARK7	0	0	0	0	0	0	0	0	0	0	0	0	0	2.29	0	0	0	0	+	0.08	1
ENSG00000237827.1	processed_pseudogene	chr10	-	104884774	104885173	ENSG00000134419	ENST00000322989.4	RPS15A	0	0	0	0	0	0	0	0	0	0	3.22	0	0	0	0	0	0	0	+	0.08	1
ENSG00000239413.1	processed_pseudogene	chr12	+	101818219	101818469	ENSG00000177954	ENST00000368567.4	RPS27	0	0	0	0	0	0	0	0	0	0	0	0	0	0	0	4.29	0	0	+	0.08	1
ENSG00000241411.1	processed_pseudogene	chr4	-	135873414	135874044	ENSG00000140988	ENST00000343262.3	RPS2	2.35	0	0	0	0	0	0	0	0	0	0	0	0	0	0	0	0	0	+	0.08	1
ENSG00000241499.1	processed_pseudogene	chr14	+	93710356	93710669	ENSG00000165502	ENST00000298289.5	RPL36AL	0	0	0	0	0	0	0	0	0	0	0	2.86	0	0	0	0	0	0	-	0.08	1
ENSG00000242276.1	processed_pseudogene	chr15	-	71355437	71356330	ENSG00000122406	ENST00000432788.1	RPL5	0	1.33	0	0	0	0	0	0	0	0	0	0	0	0	0	0	0	0	+	0.08	1
ENSG00000242431.2	processed_pseudogene	chr4	-	47492984	47493488	ENSG00000122026	ENST00000311549.6	RPL21	0	0	0	0	0	0	0	0	0	1.77	0	0	0	0	0	0	0	0	+	0.08	1
ENSG00000243455.1	processed_pseudogene	chr19	+	18159447	18159910	ENSG00000231500	ENST00000439602.2	RPS18	0	0	0	0	0	0	0	0	0	0	0	1.83	0	0	0	0	0	0	+	0.08	1
ENSG00000243499.1	processed_pseudogene	chr12	+	132152037	132152791	ENSG00000137154	ENST00000380394.4	RPS6	0	0	0	0	0	0	0	0	0	0	0	0	0	3.02	0	0	0	0	+/-	0.08	1
ENSG00000244630.2	processed_pseudogene	chr5	-	80151326	80151662	ENSG00000197728	ENST00000356464.4	RPS26	0	0	0	0	0	0	0	0	0	0	0	0	0	0	0	5.76	0	0	-	0.08	1
ENSG00000248419.1	processed_pseudogene	chr4	-	10480163	10480547	ENSG00000132541	ENST00000254878.3	HRSP12	0	0	0	0	0	0	0	0	0	0	0	0	0	2.35	0	0	0	0	NA	0.08	1
ENSG00000249680.1	unprocessed_pseudogene	chr22	+	21419749	21424386	ENSG00000167552	ENST00000301071.6	TUBA1A	0	0	0	0	0	0	0	0	0	0	0	0	0	1.36	0	0	0	0	NA	0.08	1
ENSG00000251286.1	processed_pseudogene	chr4	-	53306721	53307701	ENSG00000154889	ENST00000317235.6	MPPE1	0	0	0	0	0	23.94	0	0	0	0	0	0	0	0	0	0	0	0	+	0.08	1
ENSG00000253760.1	processed_pseudogene	chr8	-	81480285	81480741	ENSG00000145247	ENST00000508632.1	OCIAD2	0	0	0	0	0	0	0	0	0	0	0	2.32	0	0	0	0	0	0	+	0.08	1
ENSG00000254348.1	processed_pseudogene	chr8	+	48100928	48101183	ENSG00000185920	ENST00000375284.4	PTCH1	0	0	11.24	0	0	0	0	0	0	0	0	0	0	0	0	0	0	0	+/-	0.08	1
ENSG00000254512.1	processed_pseudogene	chr11	+	43755309	43756114	ENSG00000167085	ENST00000300408.3	PHB	0	0	0	1.47	0	0	0	0	0	0	0	0	0	0	0	0	0	0	+	0.08	1
ENSG00000256030.1	processed_pseudogene	chr12	-	2896097	2896748	ENSG00000122565	ENST00000337620.4	CBX3	0	2.94	0	0	0	0	0	0	0	0	0	0	0	0	0	0	0	0	+	0.08	1
ENSG00000256779.1	processed_pseudogene	chr11	+	94770646	94771620	ENSG00000161547	ENST00000358156.5	SRSF2	0	0	0	0	0	0	0	0	0	0	0	0	0	2.56	0	0	0	0	NA	0.08	1
ENSG00000253208.1	processed_pseudogene	chr8	+	26405185	26405979	ENSG00000100911	ENST00000216802.4	PSME2	0	0	1.63	0	0	0	3.76	0	2.34	0	0	0	0	1.48	0	0	0	0	+/-	0.08	0.32
ENSG00000236047.1	processed_pseudogene	chr2	+	203385124	203385712	ENSG00000142541	ENST00000391857.4	RPL13A	2.74	0	0	0	0	2.5	0	0	33.06	1.26	0	4.8	0	0	0	0	0	0	+	0.08	0.38
ENSG00000229367.1	processed_pseudogene	chr1	+	229706279	229706543	ENSG00000198830	ENST00000361427.5	HMGN2	0	5.54	0	0	0	0	0	0	0	0	0	12.28	0	5.85	0	0	0	0	+	0.08	0.37
ENSG00000239272.1	processed_pseudogene	chr14	-	78149545	78150332	ENSG00000122026	ENST00000311549.6	RPL21	3.35	10.52	3.52	0	0	0	3.44	0	0	0	8.55	0	0	3.94	2.78	2.95	0	0	+	0.08	0.2
ENSG00000215481.4	unprocessed_pseudogene	chr22	+	25040704	25046799	ENSG00000186716	ENST00000305877.8	BCR	0	2.23	2.72	1.92	0	6.3	11.49	7.1	6.88	5.78	1.66	2.04	0	7.04	5.95	3.17	0	0	NA	0.08	0.15
ENSG00000220548.1	processed_pseudogene	chr6	-	126923498	126924797	ENSG00000026025	ENST00000544301.1	VIM	0	0	0	0	0	0	0	0	0	0	0	0.61	0	1.45	0	0	0	0	-	0.08	0.55
ENSG00000227394.1	processed_pseudogene	chr2	-	65187187	65187768	ENSG00000142676	ENST00000374550.3	RPL11	0	4.91	0	0	0	0	0	0	0	1.16	0	0	0	0	0	0	0	0	+	0.08	0.59
ENSG00000241067.1	processed_pseudogene	chr16	-	16187890	16189066	ENSG00000215472	ENST00000418495.1	RPL17	0	1.76	0	0	0	0	0	0	0	1.58	0	0	0	0	0	0	0	0	-	0.08	0.45
ENSG00000255504.1	processed_pseudogene	chr11	+	101079636	101080181	ENSG00000150712	ENST00000280285.5	MTMR12	0	0	0	0	0	0	0	0	0	0	2.28	3.18	0	0	0	0	0	0	+	0.08	0.48
ENSG00000256849.1	processed_pseudogene	chr12	+	20094455	20095952	ENSG00000120438	ENST00000321394.7	TCP1	0	0	1.61	0	0	1.49	0	0	0	0	0	0	0	0	0	0	0	0	+	0.08	0.45
ENSG00000219487.1	processed_pseudogene	chr6	-	149433148	149433808	ENSG00000125870	ENST00000246071.6	SNRPB2	0	0	0	0	0	0	0	0	0	1.62	0	0	0	0	0	2.83	0	0	+	0.08	0.5
ENSG00000231905.2	processed_pseudogene	chr1	+	179152869	179153682	ENSG00000119335	ENST00000322030.8	SET	0	0	0	1.21	1.22	0	0	0	0	0	0	0	0	0	0	0	0	0	+/-	0.08	0.44
ENSG00000223861.1	processed_pseudogene	chr1	+	151529922	151530416	ENSG00000124614	ENST00000344700.3	RPS10	0	0	0	0	0	0	0	0	4.9	0	0	0	0	0	2.06	0	0	57.03	+	0.07	0.52
ENSG00000239473.1	processed_pseudogene	chr12	+	80422673	80423411	ENSG00000147604	ENST00000396467.1	RPL7	0	0	0	0	0	0	0	0	0	1.08	0	0	0	3.55	0	0	0	0	+	0.07	0.57
ENSG00000254374.1	unprocessed_pseudogene	chr15	+	83188643	83195200	ENSG00000175265	ENST00000432566.2	GOLGA8A	0	0.78	0	0	0	0	0	0	0	0	0	0	0	1.3	0	0	0	0	NA	0.07	0.51
ENSG00000213300.4	processed_pseudogene	chr3	+	75263782	75264787	ENSG00000122566	ENST00000354667.4	HNRNPA2B1	11.18	11.49	14.13	5.72	8.36	3.67	10.79	13.18	11.42	8.36	10.56	9.64	8.85	11.05	10.97	4.3	0	0	+	0.07	0.1
ENSG00000251595.2	processed_pseudogene	chr4	-	419562	421671	ENSG00000154263	ENST00000416101.2	ABCA10	0.72	8.75	5.32	4.82	0.5	3.35	3.28	0.94	0.78	0.99	4.17	3	0.6	3.83	7.89	0.42	3.25	0	+	0.07	0.15
ENSG00000137970.7	processed_pseudogene	chr1	-	97144430	97145176	ENSG00000147604	ENST00000396467.1	RPL7	4.4	2.25	0	1.46	0	0	0	0	1.04	0	1.19	0	0	1.36	0	0	0	94.03	+	0.07	0.28
ENSG00000255576.1	processed_pseudogene	chr12	+	8521588	8521951	ENSG00000138326	ENST00000440692.1	RPS24	0	0	13.72	0	0	0	0	0	0	0	6.71	2.41	0	4.26	0	0	0	0	NA	0.07	0.34
ENSG00000238213.1	processed_pseudogene	chr13	+	60848910	60850140	ENSG00000120948	ENST00000240185.3	TARDBP	0	1.01	0	0	0	0	0	0	0	1.57	0	0	0	0	0.91	0	0	0	+	0.07	0.38
ENSG00000243648.1	processed_pseudogene	chr5	+	133758529	133759026	ENSG00000124614	ENST00000344700.3	RPS10	0	0	3.7	0	3.32	0	0	0	0	0	0	0	0	0	5.29	0	0	0	+	0.07	0.36
ENSG00000218793.1	processed_pseudogene	chr6	-	88150883	88151864	ENSG00000123505	ENST00000368885.3	AMD1	0	0	0	0	0	0	0	0	0	0	1.78	1.96	0	0	0	0	0	0	NA	0.07	0.45
ENSG00000219222.1	processed_pseudogene	chr6	+	43277969	43278095	ENSG00000197958	ENST00000361436.5	RPL12	0	0	0	0	0	0	0	0	0	0	10.64	0	0	12.14	0	0	0	0	+	0.07	0.45
ENSG00000225094.2	processed_pseudogene	chr4	-	110474478	110475250	ENSG00000119335	ENST00000372692.4	SET	0	0	0	0	0	0	0	0	2.01	1.71	1.35	0	0	0	1.06	1.89	0	0	+	0.07	0.25
ENSG00000236946.2	processed_pseudogene	chr12	+	68429547	68430633	ENSG00000135486	ENST00000330752.6	HNRNPA1	0	5.91	0	1.43	0	0	0	0	0	1.49	0	0	0	0	0	2.5	5.35	0	+	0.07	0.36
ENSG00000213435.3	processed_pseudogene	chr6	+	42694972	42695438	ENSG00000185883	ENST00000330398.4	ATP6V0C	0	5.19	2.65	0	6.68	0	0	0	3.66	0	8.84	0	0	0	8.07	0	0	0	+	0.07	0.22
ENSG00000229435.2	unprocessed_pseudogene	chr7	+	159024125	159026067	ENSG00000143398	ENST00000349792.5	PIP5K1A	0	0	0	0	0	0	0	0	0	0	0	1.18	0	0	0	1.35	0	0	+	0.07	0.46
ENSG00000239520.1	processed_pseudogene	chr17	+	34046907	34047461	ENSG00000215472	ENST00000418495.1	RPL17	0	0	0	0	0	2.67	0	0	0	2.21	2.09	0	0	0	0	0	0	0	+	0.06	0.34
ENSG00000243498.2	processed_pseudogene	chr8	+	124249092	124249302	ENSG00000221983	ENST00000442744.1	UBA52	0	8.31	0	0	9.76	0	0	0	0	5.74	0	0	0	0	0	0	0	0	+	0.06	0.35
ENSG00000248120.1	processed_pseudogene	chr5	-	40967607	40967865	ENSG00000122406	ENST00000370321.2	RPL5	0	5.7	0	0	0	0	6.87	0	0	0	4.67	0	0	0	0	0	0	0	+	0.06	0.34
ENSG00000212125.2	processed_pseudogene	chr12	-	11117024	11117951	ENSG00000255374	ENST00000531678.1	TAS2R43	0	3.83	6.93	2.22	1.06	4.92	3.37	2.19	0	0	2.83	2.87	0	0.99	3.23	0	5.29	0	+	0.06	0.17
ENSG00000254974.1	processed_pseudogene	chr11	-	74196625	74197096	ENSG00000137876	ENST00000260443.4	RSL24D1	0	0	6.29	4.39	0	0	1.97	0	0	3.52	2.5	4.63	5.61	0	5.44	0	0	0	+	0.06	0.18
ENSG00000244119.1	processed_pseudogene	chr3	+	101431316	101432035	ENSG00000115539	ENST00000264254.6	PDCL3	0	18.95	11.73	5.39	0	10.88	10.97	4.42	1.85	10.73	16.42	4.42	0	18.7	28.11	4.73	7.46	0	+	0.06	0.14
ENSG00000227311.1	processed_pseudogene	chr1	-	40798748	40799230	ENSG00000122026	ENST00000311549.6	RPL21	3.15	0	0	0	2.79	0	0	0	3.53	2.57	2.26	1.75	0	1.82	1.94	3.66	0	0	NA	0.06	0.16
ENSG00000229339.1	processed_pseudogene	chr3	-	42092673	42093186	ENSG00000148303	ENST00000323345.6	RPL7A	0	1.77	0	0	0	0	0	0	1.57	0	0	0	0	0	0	0	0	0	-	0.06	0.46
ENSG00000206448.3	processed_pseudogene	chr10	-	15196801	15197319	ENSG00000196262	ENST00000468812.1	PPIA	2.66	2.71	0	0	0	0	0	0	1.55	0	0	0	0	0	0	0	0	0	+/-	0.06	0.35
ENSG00000225460.1	processed_pseudogene	chr9	+	92087152	92087607	ENSG00000244687	ENST00000371674.3	UBE2V1	0	0	3	0	0	0	0	0	0	7.16	0	3.41	0	0	0	7.62	0	0	-	0.06	0.3
ENSG00000250815.1	processed_pseudogene	chr4	-	54793666	54794305	ENSG00000139579	ENST00000380198.2	OBFC2B	4.62	10.88	2.44	8.95	0	0	0	0	1.73	0	0	0	0	0	1.56	0	0	0	+	0.06	0.26
ENSG00000235036.3	processed_pseudogene	chr20	-	10593509	10594877	ENSG00000213551	ENST00000372950.4	DNAJC9	0	0	0.84	1.76	0	0	0	0	0	0	0	0	0	0	0	0	0	0	+/-	0.06	0.53
ENSG00000235363.1	processed_pseudogene	chr1	+	205320375	205320599	ENSG00000143977	ENST00000272348.2	SNRPG	0	0	0	0	0	0	0	0	0	0	37.29	0	0	6.73	0	0	0	198.76	+	0.06	0.54
ENSG00000240311.1	processed_pseudogene	chr16	+	3546201	3546768	ENSG00000063177	ENST00000084795.4	RPL18	0	0	0	0	2.33	0	0	0	0	0	0	0	0	17.18	0	0	0	0	NA	0.06	0.59
ENSG00000236998.1	processed_pseudogene	chr9	-	71403227	71404586	ENSG00000070718	ENST00000518421.1	AP3M2	0	0.94	3.8	0.93	0	1.7	0	0	1.04	0	0.76	0	4.54	0	0	0	0	0	+/-	0.06	0.26
ENSG00000182722.5	processed_pseudogene	chr7	-	64312775	64313732	ENSG00000086475	ENST00000327347.5	SEPHS1	0	2.22	6.22	0	0	0	0	0	0	0	1.24	0	0	3.3	1.52	0	0	0	+/-	0.06	0.31
ENSG00000185641.5	processed_pseudogene	chr5	-	115387614	115387986	ENSG00000118181	ENST00000527673.1	RPS25	0	0	0	0	0	0	3.28	0	0	0	0	2.53	3.48	0	0	0	0	0	+	0.06	0.34
ENSG00000213253.5	processed_pseudogene	chr19	-	13268773	13269602	ENSG00000197958	ENST00000361436.5	RPL12	0	2.83	0	0	0	0	0	0	0	0	0	4.63	0	9.99	0	0	0	0	+	0.06	0.4
ENSG00000235554.1	processed_pseudogene	chr17	-	16520162	16521195	ENSG00000124193	ENST00000244020.3	SRSF6	0	0	0	0	0	0	0	0	0	1.13	0.77	0	0	2.08	0	0	0	0	+	0.06	0.41
ENSG00000244716.2	processed_pseudogene	chr1	+	109534904	109535458	ENSG00000215472	ENST00000418495.1	RPL17	0	0	0	0	2.02	0	0	0	0	0	1.49	0	2.23	0	0	0	0	32.03	+	0.06	0.35
ENSG00000249577.1	processed_pseudogene	chr5	+	126801514	126801810	ENSG00000115091	ENST00000263238.2	ACTR3	0	0	24.58	5.99	0	0	0	0	0	0	0	0	0	7.32	0	0	0	0	+	0.06	0.4
ENSG00000244176.1	processed_pseudogene	chr11	-	61779223	61780074	ENSG00000140988	ENST00000343262.3	RPS2	0	0	0	0	0	0	1.23	0	0	0	0	0	0	0	0	1.08	0	0	+/-	0.05	0.46
ENSG00000225507.1	processed_pseudogene	chr7	+	47996390	47996915	ENSG00000112742	ENST00000230510.3	TTK	31.97	44.37	29.74	49.62	4.88	29.48	34.05	38.89	8.4	27.58	55.52	17.48	15.86	29.78	24.91	30.1	26.67	0	-	0.05	0.11
ENSG00000189423.5	unprocessed_pseudogene	chr17	+	20327905	20334324	ENSG00000170832	ENST00000300896.3	USP32	1.82	2.86	13.5	1.4	0	0	2.7	0	0	0.72	3.55	1.74	0	17.89	1.77	0	0	0	+	0.05	0.22
ENSG00000213590.2	processed_pseudogene	chr9	+	139830292	139831613	ENSG00000156482	ENST00000523172.1	RPL30	0	2	1.04	1.68	1.17	0	1.31	0	0.57	2.05	2.07	0.94	0	1.18	0	0	0	0	+/-	0.05	0.16
ENSG00000230306.1	processed_pseudogene	chr10	-	135158147	135158410	ENSG00000175334	ENST00000312175.2	BANF1	0	0	0	0	0	0	3.53	15.19	0	0	0	0	0	4.4	0	0	0	0	+	0.05	0.42
ENSG00000213820.3	processed_pseudogene	chr20	+	44728157	44728815	ENSG00000167526	ENST00000311528.4	RPL13	0	0	0	0	2.44	0	0	0	0	0	0	0	0	1.42	0	0	0	0	+	0.05	0.5
[truncated: 1,775 more rows]

## Sheet: sRNA-proucing group I
Pseudogene Ensembl ID	Type	Chromosome	Strand	Start	End	Parent gene Ensembl ID	Parent transcript Ensembl ID	Parent Gene Symbol
ENSG00000228367.3	processed_pseudogene	chr5	-	75216495	75217485	ENSG00000100412	ENST00000396512.3	ACO2
ENSG00000116219.8	transcribed_unprocessed_pseudogene	chr1	-	17017713	17046652	ENSG00000187017	ENST00000377828.1	ESPN
ENSG00000224426.1	processed_pseudogene	chr3	-	172321230	172321796	ENSG00000136868	ENST00000374212.4	SLC31A1
ENSG00000206066.3	unprocessed_pseudogene	chr22	+	25714223	25716047	ENSG00000128322	ENST00000330377.2	IGLL1
ENSG00000235327.1	unprocessed_pseudogene	chr9	-	66366966	66367990	.	.	.
ENSG00000254320.1	processed_pseudogene	chr8	-	36178557	36178922	.	.	.
ENSG00000243382.1	processed_pseudogene	chr9	+	66058835	66060164	ENSG00000152234	ENST00000282050.2	ATP5A1
ENSG00000237679.1	processed_pseudogene	chr9	-	97049987	97050830	ENSG00000213585	ENST00000265333.3	VDAC1
ENSG00000253319.1	processed_pseudogene	chr8	-	43366963	43367176	.	.	.
ENSG00000206145.4	unprocessed_pseudogene	chr22	-	21396632	21399306	ENSG00000099957	ENST00000413302.2	P2RX6
ENSG00000228477.1	processed_pseudogene	chr1	+	40428352	40429076	ENSG00000140988	ENST00000343262.3	RPS2
ENSG00000235371.1	processed_pseudogene	chr1	+	236273361	236275670	ENSG00000100412	ENST00000396512.3	ACO2
ENSG00000226232.2	transcribed_unprocessed_pseudogene	chr16	-	70010291	70030091	.	.	.
ENSG00000223972.3	transcribed_unprocessed_pseudogene	chr1	+	12010	13670	.	.	.
ENSG00000233747.1	processed_pseudogene	chr2	+	24557381	24558021	ENSG00000241343	ENST00000427805.2	RPL36A
ENSG00000237683.3	processed_pseudogene	chr1	-	135247	138039	.	.	.
ENSG00000236893.1	processed_pseudogene	chr3	-	177014949	177016174	ENSG00000130707	ENST00000372394.1	ASS1
ENSG00000226474.1	unprocessed_pseudogene	chr22	+	16362385	16362561	ENSG00000007171	ENST00000313735.6	NOS2
ENSG00000251212.1	processed_pseudogene	chr4	+	17063501	17063788	.	.	.
ENSG00000251285.1	processed_pseudogene	chr4	-	89144741	89144990	.	.	.
ENSG00000240698.1	processed_pseudogene	chr11	-	108561016	108561683	ENSG00000140988	ENST00000343262.3	RPS2
ENSG00000253884.1	processed_pseudogene	chr8	-	43101898	43102078	ENSG00000204860	ENST00000377680.3	FAM201A
ENSG00000215546.2	processed_pseudogene	chr20	+	29861973	29862670	ENSG00000104901	ENST00000221498.1	DKKL1
ENSG00000234354.2	processed_pseudogene	chr13	-	101192155	101192502	ENSG00000197728	ENST00000356464.4	RPS26
ENSG00000224539.1	unprocessed_pseudogene	chrX	+	134732852	134749356	ENSG00000239430	ENST00000360436.5	AL391380.1
ENSG00000241913.1	processed_pseudogene	chr17	+	57989558	57989727	ENSG00000213741	ENST00000245458.6	RPS29
ENSG00000230655.3	unprocessed_pseudogene	chr3	-	75419599	75420493	ENSG00000237521	ENST00000456448.1	OR7E24
ENSG00000213451.2	unprocessed_pseudogene	chr12	+	55656323	55657215	ENSG00000179615	ENST00000321688.1	OR2AP1
ENSG00000223398.1	processed_pseudogene	chr3	-	13501924	13502389	ENSG00000204576	ENST00000376560.3	PRR3
ENSG00000168992.3	unprocessed_pseudogene	chr2	+	96212279	96213293	ENSG00000237521	ENST00000456448.1	OR7E24
ENSG00000230715.2	processed_pseudogene	chr7	+	128292895	128293297	ENSG00000238035	ENST00000438516.1	AC138035.1
ENSG00000225118.1	processed_pseudogene	chr10	-	94637849	94638046	.	.	.
ENSG00000230646.1	processed_pseudogene	chr2	+	131185304	131186798	ENSG00000127528	ENST00000248071.4	KLF2
ENSG00000236465.1	processed_pseudogene	chr9	+	128035814	128036159	ENSG00000228344	ENST00000458396.1	AP001496.1
ENSG00000213900.2	processed_pseudogene	chr6	-	29457048	29457453	ENSG00000184779	ENST00000330339.7	RPS17
ENSG00000250471.1	processed_pseudogene	chr4	+	8176148	8176721	ENSG00000163655	ENST00000496455.1	GMPS
ENSG00000224011.1	processed_pseudogene	chr17	-	58804526	58804843	ENSG00000241343	ENST00000427805.2	RPL36A
ENSG00000214089.3	processed_pseudogene	chr10	-	44910097	44910601	ENSG00000163682	ENST00000449470.2	RPL9
ENSG00000241847.1	processed_pseudogene	chr6	+	143811630	143812504	ENSG00000213585	ENST00000265333.3	VDAC1
ENSG00000215148.2	unprocessed_pseudogene	chr16	+	2848397	2855133	ENSG00000007038	ENST00000450020.2	PRSS21
ENSG00000229220.1	processed_pseudogene	chr1	-	200116659	200117407	ENSG00000169436	ENST00000303045.6	COL22A1
ENSG00000242886.1	unprocessed_pseudogene	chr10	+	48962529	48968623	ENSG00000182890	ENST00000328078.1	GLUD2
ENSG00000231445.1	processed_pseudogene	chr2	-	162933867	162934161	ENSG00000126953	ENST00000372902.3	TIMM8A
ENSG00000253512.1	processed_pseudogene	chr5	-	165209810	165210139	ENSG00000122873	ENST00000333926.5	CISD1
ENSG00000217770.1	processed_pseudogene	chr6	-	112686906	112688646	ENSG00000141965	ENST00000269856.3	FEM1A
ENSG00000255304.1	unprocessed_pseudogene	chr11	+	48517900	48518832	ENSG00000181958	ENST00000314706.3	OR4A15
ENSG00000205976.3	unprocessed_pseudogene	chr5	-	7299887	7306705	ENSG00000174450	ENST00000312015.3	GOLGA6L2
ENSG00000231622.1	processed_pseudogene	chr1	+	65620163	65620333	ENSG00000213741	ENST00000245458.6	RPS29
ENSG00000216938.3	processed_pseudogene	chrX	+	26704143	26706072	.	.	.
ENSG00000239253.1	processed_pseudogene	chr19	+	34512564	34512800	ENSG00000198034	ENST00000316084.6	RPS4X
ENSG00000240524.1	processed_pseudogene	chr1	-	229406671	229407346	.	.	.
ENSG00000217026.3	processed_pseudogene	chr21	-	28792699	28793342	ENSG00000147403	ENST00000344746.4	RPL10
ENSG00000230739.1	unprocessed_pseudogene	chr1	+	162794585	162819257	ENSG00000132196	ENST00000367917.3	HSD17B7
ENSG00000224669.1	processed_pseudogene	chr7	+	64043111	64043585	ENSG00000140905	ENST00000315467.3	GCSH
ENSG00000242292.2	processed_pseudogene	chr5	+	36588608	36588763	ENSG00000198918	ENST00000422326.1	RPL39
ENSG00000229992.1	processed_pseudogene	chr1	-	93112605	93113187	ENSG00000029993	ENST00000325307.7	HMGB3
ENSG00000250425.1	unprocessed_pseudogene	chr4	+	9756522	9757402	ENSG00000170920	ENST00000305444.2	OR7G3
ENSG00000215043.2	processed_pseudogene	chr2	-	194994078	194994990	ENSG00000135821	ENST00000311223.5	GLUL
ENSG00000214297.3	processed_pseudogene	chr10	-	127355444	127356519	ENSG00000149925	ENST00000395248.1	ALDOA
ENSG00000228665.1	processed_pseudogene	chr1	+	109572688	109572941	ENSG00000177954	ENST00000368567.4	RPS27
ENSG00000219375.1	processed_pseudogene	chr6	-	7331519	7331909	ENSG00000154518	ENST00000284727.4	ATP5G3
ENSG00000224680.3	processed_pseudogene	chr1	+	52834347	52834911	ENSG00000123739	ENST00000243501.4	PLA2G12A
ENSG00000214541.3	processed_pseudogene	chr20	+	55176757	55177169	ENSG00000198034	ENST00000316084.6	RPS4X
ENSG00000229489.1	processed_pseudogene	chr9	+	43399987	43401310	ENSG00000152234	ENST00000542290.1	ATP5A1
ENSG00000215467.2	processed_pseudogene	chr20	+	42281163	42281931	.	.	.
ENSG00000255019.1	unprocessed_pseudogene	chr11	+	55554440	55555381	ENSG00000198877	ENST00000361760.1	OR5D13
ENSG00000203825.4	unprocessed_pseudogene	chr1	+	149036435	149067496	ENSG00000178104	ENST00000369353.3	PDE4DIP
ENSG00000230607.1	processed_pseudogene	chr17	+	19658693	19659522	ENSG00000068354	ENST00000376771.4	TBC1D25
ENSG00000233595.1	processed_pseudogene	chr1	+	50482748	50483176	.	.	.
ENSG00000225591.1	processed_pseudogene	chr1	+	173710813	173711062	ENSG00000177954	ENST00000368567.4	RPS27
ENSG00000223651.1	processed_pseudogene	chr20	-	40625771	40628037	ENSG00000100285	ENST00000310624.6	NEFH
ENSG00000249283.2	processed_pseudogene	chr4	+	103883113	103884484	ENSG00000133627	ENST00000256001.8	ACTR3B
ENSG00000226948.1	processed_pseudogene	chr20	-	4610073	4610865	ENSG00000129824	ENST00000250784.7	RPS4Y1
ENSG00000237393.1	processed_pseudogene	chr10	+	47965760	47967323	ENSG00000066230	ENST00000264938.3	SLC9A3
ENSG00000255157.1	transcribed_unprocessed_pseudogene	chr11	+	71567323	71574699	.	.	.
ENSG00000232567.1	unprocessed_pseudogene	chr10	+	47253595	47259683	ENSG00000182890	ENST00000328078.1	GLUD2
ENSG00000253242.1	IG_V_pseudogene	chr22	+	22429777	22430077	ENSG00000211647	ENST00000390293.1	.
ENSG00000214626.2	processed_pseudogene	chr10	+	76414714	76415889	ENSG00000168495	ENST00000397802.3	POLR3D
ENSG00000238172.1	processed_pseudogene	chr9	-	102879037	102879933	ENSG00000140988	ENST00000343262.3	RPS2
ENSG00000242088.1	processed_pseudogene	chr15	-	25156021	25156272	ENSG00000177954	ENST00000368567.4	RPS27
ENSG00000218459.1	processed_pseudogene	chr6	+	74328069	74328320	ENSG00000177954	ENST00000368567.4	RPS27
ENSG00000225385.1	processed_pseudogene	chr9	+	90681448	90682936	.	.	.
ENSG00000229106.1	processed_pseudogene	chr1	-	24227961	24229227	ENSG00000184887	ENST00000536364.1	BTBD6
ENSG00000248796.1	unprocessed_pseudogene	chr2	-	131958715	131960514	ENSG00000099917	ENST00000263205.7	MED15
ENSG00000180437.4	unprocessed_pseudogene	chr1	-	158693903	158694857	ENSG00000203757	ENST00000368145.1	OR6K3
ENSG00000213068.3	processed_pseudogene	chr1	-	167131660	167132074	ENSG00000184779	ENST00000330339.7	RPS17
ENSG00000233471.2	processed_pseudogene	chr22	+	19245043	19246329	ENSG00000111057	ENST00000388835.2	KRT18
ENSG00000213194.3	processed_pseudogene	chr2	-	158067359	158068051	ENSG00000134058	ENST00000506563.1	CDK7
ENSG00000223508.4	processed_pseudogene	chr8	-	163251	163707	ENSG00000232938	ENST00000425566.1	AC139099.1
ENSG00000256844.1	processed_pseudogene	chr12	-	19260788	19261117	ENSG00000213999	ENST00000444486.2	MEF2B
ENSG00000232223.1	processed_pseudogene	chr1	+	166765503	166766420	ENSG00000064666	ENST00000263097.1	CNN2
ENSG00000213950.2	processed_pseudogene	chr20	+	14738209	14738702	.	.	.
ENSG00000223822.2	processed_pseudogene	chr21	+	24762579	24763317	ENSG00000101210	ENST00000217182.3	EEF1A2
ENSG00000237005.1	processed_pseudogene	chr20	+	10315067	10315346	ENSG00000181061	ENST00000452906.2	HIGD1A
ENSG00000231991.2	processed_pseudogene	chr9	+	33624272	33625288	.	.	.
ENSG00000218986.1	processed_pseudogene	chr6	+	39321523	39321948	ENSG00000213337	ENST00000393537.4	ANKRD39
ENSG00000227827.3	unprocessed_pseudogene	chr16	+	16450081	16471364	ENSG00000008710	ENST00000262304.4	PKD1
ENSG00000251271.2	unprocessed_pseudogene	chr4	+	3937174	3944246	ENSG00000033011	ENST00000262374.3	ALG1
ENSG00000228494.2	unprocessed_pseudogene	chr7	-	57679619	57689962	.	.	.
ENSG00000223628.1	processed_pseudogene	chr15	+	25826116	25826270	ENSG00000198918	ENST00000361575.3	RPL39
ENSG00000213698.2	processed_pseudogene	chrX	-	71947802	71948646	ENSG00000116489	ENST00000263168.3	CAPZA1
ENSG00000236040.1	unprocessed_pseudogene	chr1	+	111792876	111799337	ENSG00000134216	ENST00000369740.1	CHIA
ENSG00000228373.1	processed_pseudogene	chr9	+	90038546	90038803	ENSG00000189043	ENST00000339600.5	NDUFA4
ENSG00000243268.1	processed_pseudogene	chr9	+	41028804	41030127	ENSG00000152234	ENST00000542290.1	ATP5A1
ENSG00000235876.2	processed_pseudogene	chr13	+	19239375	19241361	ENSG00000141965	ENST00000269856.3	FEM1A
ENSG00000234075.1	processed_pseudogene	chr20	-	46106958	46107754	.	.	.
ENSG00000237872.2	processed_pseudogene	chr1	+	155402969	155404046	ENSG00000204531	ENST00000259915.6	POU5F1
ENSG00000251228.1	processed_pseudogene	chr4	+	135865430	135865678	ENSG00000164405	ENST00000378670.3	UQCRQ
ENSG00000182487.7	transcribed_unprocessed_pseudogene	chr7	+	72634681	72649821	.	.	.
ENSG00000231123.1	processed_pseudogene	chr21	-	39610149	39610586	ENSG00000006282	ENST00000006658.6	SPATA20
ENSG00000225416.1	processed_pseudogene	chr7	-	152299298	152299977	ENSG00000241343	ENST00000427805.2	RPL36A
ENSG00000249448.1	processed_pseudogene	chr5	-	97745939	97747496	.	.	.
ENSG00000236278.1	processed_pseudogene	chr1	-	198648263	198649162	ENSG00000089220	ENST00000261313.2	PEBP1
ENSG00000235689.1	unprocessed_pseudogene	chr22	-	24402751	24404704	.	.	.
ENSG00000223917.1	unprocessed_pseudogene	chr2	-	96152228	96154375	ENSG00000144015	ENST00000272395.2	TRIM43
ENSG00000249287.1	processed_pseudogene	chr5	-	180394189	180397762	ENSG00000166848	ENST00000300086.3	TERF2IP
ENSG00000253705.1	IG_V_pseudogene	chr14	-	106899044	106899493	ENSG00000211938	ENST00000390598.2	.
ENSG00000256913.1	processed_pseudogene	chr12	+	6586880	6589373	ENSG00000057294	ENST00000070846.5	PKP2
ENSG00000232327.3	processed_pseudogene	chr4	-	81307335	81309870	ENSG00000131061	ENST00000375200.1	ZNF341
ENSG00000236592.3	processed_pseudogene	chr7	+	35208836	35209147	ENSG00000163191	ENST00000271638.2	S100A11
ENSG00000236484.2	processed_pseudogene	chr1	-	161348497	161349148	ENSG00000171848	ENST00000304567.4	RRM2
ENSG00000236380.3	processed_pseudogene	chr3	+	21447229	21448000	ENSG00000151650	ENST00000325980.7	VENTX
ENSG00000240280.1	unitary_pseudogene	chr17	+	61934501	61939891	.	.	.
ENSG00000248208.1	processed_pseudogene	chr4	+	154579724	154580805	ENSG00000196998	ENST00000432482.2	WDR45
ENSG00000229028.1	transcribed_unprocessed_pseudogene	chr17	-	38875286	38878184	.	.	.
ENSG00000204872.2	unprocessed_pseudogene	chr2	-	73927754	73928432	ENSG00000144035	ENST00000272425.3	NAT8
ENSG00000254629.1	processed_pseudogene	chr11	-	83501020	83502621	ENSG00000170677	ENST00000397942.2	SOCS6
ENSG00000254646.1	processed_pseudogene	chr11	-	124386207	124387138	ENSG00000197125	ENST00000328064.2	OR8B8
ENSG00000229515.1	processed_pseudogene	chr3	-	46183850	46185169	ENSG00000102755	ENST00000282397.4	FLT1
ENSG00000232773.2	unprocessed_pseudogene	chr4	+	9424039	9431428	ENSG00000232948	ENST00000400079.1	DEFB130
ENSG00000232136.1	processed_pseudogene	chr20	-	18623471	18623981	ENSG00000204527	ENST00000376239.1	DUXA
ENSG00000230088.1	unprocessed_pseudogene	chr17	-	20396947	20397468	ENSG00000186832	ENST00000301653.4	KRT16
ENSG00000213100.2	processed_pseudogene	chrX	+	45842800	45843799	ENSG00000111057	ENST00000388835.2	KRT18
ENSG00000231009.1	unprocessed_pseudogene	chr10	-	43189819	43210023	ENSG00000107611	ENST00000377833.4	CUBN
ENSG00000234604.1	processed_pseudogene	chr1	-	169443301	169443399	.	.	.
ENSG00000165178.8	unprocessed_pseudogene	chr7	-	74572445	74587848	.	.	.
ENSG00000215174.2	processed_pseudogene	chrX	-	57703500	57706693	ENSG00000022556	ENST00000263437.6	NLRP2
ENSG00000243899.1	unprocessed_pseudogene	chr10	-	49256241	49268060	.	.	.
ENSG00000173231.6	processed_pseudogene	chr21	+	15148407	15149587	.	.	.
ENSG00000220113.1	processed_pseudogene	chr6	+	133471706	133471956	.	.	.
ENSG00000248945.1	processed_pseudogene	chr5	-	17655237	17655741	ENSG00000163041	ENST00000366816.1	H3F3A
ENSG00000238151.1	processed_pseudogene	chr20	-	29637799	29638060	ENSG00000078403	ENST00000438473.1	MLLT10
ENSG00000232734.1	processed_pseudogene	chr10	-	71192728	71193127	ENSG00000159199	ENST00000355938.5	ATP5G1
ENSG00000248608.1	processed_pseudogene	chr4	+	25506618	25508297	ENSG00000105655	ENST00000338128.6	ISYNA1
ENSG00000234025.1	processed_pseudogene	chr6	-	73867240	73867862	ENSG00000157110	ENST00000320203.4	RBPMS
ENSG00000253793.1	processed_pseudogene	chr8	-	30840975	30841837	ENSG00000123684	ENST00000366997.4	LPGAT1
ENSG00000234898.1	unprocessed_pseudogene	chr2	+	92145462	92151636	ENSG00000183765	ENST00000544772.1	CHEK2
ENSG00000219146.1	processed_pseudogene	chr6	+	154897443	154898213	ENSG00000198034	ENST00000316084.6	RPS4X
ENSG00000250796.1	processed_pseudogene	chr3	+	128588467	128588869	ENSG00000187288	ENST00000336832.2	CIDEC
ENSG00000229641.1	processed_pseudogene	chr2	+	165178443	165178733	ENSG00000138115	ENST00000371270.3	CYP2C8
ENSG00000255464.1	processed_pseudogene	chr8	-	150385	150562	ENSG00000154997	ENST00000388975.3	2013-09-14
ENSG00000253329.1	IG_V_pseudogene	chr22	+	22961042	22961633	.	.	.
ENSG00000205704.5	unitary_pseudogene	chr22	+	42348169	42353835	.	.	.
ENSG00000233297.4	unprocessed_pseudogene	chr7	-	102322283	102330916	ENSG00000105808	ENST00000262940.7	RASA4
ENSG00000244073.1	processed_pseudogene	chr5	+	37085158	37085954	ENSG00000198034	ENST00000316084.6	RPS4X
ENSG00000249305.1	processed_pseudogene	chr3	-	140338536	140338679	ENSG00000134545	ENST00000544822.1	KLRC1
ENSG00000237332.1	processed_pseudogene	chrX	-	114658576	114660070	ENSG00000167552	ENST00000301071.6	TUBA1A
ENSG00000099882.7	unprocessed_pseudogene	chr22	+	51112843	51171726	ENSG00000251322	ENST00000262795.3	SHANK3
ENSG00000256310.1	processed_pseudogene	chr12	+	127008794	127009172	ENSG00000128609	ENST00000471770.1	NDUFA5
ENSG00000228930.1	processed_pseudogene	chr21	-	46796106	46796297	.	.	.
ENSG00000249197.1	unprocessed_pseudogene	chr1	-	159375213	159376199	ENSG00000196266	ENST00000332217.5	OR10J3
ENSG00000219806.1	processed_pseudogene	chr6	-	139935575	139936341	ENSG00000116459	ENST00000369722.3	ATP5F1
ENSG00000234536.1	unprocessed_pseudogene	chr7	+	45813194	45822756	.	.	.
ENSG00000232015.1	processed_pseudogene	chr1	+	78319040	78319576	ENSG00000115541	ENST00000233893.5	HSPE1
ENSG00000237792.3	unprocessed_pseudogene	chr9	+	65585692	65661972	ENSG00000106714	ENST00000358144.2	CNTNAP3
ENSG00000225995.1	processed_pseudogene	chr9	-	39654198	39655518	ENSG00000152234	ENST00000282050.2	ATP5A1
ENSG00000240096.1	processed_pseudogene	chr14	-	93689944	93690485	ENSG00000105640	ENST00000222247.4	RPL18A
ENSG00000175658.3	processed_pseudogene	chr1	+	148900615	148903715	.	.	.
ENSG00000197882.2	processed_pseudogene	chr11	-	86543582	86544491	ENSG00000174667	ENST00000308682.2	OR7D4
ENSG00000213391.3	processed_pseudogene	chrX	+	152871972	152872343	.	.	.
ENSG00000249465.1	processed_pseudogene	chr4	-	110267482	110268615	ENSG00000147274	ENST00000320676.7	RBMX
ENSG00000240231.1	processed_pseudogene	chr19	+	23780143	23780394	ENSG00000177954	ENST00000368567.4	RPS27
ENSG00000213403.2	processed_pseudogene	chr2	+	20026010	20026336	ENSG00000122873	ENST00000333926.5	CISD1
ENSG00000251441.1	processed_pseudogene	chr4	+	113277291	113280900	ENSG00000026036	ENST00000318100.4	RTEL1
ENSG00000254948.1	processed_pseudogene	chr8	-	11777409	11778318	ENSG00000237521	ENST00000456448.1	OR7E24
ENSG00000118903.5	processed_pseudogene	chr13	+	77502200	77503034	.	.	.
ENSG00000235742.1	processed_pseudogene	chr10	-	118783185	118783362	ENSG00000215301	ENST00000399959.2	DDX3X
ENSG00000243250.1	processed_pseudogene	chr11	-	112106094	112106748	.	.	.
ENSG00000213290.3	processed_pseudogene	chr19	+	12670385	12671919	ENSG00000102144	ENST00000373316.4	PGK1
ENSG00000253899.1	processed_pseudogene	chr8	-	26921513	26922795	.	.	.
ENSG00000237148.1	processed_pseudogene	chr13	+	81847026	81847305	ENSG00000181061	ENST00000321331.7	HIGD1A
ENSG00000249780.1	processed_pseudogene	chr4	-	12641922	12642261	.	.	.
ENSG00000243378.1	processed_pseudogene	chr3	+	182409716	182410073	ENSG00000069764	ENST00000438167.2	PLA2G10
ENSG00000182347.10	processed_pseudogene	chr9	-	5084999	5086112	ENSG00000148459	ENST00000396343.1	PDSS1
ENSG00000241571.1	processed_pseudogene	chr9	+	66058817	66060251	ENSG00000152234	ENST00000282050.2	ATP5A1
ENSG00000255923.1	processed_pseudogene	chr12	+	127349011	127349968	ENSG00000139364	ENST00000299308.3	TMEM132B
ENSG00000233025.1	processed_pseudogene	chr7	-	102729111	102730057	ENSG00000116791	ENST00000417775.1	CRYZ
ENSG00000242841.1	processed_pseudogene	chr3	-	63082050	63083387	ENSG00000170421	ENST00000293308.5	KRT8
ENSG00000253697.1	processed_pseudogene	chr8	-	9515805	9515948	ENSG00000086015	ENST00000361297.2	MAST2
ENSG00000233905.1	processed_pseudogene	chr13	+	19183272	19183842	ENSG00000170500	ENST00000393437.3	LONRF2
ENSG00000205312.3	unprocessed_pseudogene	chr17	-	16751166	16755222	.	.	.
ENSG00000253543.1	processed_pseudogene	chr8	-	127594876	127595251	ENSG00000198039	ENST00000476120.1	ZNF273
ENSG00000224882.2	unprocessed_pseudogene	chrX	-	153868251	153876549	ENSG00000073009	ENST00000369609.5	IKBKG
ENSG00000243838.1	processed_pseudogene	chr3	-	161046712	161048026	ENSG00000100764	ENST00000261303.7	PSMC1
ENSG00000235644.1	processed_pseudogene	chr2	-	109328718	109329356	ENSG00000147403	ENST00000424325.2	RPL10
ENSG00000233301.1	unprocessed_pseudogene	chr11	+	55304478	55305400	ENSG00000181903	ENST00000314259.3	OR4C6
ENSG00000242566.3	unprocessed_pseudogene	chr16	+	61691	63351	ENSG00000013573	ENST00000251758.5	DDX11
ENSG00000215177.2	processed_pseudogene	chr8	-	48114096	48114396	ENSG00000211638	ENST00000390283.2	.
ENSG00000237171.1	unprocessed_pseudogene	chrX	+	26242020	26242775	ENSG00000198798	ENST00000361644.2	MAGEB3
ENSG00000213159.4	processed_pseudogene	chr14	+	104917316	104917770	ENSG00000184524	ENST00000330106.4	CEND1
ENSG00000232091.1	unprocessed_pseudogene	chr10	+	118336820	118342829	ENSG00000175535	ENST00000369221.2	PNLIP
ENSG00000241069.1	transcribed_processed_pseudogene	chr19	+	53889486	53889641	ENSG00000198918	ENST00000422326.1	RPL39
ENSG00000225186.1	processed_pseudogene	chr9	+	46998213	47000033	ENSG00000152234	ENST00000282050.2	ATP5A1
ENSG00000230992.2	processed_pseudogene	chr2	+	133110295	133110891	.	.	.
ENSG00000250229.1	processed_pseudogene	chr4	+	114761206	114761392	ENSG00000052802	ENST00000261507.6	SC4MOL
ENSG00000227693.1	processed_pseudogene	chr20	+	21482033	21482606	ENSG00000134202	ENST00000256594.3	GSTM3
ENSG00000238275.1	processed_pseudogene	chr14	-	106743806	106744253	ENSG00000103942	ENST00000304231.7	HOMER2
ENSG00000242829.1	processed_pseudogene	chr3	+	119017512	119017859	ENSG00000197728	ENST00000356464.4	RPS26
ENSG00000228187.1	processed_pseudogene	chr1	+	77660510	77661080	ENSG00000108825	ENST00000360221.4	AARSD1
ENSG00000214976.2	processed_pseudogene	chr21	-	17466735	17467692	ENSG00000165637	ENST00000344036.4	VDAC2
ENSG00000255033.1	processed_pseudogene	chr8	+	112392832	112393097	ENSG00000170099	ENST00000341584.2	SERPINA6
ENSG00000251253.1	processed_pseudogene	chr4	+	163243340	163245059	ENSG00000065911	ENST00000394053.2	MTHFD2
ENSG00000234861.1	processed_pseudogene	chr9	+	44558938	44560285	ENSG00000152234	ENST00000282050.2	ATP5A1
ENSG00000254332.1	processed_pseudogene	chr8	+	70041833	70042580	ENSG00000167460	ENST00000300933.3	TPM4
ENSG00000232709.1	processed_pseudogene	chr10	+	94178424	94180632	ENSG00000072518	ENST00000413835.2	MARK2
ENSG00000236875.2	unprocessed_pseudogene	chr9	+	12134	13439	ENSG00000013573	ENST00000407793.2	DDX11
ENSG00000214203.4	processed_pseudogene	chr12	-	100402830	100403616	ENSG00000198034	ENST00000316084.6	RPS4X
ENSG00000234720.1	processed_pseudogene	chr9	-	41799224	41800556	ENSG00000152234	ENST00000542290.1	ATP5A1
ENSG00000229985.2	processed_pseudogene	chr1	+	27503242	27503768	ENSG00000105640	ENST00000420197.2	RPL18A
ENSG00000240821.1	processed_pseudogene	chr15	-	66671675	66672253	ENSG00000163682	ENST00000449470.2	RPL9
ENSG00000225509.1	processed_pseudogene	chr10	+	19024674	19027560	ENSG00000156709	ENST00000287295.3	AIFM1
ENSG00000253257.1	processed_pseudogene	chr8	-	13210910	13211039	.	.	.
ENSG00000249013.1	processed_pseudogene	chr4	+	156927630	156928140	ENSG00000181867	ENST00000321339.1	FTMT
ENSG00000205565.6	unprocessed_pseudogene	chr5	+	69803906	69808240	.	.	.
ENSG00000231017.1	processed_pseudogene	chr2	-	212163666	212163914	ENSG00000177954	ENST00000368567.4	RPS27
ENSG00000216307.1	processed_pseudogene	chr6	+	4189160	4190040	ENSG00000110583	ENST00000456907.2	NAA40
ENSG00000020219.8	processed_pseudogene	chr7	+	152142562	152144235	ENSG00000198445	ENST00000359963.3	CCT8L2
ENSG00000250575.1	unprocessed_pseudogene	chr1	+	326096	328112	.	.	.
ENSG00000234682.1	processed_pseudogene	chr2	+	135554739	135555449	ENSG00000165637	ENST00000313132.4	VDAC2
ENSG00000233243.1	processed_pseudogene	chrX	+	27882010	27882466	ENSG00000167397	ENST00000394975.2	VKORC1
ENSG00000239323.1	processed_pseudogene	chr14	-	31932001	31932577	ENSG00000163682	ENST00000449470.2	RPL9
ENSG00000254572.1	processed_pseudogene	chr11	-	122484186	122485194	ENSG00000135821	ENST00000311223.5	GLUL
ENSG00000242387.1	transcribed_processed_pseudogene	chr6	-	25882254	25882623	.	.	.
ENSG00000237754.1	processed_pseudogene	chr7	+	67706624	67707254	.	.	.
ENSG00000170827.4	transcribed_unprocessed_pseudogene	chr9	+	135957926	135962742	ENSG00000170835	ENST00000351304.7	CEL
ENSG00000250599.1	unprocessed_pseudogene	chr2	-	228497685	228513322	ENSG00000135917	ENST00000258403.3	SLC19A3
ENSG00000236316.2	processed_pseudogene	chr9	-	93504808	93505662	ENSG00000237521	ENST00000456448.1	OR7E24
ENSG00000223722.2	processed_pseudogene	chr12	+	31907654	31908055	.	.	.
ENSG00000243538.1	processed_pseudogene	chr5	-	16902403	16902750	ENSG00000197728	ENST00000356464.4	RPS26
ENSG00000254765.1	processed_pseudogene	chr11	-	9980291	9981337	ENSG00000135821	ENST00000311223.5	GLUL
ENSG00000213180.4	processed_pseudogene	chr17	+	65220844	65221157	ENSG00000241343	ENST00000427805.2	RPL36A
ENSG00000241879.1	processed_pseudogene	chr3	+	156695347	156695614	ENSG00000118922	ENST00000377669.2	KLF12
ENSG00000235463.1	processed_pseudogene	chr2	-	85295932	85296154	.	.	.
ENSG00000227534.1	processed_pseudogene	chrX	+	64688967	64690260	ENSG00000129354	ENST00000250244.5	AP1M2
ENSG00000218363.1	processed_pseudogene	chr6	+	52111258	52112160	ENSG00000178537	ENST00000430379.1	SLC25A20
ENSG00000248328.1	unprocessed_pseudogene	chr4	-	65477092	65477606	.	.	.
ENSG00000178762.2	processed_pseudogene	chr6	-	25732011	25732390	ENSG00000196331	ENST00000303806.4	HIST1H2BO
ENSG00000254395.1	IG_V_pseudogene	chr14	-	107062111	107062561	ENSG00000211956	ENST00000390616.2	.
ENSG00000256263.1	unprocessed_pseudogene	chr12	-	92239	93430	.	.	.
ENSG00000251158.1	unprocessed_pseudogene	chr5	-	69194694	69199025	.	.	.
ENSG00000229231.1	processed_pseudogene	chr21	+	15134659	15136653	ENSG00000141965	ENST00000269856.3	FEM1A
ENSG00000237182.1	processed_pseudogene	chrX	-	70956304	70956553	ENSG00000189043	ENST00000339600.5	NDUFA4
ENSG00000186543.7	unprocessed_pseudogene	chr1	+	21760811	21764051	ENSG00000058453	ENST00000375541.4	CROCC
ENSG00000225071.1	processed_pseudogene	chrX	-	24447690	24448037	ENSG00000197728	ENST00000356464.4	RPS26
ENSG00000254455.1	processed_pseudogene	chr11	-	64913162	64913443	ENSG00000181061	ENST00000321331.7	HIGD1A
ENSG00000224058.2	processed_pseudogene	chr2	-	47958541	47959174	.	.	.
ENSG00000232975.1	unprocessed_pseudogene	chr7	+	67562724	67563237	.	.	.
ENSG00000232621.1	unprocessed_pseudogene	chr1	+	207399143	207402547	.	.	.
ENSG00000229007.1	processed_pseudogene	chr21	+	33869122	33869621	ENSG00000107371	ENST00000327304.4	EXOSC3
ENSG00000224372.1	unprocessed_pseudogene	chr6	+	30319193	30319327	.	.	.
ENSG00000224723.1	unprocessed_pseudogene	chr7	-	57245116	57247759	ENSG00000196350	ENST00000357491.6	ZNF729
ENSG00000236847.1	unprocessed_pseudogene	chr2	-	97701198	97703286	.	.	.
ENSG00000204993.3	processed_pseudogene	chr2	+	52797786	52799660	ENSG00000105662	ENST00000338797.5	CRTC1
ENSG00000255123.1	processed_pseudogene	chr11	+	11261306	11261827	.	.	.
ENSG00000232563.1	processed_pseudogene	chr3	-	1435857	1436132	ENSG00000130545	ENST00000356762.2	CRB3
ENSG00000240371.1	processed_pseudogene	chr11	-	57343765	57344553	ENSG00000198034	ENST00000316084.6	RPS4X
ENSG00000237584.1	processed_pseudogene	chrX	-	136523417	136523995	ENSG00000128340	ENST00000249071.6	RAC2
ENSG00000228078.1	unprocessed_pseudogene	chr6	+	29901878	29902063	.	.	.
ENSG00000223614.1	unprocessed_pseudogene	chr7	+	63667581	63680031	ENSG00000197123	ENST00000421025.1	ZNF679
ENSG00000213717.3	processed_pseudogene	chr7	+	43313758	43314181	ENSG00000105640	ENST00000420197.2	RPL18A
ENSG00000234594.1	processed_pseudogene	chr3	+	171252212	171252404	.	.	.
ENSG00000229230.2	processed_pseudogene	chr20	+	33805812	33805988	ENSG00000205364	ENST00000379818.2	MT1M
ENSG00000237492.1	processed_pseudogene	chr1	+	248138043	248138955	ENSG00000196936	ENST00000357191.3	OR2L8
ENSG00000234424.1	unprocessed_pseudogene	chr9	+	88368221	88401490	ENSG00000165115	ENST00000297814.2	KIF27
ENSG00000214243.3	processed_pseudogene	chr7	-	76279718	76280214	ENSG00000146587	ENST00000396904.2	RBAK
ENSG00000250304.1	processed_pseudogene	chr4	+	111212800	111214486	ENSG00000214717	ENST00000381218.3	ZBED1
ENSG00000251578.1	TR_V_pseudogene	chr7	+	142344427	142344887	ENSG00000183938	ENST00000331828.4	.
ENSG00000232238.1	processed_pseudogene	chr2	+	149352727	149352897	ENSG00000213741	ENST00000245458.6	RPS29
ENSG00000213117.3	processed_pseudogene	chr6	+	135219012	135219889	ENSG00000162959	ENST00000295065.4	MEMO1
ENSG00000235602.2	processed_pseudogene	chr12	-	8286376	8287449	ENSG00000204531	ENST00000259915.6	POU5F1
ENSG00000231202.1	TR_V_pseudogene	chr7	-	38335364	38335834	.	.	.
ENSG00000224553.1	processed_pseudogene	chr2	-	172231441	172231788	ENSG00000197728	ENST00000356464.4	RPS26
ENSG00000230635.1	unprocessed_pseudogene	chr9	-	44019596	44020591	.	.	.
ENSG00000240121.1	processed_pseudogene	chr11	+	129407764	129408009	ENSG00000177954	ENST00000368567.4	RPS27
ENSG00000229526.1	unprocessed_pseudogene	chr17	+	18353558	18354079	ENSG00000186832	ENST00000301653.4	KRT16
ENSG00000244097.1	processed_pseudogene	chr17	-	560034	560787	ENSG00000198034	ENST00000316084.6	RPS4X
ENSG00000249002.1	processed_pseudogene	chr4	+	119927206	119927382	ENSG00000135070	ENST00000375991.4	ISCA1
ENSG00000236555.1	processed_pseudogene	chr2	+	113103588	113103835	ENSG00000168646	ENST00000307078.4	AXIN2
ENSG00000227691.1	processed_pseudogene	chr21	-	10935976	10936167	ENSG00000172115	ENST00000305786.2	CYCS
ENSG00000184844.5	processed_pseudogene	chrX	+	153106637	153107540	.	.	.
ENSG00000213671.2	processed_pseudogene	chr17	+	20678923	20680213	.	.	.
ENSG00000244076.1	processed_pseudogene	chr5	+	79611490	79611645	ENSG00000198918	ENST00000361575.3	RPL39
ENSG00000197185.5	unprocessed_pseudogene	chrX	-	52635585	52640808	ENSG00000165583	ENST00000311798.1	SSX5
ENSG00000078319.7	unprocessed_pseudogene	chr7	-	99918615	99939531	.	.	.
ENSG00000224012.3	processed_pseudogene	chr5	-	163136216	163136520	ENSG00000140416	ENST00000358278.2	TPM1
ENSG00000230355.1	processed_pseudogene	chr2	-	67108219	67108354	.	.	.
ENSG00000205746.5	transcribed_unprocessed_pseudogene	chr16	-	18428257	18446333	ENSG00000008710	ENST00000262304.4	PKD1
ENSG00000234723.1	unprocessed_pseudogene	chr3	-	22711692	22712202	.	.	.
ENSG00000215544.6	unprocessed_pseudogene	chr22	-	18843134	18846153	ENSG00000159842	ENST00000544583.1	ABR
ENSG00000224667.1	processed_pseudogene	chr7	+	12545633	12547104	ENSG00000164985	ENST00000380733.4	PSIP1
ENSG00000236969.1	unprocessed_pseudogene	chr2	+	91963970	91969195	ENSG00000133475	ENST00000454894.1	GGT2
ENSG00000236002.3	processed_pseudogene	chr17	-	34930301	34931164	ENSG00000140988	ENST00000343262.3	RPS2
ENSG00000230734.1	processed_pseudogene	chr9	-	119942907	119943374	ENSG00000147403	ENST00000406022.2	RPL10
ENSG00000248750.1	processed_pseudogene	chr4	+	93805636	93806259	ENSG00000095627	ENST00000251864.2	TDRD1
ENSG00000233444.1	processed_pseudogene	chr2	-	81893601	81893852	.	.	.
ENSG00000256817.1	processed_pseudogene	chr12	-	9308477	9308968	.	.	.
ENSG00000232846.1	processed_pseudogene	chr1	+	52174734	52175612	ENSG00000151729	ENST00000281456.5	SLC25A4
ENSG00000217314.1	processed_pseudogene	chr6	-	19638271	19639429	ENSG00000169021	ENST00000304863.3	UQCRFS1
ENSG00000251222.1	processed_pseudogene	chr4	-	70081623	70082355	ENSG00000156096	ENST00000512583.1	UGT2B4

## Sheet: sRNA-producing group II
Pseudogene Ensembl ID	Type	Chromosome	Strand	Start	End	Parent gene Ensembl ID	Parent transcript Ensembl ID	Parent Gene Symbol
ENSG00000204804.4	processed_pseudogene	chr9	-	45727513	45727852	ENSG00000204807	ENST00000377529.1	FAM27E2
ENSG00000205485.9	transcribed_unprocessed_pseudogene	chr7	+	76178935	76180837	.	.	.
ENSG00000244563.1	processed_pseudogene	chr2	-	128604310	128604658	ENSG00000197728	ENST00000356464.4	RPS26
ENSG00000230548.1	unprocessed_pseudogene	chr2	+	131036330	131037683	.	.	.
ENSG00000237550.3	processed_pseudogene	chr15	-	82664514	82665092	ENSG00000163682	ENST00000449470.2	RPL9
ENSG00000220875.1	processed_pseudogene	chr6	-	26322104	26322520	ENSG00000183598	ENST00000331491.1	HIST2H3D
ENSG00000188002.6	transcribed_processed_pseudogene	chr5	-	1602806	1634021	.	.	.
ENSG00000254681.2	transcribed_unprocessed_pseudogene	chr16	-	18468378	18495797	ENSG00000008710	ENST00000262304.4	PKD1
ENSG00000236007.1	processed_pseudogene	chr2	+	212642998	212644488	.	.	.
ENSG00000183604.8	transcribed_unprocessed_pseudogene	chr16	-	30278874	30346375	.	.	.
ENSG00000244398.1	processed_pseudogene	chr11	-	16996240	16996560	ENSG00000241343	ENST00000427805.2	RPL36A
ENSG00000225238.1	processed_pseudogene	chrX	-	41331517	41331906	ENSG00000142252	ENST00000270257.3	GEMIN7
ENSG00000225710.1	unprocessed_pseudogene	chr1	-	16875146	16879026	ENSG00000178104	ENST00000369353.3	PDE4DIP
ENSG00000227852.1	processed_pseudogene	chr9	+	35592783	35592948	ENSG00000213741	ENST00000396020.3	RPS29
ENSG00000234289.3	processed_pseudogene	chr21	+	44985120	44985500	ENSG00000196374	ENST00000359465.4	HIST1H2BM
ENSG00000227035.1	unprocessed_pseudogene	chr7	-	63567200	63567950	.	.	.
ENSG00000229920.1	transcribed_processed_pseudogene	chr2	-	63870404	63871172	.	.	.
ENSG00000204652.5	processed_pseudogene	chr17	+	43685937	43686284	ENSG00000197728	ENST00000356464.4	RPS26
ENSG00000225630.1	unprocessed_pseudogene	chr1	+	565020	566063	.	.	.
ENSG00000234671.1	unprocessed_pseudogene	chr7	+	57264345	57265479	.	.	.
ENSG00000242640.1	processed_pseudogene	chr4	+	25680472	25680642	ENSG00000213741	ENST00000245458.6	RPS29
ENSG00000251430.1	unprocessed_pseudogene	chr4	+	65472136	65472331	.	.	.
ENSG00000234392.1	deleted	chr6	+	31324424	31325406	.	.	.
ENSG00000237472.1	processed_pseudogene	chr22	+	23330438	23330756	ENSG00000154723	ENST00000400093.3	ATP5J
ENSG00000254090.1	processed_pseudogene	chr8	+	32872779	32874561	.	.	.
ENSG00000251544.1	processed_pseudogene	chr5	+	93903166	93904614	.	.	.
ENSG00000227077.2	processed_pseudogene	chr17	+	18476066	18476275	ENSG00000233927	ENST00000449223.2	RPS28
ENSG00000251223.1	unprocessed_pseudogene	chr4	-	156380856	156382389	.	.	.
ENSG00000198744.5	unprocessed_pseudogene	chr1	+	569756	570302	.	.	.
ENSG00000240665.1	processed_pseudogene	chr3	+	75444339	75444471	ENSG00000130592	ENST00000406638.2	LSP1
ENSG00000214783.4	unprocessed_pseudogene	chr7	-	44054202	44058712	.	.	.
ENSG00000229273.1	processed_pseudogene	chr9	+	41954580	41955037	.	.	.
ENSG00000183506.10	transcribed_unprocessed_pseudogene	chr22	-	21827348	21871822	.	.	.
ENSG00000226210.2	unprocessed_pseudogene	chr12	+	73725	91218	.	.	.
ENSG00000224109.1	processed_pseudogene	chrX	-	51360961	51361446	ENSG00000166582	ENST00000299736.4	CENPV
ENSG00000223416.3	processed_pseudogene	chr1	-	58521805	58522152	ENSG00000197728	ENST00000356464.4	RPS26
ENSG00000230076.1	processed_pseudogene	chr2	+	215711852	215712169	ENSG00000147403	ENST00000424325.2	RPL10
ENSG00000239648.1	processed_pseudogene	chr7	-	141503501	141504452	.	.	.
ENSG00000229422.1	processed_pseudogene	chr9	-	66493572	66494196	.	.	.
ENSG00000226675.1	processed_pseudogene	chr1	-	148598464	148598976	.	.	.
ENSG00000251476.1	processed_pseudogene	chr5	-	5396586	5397081	.	.	.
ENSG00000226608.2	processed_pseudogene	chr20	+	4004564	4005091	.	.	.
ENSG00000220323.2	processed_pseudogene	chr1	+	149814606	149814978	ENSG00000196374	ENST00000359465.4	HIST1H2BM
ENSG00000224537.1	unprocessed_pseudogene	chr9	+	44147906	44154014	ENSG00000112818	ENST00000230588.4	MEP1A
ENSG00000236626.1	processed_pseudogene	chr10	-	36721810	36723412	.	.	.
ENSG00000234816.2	unprocessed_pseudogene	chr6	+	26044217	26044585	ENSG00000137259	ENST00000259791.2	HIST1H2AB
ENSG00000248907.1	unprocessed_pseudogene	chr4	-	156382785	156383815	.	.	.
ENSG00000228440.1	unprocessed_pseudogene	chr7	+	57238681	57240478	.	.	.
ENSG00000226631.1	processed_pseudogene	chr10	-	51784895	51787123	ENSG00000066230	ENST00000264938.3	SLC9A3
ENSG00000225217.1	unprocessed_pseudogene	chr1	+	161576081	161578007	ENSG00000173110	ENST00000309758.4	HSPA6
ENSG00000224083.1	processed_pseudogene	chr9	+	5096666	5098193	.	.	.
ENSG00000223773.2	transcribed_unprocessed_pseudogene	chrX	+	2527456	2541494	.	.	.
ENSG00000183666.11	transcribed_unprocessed_pseudogene	chr5	+	21459669	21501935	.	.	.
ENSG00000180747.11	transcribed_unprocessed_pseudogene	chr16	-	21458399	21513207	.	.	.
ENSG00000242874.1	transcribed_unprocessed_pseudogene	chr2	+	130893551	130895332	.	.	.
ENSG00000235646.1	unprocessed_pseudogene	chr7	-	63572130	63572950	.	.	.
ENSG00000225901.1	processed_pseudogene	chr9	-	83179947	83180877	.	.	.
ENSG00000230950.1	unprocessed_pseudogene	chr2	+	117782653	117783694	.	.	.
ENSG00000248453.1	processed_pseudogene	chr19	-	15947287	15947865	.	.	.
ENSG00000234934.1	unprocessed_pseudogene	chr2	+	131037872	131039678	.	.	.
ENSG00000234338.1	processed_pseudogene	chr7	-	64295658	64297260	.	.	.
ENSG00000233385.1	unprocessed_pseudogene	chr7	-	63566443	63567197	.	.	.
ENSG00000232981.1	processed_pseudogene	chr9	-	83178486	83179545	.	.	.
ENSG00000233285.1	unprocessed_pseudogene	chr2	-	132126635	132127284	.	.	.
ENSG00000229988.1	transcribed_unprocessed_pseudogene	chr11	-	5263350	5264767	.	.	.
ENSG00000212951.4	processed_pseudogene	chr9	-	46843698	46844154	.	.	.
ENSG00000256537.1	processed_pseudogene	chr12	+	11323963	11324164	.	.	.
ENSG00000235333.3	transcribed_unprocessed_pseudogene	chr7	+	99949983	99951315	ENSG00000213413	ENST00000317271.2	PVRIG
ENSG00000230818.1	processed_pseudogene	chr10	+	20036752	20037550	.	.	.
ENSG00000249893.1	unprocessed_pseudogene	chr4	+	65474623	65475142	.	.	.
ENSG00000237039.1	processed_pseudogene	chr2	+	232120810	232121019	ENSG00000233927	ENST00000449223.2	RPS28
ENSG00000254316.1	processed_pseudogene	chr8	-	30107018	30107608	ENSG00000158710	ENST00000368097.4	TAGLN2
ENSG00000237973.1	unprocessed_pseudogene	chr1	+	566454	567996	.	.	.
ENSG00000254893.2	transcribed_processed_pseudogene	chr5	-	75469457	75470008	.	.	.
ENSG00000253504.1	unprocessed_pseudogene	chr8	-	36135281	36136404	.	.	.
ENSG00000196205.7	processed_pseudogene	chr9	+	135894873	135896261	.	.	.
ENSG00000203761.4	unprocessed_pseudogene	chr1	+	155715620	155719928	ENSG00000125459	ENST00000538143.1	MSTO1
ENSG00000237296.5	transcribed_unprocessed_pseudogene	chr16	+	22448722	22503147	.	.	.
ENSG00000235924.1	processed_pseudogene	chr10	+	81741595	81741968	.	.	.
ENSG00000239568.1	processed_pseudogene	chr3	+	72632521	72632686	.	.	.
ENSG00000233868.1	processed_pseudogene	chr2	+	222808942	222809331	.	.	.
ENSG00000185710.5	transcribed_unprocessed_pseudogene	chr16	-	21890659	21927345	.	.	.
ENSG00000229939.1	processed_pseudogene	chrX	+	110862036	110862322	.	.	.
ENSG00000229523.1	processed_pseudogene	chr9	+	45729709	45730417	ENSG00000182368	ENST00000377531.3	FAM27A
ENSG00000251474.2	transcribed_unprocessed_pseudogene	chr3	-	129115061	129115952	.	.	.
ENSG00000248748.1	unprocessed_pseudogene	chr4	-	156374201	156375955	.	.	.
ENSG00000241464.1	processed_pseudogene	chr19	-	18396153	18396306	ENSG00000198918	ENST00000361575.3	RPL39
ENSG00000189398.5	processed_pseudogene	chr11	-	3412010	3412982	ENSG00000237521	ENST00000456448.1	OR7E24
ENSG00000249192.1	processed_pseudogene	chr5	-	134264083	134264217	ENSG00000198840	ENST00000361227.2	ENSG00000198840
ENSG00000250766.2	unprocessed_pseudogene	chr17	+	19030933	19041901	ENSG00000154016	ENST00000284154.4	GRAP
ENSG00000237748.1	processed_pseudogene	chrX	-	56763675	56764010	ENSG00000156467	ENST00000287022.5	UQCRB
ENSG00000224042.2	processed_pseudogene	chr7	+	116903971	116904442	.	.	.
ENSG00000230521.1	unprocessed_pseudogene	chr6	-	29855071	29856045	.	.	.
ENSG00000254650.1	processed_pseudogene	chr11	-	87525927	87527049	.	.	.
ENSG00000233248.1	processed_pseudogene	chr2	-	156169952	156170470	.	.	.
ENSG00000224679.1	unprocessed_pseudogene	chr2	-	132292760	132294561	ENSG00000099917	ENST00000263205.7	MED15
ENSG00000227063.4	processed_pseudogene	chr20	+	21735908	21735988	.	.	.
ENSG00000230043.1	processed_pseudogene	chr20	-	49457152	49457286	.	.	.
ENSG00000255764.1	processed_pseudogene	chr9	+	42019119	42019516	.	.	.
ENSG00000186301.5	unprocessed_pseudogene	chr1	+	16972122	16976730	ENSG00000173531	ENST00000449682.2	MST1
ENSG00000231503.2	processed_pseudogene	chr12	-	9392582	9392927	ENSG00000126838	ENST00000261336.2	PZP
ENSG00000226313.1	processed_pseudogene	chrX	+	5087553	5088686	.	.	.
ENSG00000240409.1	unprocessed_pseudogene	chr1	+	568915	569121	.	.	.
ENSG00000216713.1	processed_pseudogene	chr6	+	153990014	153991036	.	.	.
ENSG00000248315.1	unprocessed_pseudogene	chr7	-	63565670	63565954	.	.	.
ENSG00000233913.6	processed_pseudogene	chr5	+	168043357	168044001	ENSG00000147403	ENST00000424325.2	RPL10
ENSG00000232439.1	processed_pseudogene	chr3	-	38568293	38568816	ENSG00000105640	ENST00000420197.2	RPL18A
ENSG00000223619.1	processed_pseudogene	chr2	+	203478937	203479427	.	.	.
ENSG00000214222.2	processed_pseudogene	chr13	-	41958909	41959319	.	.	.
ENSG00000230979.2	processed_pseudogene	chr2	-	47917855	47918385	ENSG00000105640	ENST00000222247.4	RPL18A
ENSG00000232177.1	processed_pseudogene	chrX	+	125606868	125607264	.	.	.
ENSG00000226064.1	processed_pseudogene	chrX	+	142431769	142432378	ENSG00000182405	ENST00000397766.2	PGBD4
ENSG00000225972.1	unprocessed_pseudogene	chr1	+	564442	564813	ENSG00000198888	ENST00000361390.2	ENSG00000198888
ENSG00000229510.1	processed_pseudogene	chr9	+	44994289	44994991	.	.	.
ENSG00000229237.2	processed_pseudogene	chrX	-	154045374	154045676	.	.	.
ENSG00000248527.1	unprocessed_pseudogene	chr1	+	569076	569756	.	.	.
ENSG00000226119.1	processed_pseudogene	chrX	+	101261856	101262267	ENSG00000163632	ENST00000295896.8	C3orf49
ENSG00000230327.1	processed_pseudogene	chr2	-	50815828	50816553	.	.	.
ENSG00000230936.1	processed_pseudogene	chr7	+	55410009	55412651	ENSG00000079313	ENST00000170168.3	REXO1
ENSG00000206341.6	unprocessed_pseudogene	chr6	+	29855529	29858259	.	.	.
ENSG00000227661.1	unprocessed_pseudogene	chr2	-	132137726	132138486	.	.	.
ENSG00000223921.1	processed_pseudogene	chr2	-	140978153	140979054	.	.	.
ENSG00000239644.1	transcribed_processed_pseudogene	chr1	-	17007487	17015279	ENSG00000178104	ENST00000313382.9	PDE4DIP
ENSG00000254634.2	unprocessed_pseudogene	chr16	-	29437121	29458347	ENSG00000157106	ENST00000446231.2	SMG1
ENSG00000188765.6	unprocessed_pseudogene	chr2	-	3665138	3665347	ENSG00000187653	ENST00000380638.5	TMSL3
ENSG00000213442.4	processed_pseudogene	chr12	+	104659087	104659614	ENSG00000105640	ENST00000222247.4	RPL18A
ENSG00000251340.1	processed_pseudogene	chr5	+	93905245	93906381	.	.	.
ENSG00000250251.2	unprocessed_pseudogene	chr16	-	15219099	15248421	.	.	.
ENSG00000242520.3	transcribed_processed_pseudogene	chrX	-	151283071	151284012	ENSG00000197172	ENST00000329342.5	MAGEA6
ENSG00000227766.1	unprocessed_pseudogene	chr6	-	29909852	29910844	.	.	.
ENSG00000228519.3	processed_pseudogene	chrX	-	25663839	25664444	.	.	.
ENSG00000253176.2	unprocessed_pseudogene	chr8	+	27695989	27697917	ENSG00000187325	ENST00000341864.5	TAF9B
ENSG00000240929.1	processed_pseudogene	chr1	-	149398799	149399179	.	.	.
ENSG00000204253.3	processed_pseudogene	chr2	+	190788062	190788942	ENSG00000179172	ENST00000317869.6	HNRNPCL1
ENSG00000237910.1	unprocessed_pseudogene	chr2	-	132140216	132141634	.	.	.
ENSG00000223705.5	transcribed_unprocessed_pseudogene	chr7	+	75039651	75045876	.	.	.
ENSG00000233311.1	processed_pseudogene	chr2	-	203483908	203484619	.	.	.
ENSG00000233406.3	processed_pseudogene	chr1	-	51716275	51717144	ENSG00000140988	ENST00000343262.3	RPS2
ENSG00000249997.1	unprocessed_pseudogene	chr2	+	131034757	131035530	.	.	.
ENSG00000251385.1	processed_pseudogene	chr4	-	65473424	65474549	.	.	.
ENSG00000235231.3	unprocessed_pseudogene	chr22	+	24373138	24373785	ENSG00000099977	ENST00000404092.1	DDT
ENSG00000215837.6	transcribed_unprocessed_pseudogene	chr3	+	195384967	195412775	ENSG00000073578	ENST00000510361.1	SDHA
ENSG00000227225.1	processed_pseudogene	chr17	+	19505572	19506521	.	.	.
ENSG00000244026.1	transcribed_unprocessed_pseudogene	chr3	-	75472112	75484261	ENSG00000118894	ENST00000427587.2	FAM86A
ENSG00000229513.1	processed_pseudogene	chr22	+	24348440	24348799	ENSG00000187840	ENST00000338825.4	EIF4EBP1
ENSG00000233586.1	processed_pseudogene	chr1	-	148760506	148761018	.	.	.
ENSG00000242439.1	processed_pseudogene	chr17	+	29157919	29158336	ENSG00000184779	ENST00000330339.7	RPS17
ENSG00000238024.1	unprocessed_pseudogene	chr6	+	29960986	29961382	.	.	.
ENSG00000229604.1	processed_pseudogene	chr2	+	88124461	88124664	.	.	.
ENSG00000218265.1	processed_pseudogene	chr6	+	13521498	13522277	ENSG00000198034	ENST00000316084.6	RPS4X
ENSG00000214182.4	processed_pseudogene	chr13	+	82264203	82264535	.	.	.
ENSG00000228694.1	processed_pseudogene	chr10	-	36723638	36724102	.	.	.
ENSG00000212952.4	processed_pseudogene	chr9	-	44401800	44402255	.	.	.
ENSG00000229544.2	processed_pseudogene	chr10	-	126136003	126138512	ENSG00000235608	ENST00000422806.1	ENSG00000235608
ENSG00000234518.1	processed_pseudogene	chr1	-	89569968	89570450	.	.	.
ENSG00000198618.4	processed_pseudogene	chr21	+	20230097	20230594	.	.	.
ENSG00000232373.1	processed_pseudogene	chr13	+	96346823	96347954	.	.	.
ENSG00000235039.1	processed_pseudogene	chrX	-	5086959	5087480	.	.	.
ENSG00000251449.1	processed_pseudogene	chr4	+	93623496	93624014	.	.	.
ENSG00000163612.10	unprocessed_pseudogene	chr4	+	9155022	9167177	ENSG00000118894	ENST00000427587.2	FAM86A
ENSG00000244257.3	unprocessed_pseudogene	chr16	+	16404198	16428047	ENSG00000008710	ENST00000262304.4	PKD1
ENSG00000204194.1	processed_pseudogene	chr6	-	33367836	33368333	.	.	.
ENSG00000230916.1	processed_pseudogene	chrX	+	125605688	125606437	ENSG00000095303	ENST00000362012.2	PTGS1
ENSG00000248923.1	processed_pseudogene	chr5	-	134260338	134262149	.	.	.
ENSG00000160172.6	transcribed_unprocessed_pseudogene	chr11	-	67560667	67572784	ENSG00000118894	ENST00000458008.2	FAM86A
ENSG00000230531.1	unprocessed_pseudogene	chr7	+	57261964	57263761	.	.	.
ENSG00000217067.1	unprocessed_pseudogene	chr6	+	63257330	63258177	ENSG00000184779	ENST00000330339.7	RPS17
ENSG00000244559.1	processed_pseudogene	chr17	-	46767843	46767986	ENSG00000163682	ENST00000449470.2	RPL9
ENSG00000253540.1	transcribed_unprocessed_pseudogene	chr3	-	129818101	129830315	ENSG00000118894	ENST00000458008.2	FAM86A
ENSG00000231409.3	processed_pseudogene	chr15	+	35235281	35235595	ENSG00000241343	ENST00000427805.2	RPL36A
ENSG00000236876.2	processed_pseudogene	chr1	-	42965876	42966010	ENSG00000205542	ENST00000380636.1	TMSB4X
ENSG00000230777.1	processed_pseudogene	chr1	+	175891111	175891281	ENSG00000213741	ENST00000245458.6	RPS29
ENSG00000214135.4	transcribed_unprocessed_pseudogene	chr3	-	197346611	197354719	.	.	.
ENSG00000242456.1	processed_pseudogene	chr3	-	165878991	165879756	.	.	.
ENSG00000182487.7	transcribed_unprocessed_pseudogene	chr7	+	72634681	72649821	.	.	.
ENSG00000215492.4	processed_pseudogene	chr18	-	29992177	29993139	.	.	.
ENSG00000235241.1	processed_pseudogene	chr1	+	17215590	17216097	.	.	.
ENSG00000181404.13	unprocessed_pseudogene	chr9	-	14812	29259	.	.	.
ENSG00000240452.1	unprocessed_pseudogene	chr3	+	120440871	120441158	.	.	.
ENSG00000224646.2	processed_pseudogene	chr2	-	74981797	74981946	ENSG00000233927	ENST00000449223.2	RPS28
ENSG00000218754.4	processed_pseudogene	chr3	+	96338148	96338675	ENSG00000105640	ENST00000222247.4	RPL18A
ENSG00000240036.3	processed_pseudogene	chr11	+	27603227	27603602	.	.	.
ENSG00000249119.1	processed_pseudogene	chr5	+	134259813	134260334	.	.	.
ENSG00000247627.2	processed_pseudogene	chr5	-	134262350	134263726	.	.	.
ENSG00000225796.2	unprocessed_pseudogene	chr2	-	202078021	202079383	.	.	.
ENSG00000238103.2	processed_pseudogene	chrX	-	23854761	23855438	.	.	.
ENSG00000239912.1	processed_pseudogene	chr19	+	53916443	53916598	ENSG00000198918	ENST00000422326.1	RPL39
ENSG00000235174.1	processed_pseudogene	chr6	-	74082831	74082986	.	.	.
ENSG00000227232.3	unprocessed_pseudogene	chr1	-	14404	29570	.	.	.
ENSG00000250808.1	processed_pseudogene	chr5	-	5396085	5396448	.	.	.
ENSG00000239500.1	processed_pseudogene	chrX	-	117250225	117250763	.	.	.
ENSG00000249962.1	processed_pseudogene	chr10	-	91404360	91404980	ENSG00000152782	ENST00000307534.4	PANK1
ENSG00000235524.1	processed_pseudogene	chr10	-	71351162	71352687	.	.	.
ENSG00000212802.3	processed_pseudogene	chr6	+	12514342	12514956	.	.	.
ENSG00000223951.1	processed_pseudogene	chr2	-	33281400	33288180	ENSG00000184260	ENST00000331380.2	HIST2H2AC
ENSG00000223491.1	processed_pseudogene	chr1	+	148000213	148000494	.	.	.
ENSG00000198134.2	processed_pseudogene	chr12	+	12264097	12264423	.	.	.
ENSG00000235508.2	processed_pseudogene	chr20	-	44269125	44270009	.	.	.
ENSG00000249475.1	unprocessed_pseudogene	chr10	+	75490934	75497069	ENSG00000182890	ENST00000328078.1	GLUD2
ENSG00000236211.1	unprocessed_pseudogene	chr2	+	131031481	131033022	.	.	.
ENSG00000183458.8	unprocessed_pseudogene	chr16	+	15005408	15029565	ENSG00000008710	ENST00000262304.4	PKD1
ENSG00000214826.3	unprocessed_pseudogene	chr12	-	9571269	9600825	.	.	.
ENSG00000203819.5	processed_pseudogene	chr1	-	149821966	149822340	ENSG00000196374	ENST00000359465.4	HIST1H2BM
ENSG00000236992.1	processed_pseudogene	chr20	-	19804087	19804587	.	.	.
ENSG00000217835.3	processed_pseudogene	chrX	-	65176131	65177038	ENSG00000175718	ENST00000424776.3	RBMXL3
ENSG00000213244.3	unprocessed_pseudogene	chr1	+	120904675	120905090	ENSG00000203811	ENST00000369158.1	HIST2H3C
ENSG00000229031.1	unprocessed_pseudogene	chr7	-	68796821	68798619	.	.	.
ENSG00000255500.1	processed_pseudogene	chr11	+	50227332	50228429	ENSG00000120137	ENST00000239231.6	PANK3
ENSG00000215210.3	processed_pseudogene	chr9	+	30689103	30690270	ENSG00000147274	ENST00000320676.7	RBMX
ENSG00000229344.1	unprocessed_pseudogene	chr1	+	568137	568818	.	.	.
ENSG00000237722.1	unprocessed_pseudogene	chr2	+	131028169	131029845	.	.	.
ENSG00000244921.2	processed_pseudogene	chr5	-	134258993	134259739	.	.	.
ENSG00000233902.1	unprocessed_pseudogene	chr6	-	31430505	31431113	.	.	.
ENSG00000178458.4	processed_pseudogene	chr4	-	140619299	140619708	.	.	.
ENSG00000236233.2	processed_pseudogene	chr9	+	67793362	67793698	ENSG00000204807	ENST00000377529.1	FAM27E2
ENSG00000235354.1	processed_pseudogene	chr7	+	102989048	102989218	ENSG00000213741	ENST00000245458.6	RPS29
ENSG00000227097.4	processed_pseudogene	chr11	+	82400601	82400810	ENSG00000233927	ENST00000449223.2	RPS28
ENSG00000106133.12	transcribed_unprocessed_pseudogene	chr7	-	72419136	72425256	.	.	.
ENSG00000232982.1	processed_pseudogene	chr2	-	156119970	156120236	.	.	.
ENSG00000242073.2	transcribed_unprocessed_pseudogene	chr7	-	75103973	75115385	.	.	.
ENSG00000236530.1	processed_pseudogene	chr4	+	81000686	81002273	ENSG00000182481	ENST00000537025.1	KPNA2
ENSG00000181201.2	unitary_pseudogene	chr1	-	228651804	228652327	ENSG00000196374	ENST00000359465.4	HIST1H2BM
ENSG00000189343.6	processed_pseudogene	chr17	-	19349283	19350165	ENSG00000140988	ENST00000343262.3	RPS2
ENSG00000230903.3	processed_pseudogene	chr15	-	83041055	83041633	ENSG00000163682	ENST00000449470.2	RPL9
ENSG00000239869.1	processed_pseudogene	chr9	+	44245583	44246036	.	.	.
ENSG00000215174.2	processed_pseudogene	chrX	-	57703500	57706693	ENSG00000022556	ENST00000263437.6	NLRP2
ENSG00000226360.4	processed_pseudogene	chr3	-	61728129	61728780	.	.	.
ENSG00000198868.3	processed_pseudogene	chr5	-	134263720	134264016	.	.	.
ENSG00000227081.4	processed_pseudogene	chr12	-	3320829	3321083	ENSG00000177954	ENST00000368567.4	RPS27
ENSG00000240420.1	processed_pseudogene	chr9	+	44245583	44246039	.	.	.
ENSG00000215878.2	processed_pseudogene	chr6	-	138723726	138724698	.	.	.
ENSG00000177144.4	processed_pseudogene	chr1	-	145139025	145139569	ENSG00000173598	ENST00000337179.4	NUDT4
ENSG00000239969.1	transcribed_unprocessed_pseudogene	chr7	+	102004615	102016765	.	.	.
ENSG00000229198.1	unprocessed_pseudogene	chr9	-	67789410	67790112	.	.	.
ENSG00000223916.1	processed_pseudogene	chr3	-	43526464	43527372	ENSG00000105640	ENST00000222247.4	RPL18A
ENSG00000235988.1	processed_pseudogene	chr1	-	147789799	147790129	.	.	.
ENSG00000218690.1	processed_pseudogene	chr6	-	26272421	26272768	ENSG00000246705	ENST00000389078.3	H2AFJ
ENSG00000241013.1	unprocessed_pseudogene	chr1	+	120906043	120906423	ENSG00000196374	ENST00000359465.4	HIST1H2BM
ENSG00000234576.1	unprocessed_pseudogene	chr2	-	132143273	132143810	.	.	.
ENSG00000225864.1	unprocessed_pseudogene	chr6	-	29690758	29691748	.	.	.
ENSG00000232815.1	processed_pseudogene	chr9	-	68413482	68414196	ENSG00000256130	ENST00000541900.1	DUX4
ENSG00000236692.1	unprocessed_pseudogene	chr7	+	57255599	57257847	.	.	.
[truncated: 12 more rows]
